# Supplementary material for: Bis(4-acetoxy-N-ethyl-N-n-propyl­tryptammonium) fumarate–fumaric acid (1/1)
Source: IUCrdata. 2023 Sep 8;8(Pt 9):x230779. doi: 10.1107/S2414314623007794 (PMC10561228; doi:10.1107/S2414314623007794)
Supplement: Supplementary file 1 [file x-08-x230779-sup1.cif]

##############################################################################
#                                                                            #
# This CIF contains the data for a data article accepted for                 #
# publication in IUCrData. It conforms to the requirements of                #
# Notes for Authors for IUCrData, and has been                               #
# peer reviewed under the auspices of IUCrData.                              #
#                                                                            #
# Full details of the Crystallographic Information File format               #
# are given in the paper "The Crystallographic Information File (CIF):       #
# a New Standard Archive File for Crystallography" by S. R. Hall, F. H.      #
# Allen and I. D. Brown [Acta Cryst. (1991), A47, 655-685].                  #
#                                                                            #
# The current version of the core CIF dictionary is obtainable from          #
# ftp://ftp.iucr.org/pub/cif_core.dic.                                       #
#                                                                            #
# Software is freely available for graphical display of the structure(s)     #
# in this CIF. For information consult the CIF software page                 #
# http://www.iucr.org/resources/cif/software.                                #
#                                                                            #
# This file may be used for bona fide research purposes within the           #
# scientific community so long as proper attribution is given to the data    # 
# article from which it was obtained.                                        #
#                                                                            #
##############################################################################
data_I
_audit_creation_method
;
Olex2 1.5
(compiled 2023.03.06 svn.rbb2c1857 for OlexSys, GUI svn.r6748)
;
_journal_date_recd_electronic     2023-08-29
_journal_date_accepted     2023-09-06
_journal_name_full     'IUCrData'
_journal_year     2023
_journal_volume     8
_journal_issue      9
_journal_page_first     0
_journal_page_last     0
_journal_paper_category     HO
_journal_paper_doi     10.1107/S2414314623007794
_journal_coeditor_code     HB4447
_publ_contact_author_name     'David R. Manke'
_publ_contact_author_address
;
University of Massachusetts Dartmouth
285 Old Westport Road
North Dartmouth, MA 02747
USA
;
_publ_contact_author_email     'dmanke@umassd.edu'
_publ_contact_author_fax     '(508)999-9167'
_publ_contact_author_phone     '(508)910-6554'
_publ_section_title
;
Bis(4-acetoxy-<i>N</i>-ethyl-<i>N</i>-<i>n</i>-propyltryptammonium)
fumarate--fumaric acid
(1/1)
;
loop_
    _publ_author_name
    _publ_author_footnote
    _publ_author_address
    'Pham, Duyen N. K.' .
;
University of Massachusetts Dartmouth
285 Old Westport Road
North Dartmouth, MA 02747
USA
;
    'Sackett, Nathan B.' .
;
University of Washington
Department of Psychiatry & Behavioral Sciences
Center for Novel Therapeutics in Addiction Psychiatry
1959 NE Pacific Street
Box 356560
Seattle, WA 98195
USA
;
    'Chadeayne, Andrew R.' .
;
CaaMTech, Inc.
58 East Sunset Way, Suite 209
Issaquah, WA 98027
USA
;
    'Golen, James A.' .
;
University of Massachusetts Dartmouth
285 Old Westport Road
North Dartmouth, MA 02747
USA
;
    'Manke, David R.' .
;
University of Massachusetts Dartmouth
285 Old Westport Road
North Dartmouth, MA 02747
USA
;
_publ_section_synopsis
;
The structure of the synthetic psychedelic prodrug
4-hydroxy-<i>N</i>-ethyl-<i>N</i>-<i>n</i>-propyltryptamine is reported as its
salt with a fumarate dianion and a fumaric acid adduct.
;
_chemical_name_systematic
;
Bis{[2-(4-acetyloxy-1<i>H</i>-indol-3-yl)ethyl](ethyl)propylazanium}
but-2-enedioate--(<i>E</i>)-butenedioic acid (1/1)
;
_chemical_name_common
;
Bis(4-acetoxy-<i>N</i>-ethyl-<i>N</i>-<i>n</i>-propyltryptammonium)
fumarate--fumaric acid
(1/1)
;
_chemical_formula_moiety     'C17 H25 N2 O2 +, 0.5(C4 H2 O4 2-), 0.5(C4 H4 O4)'
_chemical_formula_sum     'C21 H28 N2 O6'
_chemical_formula_iupac     'C17 H25 N2 O2 +, 0.5C4 H2 O4 2-, 0.5C4 H4 O4'
_chemical_formula_weight     404.45
_chemical_melting_point     ?
_space_group_crystal_system     triclinic
_space_group_name_H-M_alt     'P -1'
_space_group_name_Hall     '-P 1'
loop_
    _space_group_symop_operation_xyz
    'x, y, z'
    '-x, -y, -z'
_cell_length_a     8.7642(8)
_cell_length_b     10.8653(9)
_cell_length_c     12.6564(11)
_cell_angle_alpha     65.094(3)
_cell_angle_beta     75.354(3)
_cell_angle_gamma     76.718(3)
_cell_volume     1047.12(16)
_cell_formula_units_Z     2
_cell_measurement_reflns_used     8239
_cell_measurement_theta_min     2.755
_cell_measurement_theta_max     26.34
_cell_measurement_temperature     297(2)
_exptl_crystal_description     BLOCK
_exptl_crystal_colour     colourless
_exptl_crystal_size_max     0.22
_exptl_crystal_size_mid     0.2
_exptl_crystal_size_min     0.12
_exptl_crystal_density_diffrn     1.283
_exptl_crystal_density_meas     ?
_exptl_crystal_density_method     ?
_exptl_crystal_F_000     432
_exptl_absorpt_coefficient_mu     0.094
_exptl_absorpt_correction_type     multi-scan
_exptl_absorpt_process_details
;
(SADABS; Krause <i>et al.</i>,  2015)
;
_exptl_absorpt_correction_T_min     0.721
_exptl_absorpt_correction_T_max     0.745
_diffrn_ambient_temperature     297.15
_diffrn_source     ?
_diffrn_source_power     1.5
_diffrn_source_voltage     50.0
_diffrn_source_current     30.0
_diffrn_radiation_type     MoK\a
_diffrn_radiation_wavelength     0.71073
_diffrn_measurement_device_type     'Bruker D8 Venture CMOS'
_diffrn_measurement_method     '\f and \w scans'
_diffrn_detector_area_resol_mean     ?
_diffrn_reflns_number     28835
_diffrn_reflns_av_R_equivalents     0.0405
_diffrn_reflns_av_unetI/netI     0.0251
_diffrn_reflns_theta_min     2.755
_diffrn_reflns_theta_max     26.406
_diffrn_reflns_theta_full     25.242
_diffrn_measured_fraction_theta_max     0.990
_diffrn_measured_fraction_theta_full     0.990
_diffrn_reflns_limit_h_min     -10
_diffrn_reflns_limit_h_max     10
_diffrn_reflns_limit_k_min     -13
_diffrn_reflns_limit_k_max     13
_diffrn_reflns_limit_l_min     -15
_diffrn_reflns_limit_l_max     15
_diffrn_standards_number     0
_refine_special_details     ?
_reflns_number_total     4251
_reflns_number_gt     3227
_reflns_threshold_expression     'I > 2\s(I)'
_refine_ls_structure_factor_coef     Fsqd
_refine_ls_matrix_type     full
_refine_ls_R_factor_all     0.0751
_refine_ls_R_factor_gt     0.0561
_refine_ls_wR_factor_gt     0.1258
_refine_ls_wR_factor_ref     0.1370
_refine_ls_goodness_of_fit_ref     1.026
_refine_ls_restrained_S_all     1.031
_refine_ls_number_reflns     4251
_refine_ls_number_parameters     341
_refine_ls_number_restraints     115
_refine_ls_hydrogen_treatment     mixed
_refine_ls_weighting_scheme     calc
_refine_ls_weighting_details
              'w=1/[\s^2^(Fo^2^)+(0.0482P)^2^+0.5076P] where P=(Fo^2^+2Fc^2^)/3'
_atom_sites_solution_hydrogens     mixed
_atom_sites_solution_primary     ?
_atom_sites_solution_secondary     ?
_refine_ls_shift/su_max     0.000
_refine_ls_shift/su_mean     0.000
_refine_diff_density_max     0.353
_refine_diff_density_min     -0.220
_refine_ls_extinction_method     none
_refine_ls_extinction_coef     .
loop_
    _atom_type_symbol
    _atom_type_description
    _atom_type_scat_dispersion_real
    _atom_type_scat_dispersion_imag
    _atom_type_scat_source
    'C' 'C' 0.0033 0.0016
                         'International Tables Vol C Tables 4.2.6.8 and 6.1.1.4'
    'H' 'H' 0.0000 0.0000
                         'International Tables Vol C Tables 4.2.6.8 and 6.1.1.4'
    'N' 'N' 0.0061 0.0033
                         'International Tables Vol C Tables 4.2.6.8 and 6.1.1.4'
    'O' 'O' 0.0106 0.0060
                         'International Tables Vol C Tables 4.2.6.8 and 6.1.1.4'
_computing_data_collection
;
APEX 3 (Bruker, 2018)
;
_computing_cell_refinement
;
SAINT (Bruker, 2018)
;
_computing_data_reduction
;
SAINT (Bruker, 2018)
;
_computing_structure_solution
;
<i>SHELXT2014/5</i> (Sheldrick, 2015a)
;
_computing_structure_refinement
;
<i>SHELXL2019/3</i> (Sheldrick, 2015b)
;
_computing_molecular_graphics
;
OLEX2 (Dolomanov <i>et al.</i>,  2009)
;
_computing_publication_material
;
publCIF (Westrip, 2010)
;
loop_
    _atom_site_type_symbol
    _atom_site_label
    _atom_site_fract_x
    _atom_site_fract_y
    _atom_site_fract_z
    _atom_site_U_iso_or_equiv
    _atom_site_adp_type
    _atom_site_calc_flag
    _atom_site_occupancy
    _atom_site_disorder_assembly
    _atom_site_disorder_group
    O O1 0.27647(17) -0.80720(14) 1.03014(13) 0.0591(4) Uani d 1 . .
    O O2 0.5398(2) -0.8121(2) 0.97964(16) 0.0830(6) Uani d 1 . .
    O O3 0.1315(2) -0.02323(17) 0.80306(14) 0.0773(5) Uani d 1 . .
    O O4 -0.0658(2) 0.14933(15) 0.76151(12) 0.0627(4) Uani d 1 . .
    H H4A -0.024(3) 0.168(3) 0.6856(11) 0.094 Uiso d 1 . .
    O O5 0.1155(2) 0.21798(14) 0.36799(12) 0.0647(4) Uani d 1 . .
    O O6 0.0480(2) 0.23432(14) 0.54237(12) 0.0604(4) Uani d 1 . .
    N N1 0.1435(3) -0.3427(2) 0.82261(18) 0.0772(6) Uani d 1 . .
    H H1 0.096(3) -0.272(2) 0.772(2) 0.093 Uiso d 1 . .
    N N2 0.2880(2) -0.56997(17) 1.29957(15) 0.0529(4) Uani d 1 . .
    H H2 0.220(2) -0.6296(18) 1.3266(19) 0.063 Uiso d 1 . .
    C C1 0.1785(3) -0.3645(2) 0.9298(2) 0.0744(7) Uani d 1 . .
    H H1A 0.169952 -0.296392 0.958025 0.089 Uiso calc 1 . .
    C C2 0.1695(2) -0.4643(2) 0.80871(18) 0.0583(6) Uani d 1 . .
    C C3 0.1561(3) -0.4964(3) 0.71526(19) 0.0694(7) Uani d 1 . .
    H H3 0.123104 -0.428623 0.647012 0.083 Uiso calc 1 . .
    C C4 0.1927(3) -0.6296(3) 0.7277(2) 0.0700(7) Uani d 1 . .
    H H4 0.187362 -0.652530 0.665853 0.084 Uiso calc 1 . .
    C C5 0.2379(3) -0.7321(3) 0.8300(2) 0.0629(6) Uani d 1 . .
    H H5 0.259661 -0.822787 0.836792 0.075 Uiso calc 1 . .
    C C6 0.2508(2) -0.7010(2) 0.92117(17) 0.0508(5) Uani d 1 . .
    C C7 0.2216(2) -0.5657(2) 0.91297(16) 0.0491(5) Uani d 1 . .
    C C8 0.2275(3) -0.5003(2) 0.98849(17) 0.0558(5) Uani d 1 . .
    C C9 0.2847(3) -0.5751(2) 1.10637(19) 0.0527(8) Uani d 0.895(7) A 1
    H H9A 0.223769 -0.650132 1.155249 0.063 Uiso calc 0.895(7) A 1
    H H9B 0.395507 -0.614059 1.092468 0.063 Uiso calc 0.895(7) A 1
    C C10 0.2694(4) -0.4845(3) 1.17281(19) 0.0490(8) Uani d 0.895(7) A 1
    H H10A 0.350332 -0.424109 1.135008 0.059 Uiso calc 0.895(7) A 1
    H H10B 0.165866 -0.428210 1.170602 0.059 Uiso calc 0.895(7) A 1
    C C9A 0.182(3) -0.524(3) 1.1193(10) 0.069(8) Uani d 0.105(7) A 2
    H H9AA 0.093424 -0.456113 1.130631 0.083 Uiso calc 0.105(7) A 2
    H H9AB 0.149277 -0.613887 1.164253 0.083 Uiso calc 0.105(7) A 2
    C C10A 0.320(2) -0.514(3) 1.1640(9) 0.089(12) Uani d 0.105(7) A 2
    H H10C 0.337116 -0.419607 1.132379 0.107 Uiso calc 0.105(7) A 2
    H H10D 0.415098 -0.566634 1.136772 0.107 Uiso calc 0.105(7) A 2
    C C11 0.4486(5) -0.6529(6) 1.3152(4) 0.0547(11) Uani d 0.741(6) A 1
    H H11A 0.528096 -0.591640 1.285811 0.066 Uiso calc 0.741(6) A 1
    H H11B 0.474027 -0.708899 1.268550 0.066 Uiso calc 0.741(6) A 1
    C C12 0.4558(6) -0.7450(5) 1.4437(4) 0.0717(12) Uani d 0.741(6) A 1
    H H12A 0.365280 -0.795179 1.477680 0.086 Uiso calc 0.741(6) A 1
    H H12B 0.450747 -0.689565 1.488122 0.086 Uiso calc 0.741(6) A 1
    C C13 0.6093(5) -0.8451(4) 1.4525(4) 0.1003(16) Uani d 0.741(6) A 1
    H H13A 0.605799 -0.911371 1.532280 0.150 Uiso calc 0.741(6) A 1
    H H13B 0.697996 -0.796160 1.430637 0.150 Uiso calc 0.741(6) A 1
    H H13C 0.620986 -0.891082 1.400040 0.150 Uiso calc 0.741(6) A 1
    C C14 0.2341(7) -0.4813(5) 1.3701(4) 0.0505(10) Uani d 0.741(6) A 1
    H H14A 0.215332 -0.540227 1.453431 0.061 Uiso calc 0.741(6) A 1
    H H14B 0.133039 -0.426905 1.350644 0.061 Uiso calc 0.741(6) A 1
    C C15 0.3488(6) -0.3845(5) 1.3515(5) 0.0649(12) Uani d 0.741(6) A 1
    H H15A 0.300869 -0.327687 1.395530 0.097 Uiso calc 0.741(6) A 1
    H H15B 0.372168 -0.327944 1.268845 0.097 Uiso calc 0.741(6) A 1
    H H15C 0.445657 -0.437161 1.378303 0.097 Uiso calc 0.741(6) A 1
    C C11A 0.266(3) -0.493(2) 1.3766(17) 0.090(7) Uani d 0.259(6) A 2
    H H11C 0.282534 -0.553750 1.456143 0.108 Uiso calc 0.259(6) A 2
    H H11D 0.160829 -0.439951 1.380442 0.108 Uiso calc 0.259(6) A 2
    C C12A 0.394(2) -0.3992(17) 1.3153(14) 0.077(4) Uani d 0.259(6) A 2
    H H12C 0.499877 -0.450786 1.312186 0.093 Uiso calc 0.259(6) A 2
    H H12D 0.378019 -0.336885 1.235901 0.093 Uiso calc 0.259(6) A 2
    C C13A 0.3632(14) -0.3249(12) 1.3981(10) 0.084(3) Uani d 0.259(6) A 2
    H H13D 0.442001 -0.265190 1.373427 0.125 Uiso calc 0.259(6) A 2
    H H13E 0.368967 -0.390507 1.477188 0.125 Uiso calc 0.259(6) A 2
    H H13F 0.259198 -0.271806 1.396039 0.125 Uiso calc 0.259(6) A 2
    C C14A 0.439(2) -0.671(2) 1.3038(19) 0.100(9) Uani d 0.259(6) A 2
    H H14C 0.526145 -0.616857 1.265809 0.121 Uiso calc 0.259(6) A 2
    H H14D 0.437114 -0.716748 1.253028 0.121 Uiso calc 0.259(6) A 2
    C C15A 0.487(3) -0.783(2) 1.4176(17) 0.129(8) Uani d 0.259(6) A 2
    H H15D 0.480279 -0.871008 1.419487 0.194 Uiso calc 0.259(6) A 2
    H H15E 0.416676 -0.769476 1.484596 0.194 Uiso calc 0.259(6) A 2
    H H15F 0.594408 -0.779507 1.420176 0.194 Uiso calc 0.259(6) A 2
    C C16 0.4261(3) -0.8539(2) 1.0513(2) 0.0568(5) Uani d 1 . .
    C C17 0.4260(4) -0.9596(2) 1.1741(2) 0.0785(7) Uani d 1 . .
    H H17A 0.346455 -0.928264 1.228438 0.118 Uiso calc 1 . .
    H H17B 0.528807 -0.974856 1.194762 0.118 Uiso calc 1 . .
    H H17C 0.402813 -1.043724 1.177925 0.118 Uiso calc 1 . .
    C C18 0.0174(3) 0.0486(2) 0.83333(17) 0.0506(5) Uani d 1 . .
    C C19 -0.0428(3) 0.0340(2) 0.95887(17) 0.0524(5) Uani d 1 . .
    H H19 -0.145138 0.075199 0.978794 0.063 Uiso calc 1 . .
    C C20 0.0593(2) 0.17179(18) 0.47610(16) 0.0453(4) Uani d 1 . .
    C C21 0.0000(2) 0.03642(17) 0.52990(15) 0.0434(4) Uani d 1 . .
    H H21 -0.039388 0.001939 0.610781 0.052 Uiso calc 1 . .
loop_
    _atom_site_aniso_label
    _atom_site_aniso_U_11
    _atom_site_aniso_U_22
    _atom_site_aniso_U_33
    _atom_site_aniso_U_12
    _atom_site_aniso_U_13
    _atom_site_aniso_U_23
    O1 0.0588(9) 0.0495(8) 0.0537(8) -0.0130(7) -0.0083(7) -0.0035(6)
    O2 0.0573(10) 0.0979(13) 0.0694(11) -0.0046(9) -0.0113(8) -0.0121(10)
    O3 0.0949(13) 0.0707(10) 0.0511(9) 0.0132(9) -0.0160(9) -0.0199(8)
    O4 0.0790(11) 0.0586(9) 0.0415(8) -0.0005(8) -0.0137(7) -0.0136(7)
    O5 0.0983(12) 0.0531(8) 0.0384(7) -0.0426(8) 0.0083(7) -0.0087(6)
    O6 0.0938(11) 0.0453(8) 0.0433(8) -0.0271(7) -0.0052(7) -0.0133(6)
    N1 0.0837(15) 0.0567(12) 0.0508(12) 0.0138(10) -0.0049(10) 0.0016(9)
    N2 0.0529(10) 0.0473(9) 0.0487(9) -0.0206(7) -0.0061(8) -0.0041(7)
    C1 0.0951(19) 0.0511(12) 0.0548(14) -0.0016(12) 0.0072(12) -0.0151(10)
    C2 0.0460(11) 0.0620(13) 0.0434(11) 0.0019(9) -0.0040(9) -0.0049(9)
    C3 0.0475(12) 0.102(2) 0.0396(11) -0.0074(12) -0.0119(9) -0.0088(12)
    C4 0.0571(14) 0.100(2) 0.0534(13) -0.0204(13) -0.0075(11) -0.0270(13)
    C5 0.0560(13) 0.0737(14) 0.0624(14) -0.0216(11) -0.0037(10) -0.0270(12)
    C6 0.0431(10) 0.0546(11) 0.0450(11) -0.0123(8) -0.0076(8) -0.0072(9)
    C7 0.0442(10) 0.0512(11) 0.0377(10) -0.0062(8) -0.0053(8) -0.0051(8)
    C8 0.0665(13) 0.0468(11) 0.0402(10) -0.0101(9) 0.0004(9) -0.0079(8)
    C9 0.0639(17) 0.0400(12) 0.0419(12) -0.0031(10) -0.0032(10) -0.0096(9)
    C10 0.0513(16) 0.0403(12) 0.0436(13) -0.0108(11) 0.0010(10) -0.0080(10)
    C9A 0.068(11) 0.075(11) 0.070(11) -0.018(8) -0.013(8) -0.028(8)
    C10A 0.070(13) 0.094(15) 0.092(15) -0.033(9) -0.031(9) -0.004(9)
    C11 0.0516(19) 0.0473(18) 0.058(2) -0.0096(14) -0.0113(15) -0.0116(17)
    C12 0.066(2) 0.073(2) 0.063(2) 0.0052(19) -0.0225(18) -0.0152(19)
    C13 0.077(3) 0.088(3) 0.094(3) 0.008(2) -0.025(2) 0.001(2)
    C14 0.057(2) 0.0467(17) 0.0506(19) -0.0126(15) -0.0136(16) -0.0163(14)
    C15 0.064(3) 0.057(2) 0.085(3) -0.0126(18) -0.019(2) -0.033(2)
    C11A 0.082(9) 0.097(9) 0.095(9) -0.022(5) -0.027(5) -0.028(5)
    C12A 0.081(7) 0.071(6) 0.079(6) -0.020(4) -0.015(5) -0.024(4)
    C13A 0.089(7) 0.081(6) 0.082(7) -0.016(5) -0.014(5) -0.032(5)
    C14A 0.115(10) 0.089(9) 0.106(9) -0.035(5) -0.011(5) -0.040(5)
    C15A 0.134(12) 0.127(11) 0.113(10) 0.023(9) -0.024(8) -0.053(7)
    C16 0.0644(14) 0.0473(11) 0.0556(12) -0.0028(10) -0.0133(11) -0.0178(9)
    C17 0.101(2) 0.0540(13) 0.0629(15) 0.0052(13) -0.0234(14) -0.0089(11)
    C18 0.0631(13) 0.0458(10) 0.0445(11) -0.0113(9) -0.0088(9) -0.0173(9)
    C19 0.0596(12) 0.0467(11) 0.0471(11) -0.0105(9) -0.0083(9) -0.0135(8)
    C20 0.0537(11) 0.0373(9) 0.0385(10) -0.0149(8) -0.0042(8) -0.0064(8)
    C21 0.0521(10) 0.0389(9) 0.0312(9) -0.0166(8) -0.0007(8) -0.0042(7)
_geom_special_details
;
 All esds (except the esd in the dihedral angle between two l.s. planes)
 are estimated using the full covariance matrix.  The cell esds are taken
 into account individually in the estimation of esds in distances, angles
 and torsion angles; correlations between esds in cell parameters are only
 used when they are defined by crystal symmetry.  An approximate (isotropic)
 treatment of cell esds is used for estimating esds involving l.s. planes.
;
loop_
    _geom_bond_atom_site_label_1
    _geom_bond_atom_site_label_2
    _geom_bond_site_symmetry_2
    _geom_bond_distance
    _geom_bond_publ_flag
    O1 C6 . 1.408(2) ?
    O1 C16 . 1.343(3) ?
    O2 C16 . 1.194(3) ?
    O3 C18 . 1.206(3) ?
    O4 H4A . 0.889(10) ?
    O4 C18 . 1.299(2) ?
    O5 C20 . 1.250(2) ?
    O6 C20 . 1.258(2) ?
    N1 H1 . 0.869(10) ?
    N1 C1 . 1.377(3) ?
    N1 C2 . 1.366(3) ?
    N2 H2 . 0.880(10) ?
    N2 C10 . 1.507(3) ?
    N2 C10A . 1.533(10) ?
    N2 C11 . 1.497(3) ?
    N2 C14 . 1.501(3) ?
    N2 C11A . 1.490(8) ?
    N2 C14A . 1.510(8) ?
    C1 H1A . 0.9300 ?
    C1 C8 . 1.364(3) ?
    C2 C3 . 1.404(3) ?
    C2 C7 . 1.419(3) ?
    C3 H3 . 0.9300 ?
    C3 C4 . 1.357(4) ?
    C4 H4 . 0.9300 ?
    C4 C5 . 1.384(3) ?
    C5 H5 . 0.9300 ?
    C5 C6 . 1.368(3) ?
    C6 C7 . 1.396(3) ?
    C7 C8 . 1.426(3) ?
    C8 C9 . 1.519(3) ?
    C8 C9A . 1.524(10) ?
    C9 H9A . 0.9700 ?
    C9 H9B . 0.9700 ?
    C9 C10 . 1.508(3) ?
    C10 H10A . 0.9700 ?
    C10 H10B . 0.9700 ?
    C9A H9AA . 0.9700 ?
    C9A H9AB . 0.9700 ?
    C9A C10A . 1.491(10) ?
    C10A H10C . 0.9700 ?
    C10A H10D . 0.9700 ?
    C11 H11A . 0.9700 ?
    C11 H11B . 0.9700 ?
    C11 C12 . 1.518(5) ?
    C12 H12A . 0.9700 ?
    C12 H12B . 0.9700 ?
    C12 C13 . 1.518(5) ?
    C13 H13A . 0.9600 ?
    C13 H13B . 0.9600 ?
    C13 H13C . 0.9600 ?
    C14 H14A . 0.9700 ?
    C14 H14B . 0.9700 ?
    C14 C15 . 1.526(5) ?
    C15 H15A . 0.9600 ?
    C15 H15B . 0.9600 ?
    C15 H15C . 0.9600 ?
    C11A H11C . 0.9700 ?
    C11A H11D . 0.9700 ?
    C11A C12A . 1.516(9) ?
    C12A H12C . 0.9700 ?
    C12A H12D . 0.9700 ?
    C12A C13A . 1.515(9) ?
    C13A H13D . 0.9600 ?
    C13A H13E . 0.9600 ?
    C13A H13F . 0.9600 ?
    C14A H14C . 0.9700 ?
    C14A H14D . 0.9700 ?
    C14A C15A . 1.525(11) ?
    C15A H15D . 0.9600 ?
    C15A H15E . 0.9600 ?
    C15A H15F . 0.9600 ?
    C16 C17 . 1.494(3) ?
    C17 H17A . 0.9600 ?
    C17 H17B . 0.9600 ?
    C17 H17C . 0.9600 ?
    C18 C19 . 1.494(3) ?
    C19 C19 2_557 1.298(4) ?
    C19 H19 . 0.9300 ?
    C20 C21 . 1.492(2) ?
    C21 C21 2_556 1.305(4) ?
    C21 H21 . 0.9300 ?
loop_
    _geom_angle_atom_site_label_1
    _geom_angle_atom_site_label_2
    _geom_angle_atom_site_label_3
    _geom_angle_site_symmetry_1
    _geom_angle_site_symmetry_3
    _geom_angle
    _geom_angle_publ_flag
    C16 O1 C6 . . 119.21(16) ?
    C18 O4 H4A . . 113.2(19) ?
    C1 N1 H1 . . 131.7(19) ?
    C2 N1 H1 . . 117.7(19) ?
    C2 N1 C1 . . 109.69(18) ?
    C10 N2 H2 . . 105.7(15) ?
    C10A N2 H2 . . 108.6(18) ?
    C11 N2 H2 . . 105.9(15) ?
    C11 N2 C10 . . 114.7(3) ?
    C11 N2 C14 . . 114.0(4) ?
    C14 N2 H2 . . 106.6(15) ?
    C14 N2 C10 . . 109.2(3) ?
    C11A N2 H2 . . 112.0(16) ?
    C11A N2 C10A . . 127.9(15) ?
    C11A N2 C14A . . 114.3(14) ?
    C14A N2 H2 . . 97.4(18) ?
    C14A N2 C10A . . 90.9(7) ?
    N1 C1 H1A . . 124.9 ?
    C8 C1 N1 . . 110.2(2) ?
    C8 C1 H1A . . 124.9 ?
    N1 C2 C3 . . 131.9(2) ?
    N1 C2 C7 . . 106.0(2) ?
    C3 C2 C7 . . 122.1(2) ?
    C2 C3 H3 . . 121.0 ?
    C4 C3 C2 . . 117.9(2) ?
    C4 C3 H3 . . 121.0 ?
    C3 C4 H4 . . 119.2 ?
    C3 C4 C5 . . 121.7(2) ?
    C5 C4 H4 . . 119.2 ?
    C4 C5 H5 . . 119.8 ?
    C6 C5 C4 . . 120.4(2) ?
    C6 C5 H5 . . 119.8 ?
    C5 C6 O1 . . 119.70(19) ?
    C5 C6 C7 . . 121.20(19) ?
    C7 C6 O1 . . 118.72(18) ?
    C2 C7 C8 . . 108.50(19) ?
    C6 C7 C2 . . 116.6(2) ?
    C6 C7 C8 . . 134.88(18) ?
    C1 C8 C7 . . 105.5(2) ?
    C1 C8 C9 . . 130.6(2) ?
    C1 C8 C9A . . 105.2(12) ?
    C7 C8 C9 . . 123.84(18) ?
    C7 C8 C9A . . 138.6(9) ?
    C8 C9 H9A . . 108.9 ?
    C8 C9 H9B . . 108.9 ?
    H9A C9 H9B . . 107.7 ?
    C10 C9 C8 . . 113.5(2) ?
    C10 C9 H9A . . 108.9 ?
    C10 C9 H9B . . 108.9 ?
    N2 C10 C9 . . 110.48(19) ?
    N2 C10 H10A . . 109.6 ?
    N2 C10 H10B . . 109.6 ?
    C9 C10 H10A . . 109.6 ?
    C9 C10 H10B . . 109.6 ?
    H10A C10 H10B . . 108.1 ?
    C8 C9A H9AA . . 109.5 ?
    C8 C9A H9AB . . 109.5 ?
    H9AA C9A H9AB . . 108.0 ?
    C10A C9A C8 . . 110.9(12) ?
    C10A C9A H9AA . . 109.5 ?
    C10A C9A H9AB . . 109.5 ?
    N2 C10A H10C . . 109.5 ?
    N2 C10A H10D . . 109.5 ?
    C9A C10A N2 . . 110.9(12) ?
    C9A C10A H10C . . 109.5 ?
    C9A C10A H10D . . 109.5 ?
    H10C C10A H10D . . 108.1 ?
    N2 C11 H11A . . 109.2 ?
    N2 C11 H11B . . 109.2 ?
    N2 C11 C12 . . 112.2(3) ?
    H11A C11 H11B . . 107.9 ?
    C12 C11 H11A . . 109.2 ?
    C12 C11 H11B . . 109.2 ?
    C11 C12 H12A . . 109.6 ?
    C11 C12 H12B . . 109.6 ?
    C11 C12 C13 . . 110.1(4) ?
    H12A C12 H12B . . 108.2 ?
    C13 C12 H12A . . 109.6 ?
    C13 C12 H12B . . 109.6 ?
    C12 C13 H13A . . 109.5 ?
    C12 C13 H13B . . 109.5 ?
    C12 C13 H13C . . 109.5 ?
    H13A C13 H13B . . 109.5 ?
    H13A C13 H13C . . 109.5 ?
    H13B C13 H13C . . 109.5 ?
    N2 C14 H14A . . 108.4 ?
    N2 C14 H14B . . 108.4 ?
    N2 C14 C15 . . 115.6(3) ?
    H14A C14 H14B . . 107.4 ?
    C15 C14 H14A . . 108.4 ?
    C15 C14 H14B . . 108.4 ?
    C14 C15 H15A . . 109.5 ?
    C14 C15 H15B . . 109.5 ?
    C14 C15 H15C . . 109.5 ?
    H15A C15 H15B . . 109.5 ?
    H15A C15 H15C . . 109.5 ?
    H15B C15 H15C . . 109.5 ?
    N2 C11A H11C . . 111.2 ?
    N2 C11A H11D . . 111.2 ?
    N2 C11A C12A . . 103.0(10) ?
    H11C C11A H11D . . 109.1 ?
    C12A C11A H11C . . 111.2 ?
    C12A C11A H11D . . 111.2 ?
    C11A C12A H12C . . 111.9 ?
    C11A C12A H12D . . 111.9 ?
    H12C C12A H12D . . 109.6 ?
    C13A C12A C11A . . 99.6(9) ?
    C13A C12A H12C . . 111.9 ?
    C13A C12A H12D . . 111.9 ?
    C12A C13A H13D . . 109.5 ?
    C12A C13A H13E . . 109.5 ?
    C12A C13A H13F . . 109.5 ?
    H13D C13A H13E . . 109.5 ?
    H13D C13A H13F . . 109.5 ?
    H13E C13A H13F . . 109.5 ?
    N2 C14A H14C . . 106.3 ?
    N2 C14A H14D . . 106.3 ?
    N2 C14A C15A . . 124.1(16) ?
    H14C C14A H14D . . 106.4 ?
    C15A C14A H14C . . 106.3 ?
    C15A C14A H14D . . 106.3 ?
    C14A C15A H15D . . 109.5 ?
    C14A C15A H15E . . 109.5 ?
    C14A C15A H15F . . 109.5 ?
    H15D C15A H15E . . 109.5 ?
    H15D C15A H15F . . 109.5 ?
    H15E C15A H15F . . 109.5 ?
    O1 C16 C17 . . 110.6(2) ?
    O2 C16 O1 . . 122.7(2) ?
    O2 C16 C17 . . 126.7(2) ?
    C16 C17 H17A . . 109.5 ?
    C16 C17 H17B . . 109.5 ?
    C16 C17 H17C . . 109.5 ?
    H17A C17 H17B . . 109.5 ?
    H17A C17 H17C . . 109.5 ?
    H17B C17 H17C . . 109.5 ?
    O3 C18 O4 . . 124.62(19) ?
    O3 C18 C19 . . 123.65(19) ?
    O4 C18 C19 . . 111.71(18) ?
    C18 C19 H19 . . 118.8 ?
    C19 C19 C18 2_557 . 122.3(3) ?
    C19 C19 H19 2_557 . 118.8 ?
    O5 C20 O6 . . 123.40(16) ?
    O5 C20 C21 . . 118.75(17) ?
    O6 C20 C21 . . 117.85(16) ?
    C20 C21 H21 . . 118.1 ?
    C21 C21 C20 2_556 . 123.8(2) ?
    C21 C21 H21 2_556 . 118.1 ?
loop_
    _geom_torsion_atom_site_label_1
    _geom_torsion_atom_site_label_2
    _geom_torsion_atom_site_label_3
    _geom_torsion_atom_site_label_4
    _geom_torsion_site_symmetry_1
    _geom_torsion_site_symmetry_2
    _geom_torsion_site_symmetry_3
    _geom_torsion_site_symmetry_4
    _geom_torsion
    _geom_torsion_publ_flag
    O1 C6 C7 C2 . . . . -169.44(17) ?
    O1 C6 C7 C8 . . . . 8.5(3) ?
    O3 C18 C19 C19 . . . 2_557 16.7(4) ?
    O4 C18 C19 C19 . . . 2_557 -162.0(2) ?
    O5 C20 C21 C21 . . . 2_556 -1.5(4) ?
    O6 C20 C21 C21 . . . 2_556 177.7(2) ?
    N1 C1 C8 C7 . . . . -0.2(3) ?
    N1 C1 C8 C9 . . . . 177.5(2) ?
    N1 C1 C8 C9A . . . . -152.1(9) ?
    N1 C2 C3 C4 . . . . 179.3(2) ?
    N1 C2 C7 C6 . . . . 177.81(18) ?
    N1 C2 C7 C8 . . . . -0.7(2) ?
    N2 C11 C12 C13 . . . . 169.6(5) ?
    N2 C11A C12A C13A . . . . 179.8(14) ?
    C1 N1 C2 C3 . . . . -178.1(2) ?
    C1 N1 C2 C7 . . . . 0.6(3) ?
    C1 C8 C9 C10 . . . . 6.4(4) ?
    C1 C8 C9A C10A . . . . -95(2) ?
    C2 N1 C1 C8 . . . . -0.2(3) ?
    C2 C3 C4 C5 . . . . 1.7(3) ?
    C2 C7 C8 C1 . . . . 0.5(2) ?
    C2 C7 C8 C9 . . . . -177.3(2) ?
    C2 C7 C8 C9A . . . . 137.2(16) ?
    C3 C2 C7 C6 . . . . -3.4(3) ?
    C3 C2 C7 C8 . . . . 178.10(19) ?
    C3 C4 C5 C6 . . . . -1.7(3) ?
    C4 C5 C6 O1 . . . . 171.77(19) ?
    C4 C5 C6 C7 . . . . -1.1(3) ?
    C5 C6 C7 C2 . . . . 3.5(3) ?
    C5 C6 C7 C8 . . . . -178.5(2) ?
    C6 O1 C16 O2 . . . . -2.6(3) ?
    C6 O1 C16 C17 . . . . 176.42(19) ?
    C6 C7 C8 C1 . . . . -177.5(2) ?
    C6 C7 C8 C9 . . . . 4.6(4) ?
    C6 C7 C8 C9A . . . . -40.9(16) ?
    C7 C2 C3 C4 . . . . 0.9(3) ?
    C7 C8 C9 C10 . . . . -176.3(2) ?
    C7 C8 C9A C10A . . . . 128.1(16) ?
    C8 C9 C10 N2 . . . . 165.70(19) ?
    C8 C9A C10A N2 . . . . -167.0(16) ?
    C10 N2 C11 C12 . . . . -175.5(4) ?
    C10 N2 C14 C15 . . . . -75.4(5) ?
    C10A N2 C11A C12A . . . . -42(2) ?
    C10A N2 C14A C15A . . . . -173(3) ?
    C11 N2 C10 C9 . . . . 64.1(4) ?
    C11 N2 C14 C15 . . . . 54.3(6) ?
    C14 N2 C10 C9 . . . . -166.6(3) ?
    C14 N2 C11 C12 . . . . 57.5(6) ?
    C11A N2 C10A C9A . . . . -114(3) ?
    C11A N2 C14A C15A . . . . 54(3) ?
    C14A N2 C10A C9A . . . . 124(3) ?
    C14A N2 C11A C12A . . . . 70(2) ?
    C16 O1 C6 C5 . . . . 94.6(2) ?
    C16 O1 C6 C7 . . . . -92.4(2) ?
loop_
    _geom_hbond_atom_site_label_D
    _geom_hbond_atom_site_label_H
    _geom_hbond_atom_site_label_A
    _geom_hbond_site_symmetry_A
    _geom_hbond_distance_DH
    _geom_hbond_distance_HA
    _geom_hbond_distance_DA
    _geom_hbond_angle_DHA
    _geom_hbond_publ_flag
    O4 H4A O6 . 0.889(10) 1.654(12) 2.531(2) 168(3) yes
    N2 H2 O5 1_546 0.880(10) 1.894(11) 2.757(2) 166(2) yes
    C9 H9A O5 1_546 0.97 2.51 3.316(3) 140.8 no
    C10 H10A O2 2_647 0.97 2.63 3.537(3) 156.0 no
    C9A H9AB O5 1_546 0.97 2.44 3.24(2) 139.2 no
    C9A H9AB N1 2_547 0.97 2.67 3.28(2) 121.4 no
    C12A H12D O2 2_647 0.97 2.53 3.441(17) 156.3 no
_shelx_space_group_comment
;
The symmetry employed for this shelxl refinement is uniquely defined
by the following loop, which should always be used as a source of
symmetry information in preference to the above space-group names.
They are only intended as comments.
;
_shelx_estimated_absorpt_T_min     0.980
_shelx_estimated_absorpt_T_max     0.989
_shelx_hkl_file
;
  -2   0   0 1418.16   38.20
  -2   0   0 1462.55   38.80
  -2   0   0 1390.06   37.60
  -2   0   0 1325.47   37.90
   2   0   0 1398.06   37.60
   2   0   0 1414.16   38.10
   2   0   0 1455.35   37.60
  -3   0   0 2044.80   55.49
  -3   0   0 2074.49   54.69
  -3   0   0 2162.88   54.59
  -3   0   0 2042.80   55.49
   3   0   0 1945.41   54.99
   3   0   0 2051.99   54.39
   3   0   0 2033.90   54.59
   3   0   0 2087.79   55.29
  -4   0   0 2317.37   61.89
  -4   0   0 2334.57   63.09
  -4   0   0 2285.07   62.99
  -4   0   0 2330.47   62.09
   4   0   0 2308.17   62.89
   4   0   0 2242.88   62.59
   4   0   0 2288.07   62.19
   4   0   0 2384.26   62.49
  -5   0   0  133.39   13.50
  -5   0   0  138.19   10.00
  -5   0   0  149.09   11.70
  -5   0   0  139.69   10.90
  -5   0   0  125.69   11.90
   5   0   0  141.09   11.40
   5   0   0  154.08   13.80
   5   0   0  133.89    6.20
   5   0   0  132.99   11.10
  -6   0   0  261.57   16.10
  -6   0   0  244.18   14.50
  -6   0   0  246.58   13.00
  -6   0   0  242.48   17.00
  -6   0   0  263.47   14.80
   6   0   0  228.38   15.20
   6   0   0  250.97   15.00
   6   0   0  235.18    8.20
   6   0   0  262.07   24.80
   6   0   0  261.97   14.90
  -7   0   0  289.27   18.90
  -7   0   0  269.07   16.70
  -7   0   0  279.27   15.00
  -7   0   0  290.57   19.40
  -7   0   0  287.97   17.80
   7   0   0  309.27   18.60
   7   0   0  310.07   17.90
   7   0   0  307.17   17.60
   7   0   0  332.87   21.00
  -8   0   0    0.10    8.20
  -8   0   0   -6.30   11.70
  -8   0   0   -2.80    6.40
  -8   0   0    5.30   11.30
   8   0   0   22.00   11.60
   8   0   0   -2.80    9.30
   8   0   0  -20.10   10.60
   8   0   0   -9.60    7.80
  -9   0   0   26.50   10.40
  -9   0   0    6.40   13.10
  -9   0   0    9.40    6.90
  -9   0   0   13.60   11.90
   9   0   0   15.70    9.20
   9   0   0   13.60   19.30
   9   0   0    7.70   11.40
   9   0   0   32.50   17.60
 -10   0   0   66.29   17.10
 -10   0   0   60.69   12.90
 -10   0   0   84.49   16.30
  10   0   0  122.89   18.20
  10   0   0   57.19   12.90
  10   0   0   77.89   13.50
  10  -1   0   37.10   12.10
  10  -1   0   24.50   10.20
  10  -1   0   29.80   14.80
 -10   1   0   38.50   14.20
 -10   1   0   14.40   11.90
 -10   1   0    3.60   12.80
   9  -1   0   13.10   14.30
   9  -1   0   26.60   10.00
   9  -1   0   19.90   10.50
   9  -1   0   -2.10   11.60
  -9   1   0    3.30   13.00
  -9   1   0   11.80   12.70
  -9   1   0   17.00   11.10
  -9   1   0    2.20    3.30
   8  -1   0   -2.40   11.20
   8  -1   0   -0.10    9.00
   8  -1   0    3.60   10.50
   8  -1   0   14.20    8.90
  -8   1   0    1.00    5.80
  -8   1   0    5.20   11.40
  -8   1   0    1.90   18.80
  -8   1   0    3.20    9.30
   7  -1   0   -3.50    9.60
   7  -1   0   -7.80    7.70
   7  -1   0    4.50   11.40
   7  -1   0    5.30    8.50
  -7   1   0   18.50    6.30
  -7   1   0    4.60    8.20
  -7   1   0   29.70   11.00
  -7   1   0   20.20   11.90
   6  -1   0   52.29   10.30
   6  -1   0   60.79   11.00
   6  -1   0   79.59   10.40
   6  -1   0   73.19    8.70
  -6   1   0   60.49    9.30
  -6   1   0   69.39   11.10
  -6   1   0   80.19   12.40
   5  -1   0 2256.97   62.79
   5  -1   0 2194.98   62.19
   5  -1   0 2276.57   60.19
   5  -1   0 2220.88   62.39
  -5   1   0 2309.37   63.09
  -5   1   0 2115.39   59.89
  -5   1   0 2256.67   62.89
  -5   1   0 2144.29   61.99
   4  -1   0    7.10    6.90
   4  -1   0   16.00    5.50
   4  -1   0   19.80    7.50
   4  -1   0   11.30    6.10
  -4   1   0   16.30    7.20
  -4   1   0   16.10    7.90
  -4   1   0   24.70    6.90
  -4   1   0   19.80    5.20
   3  -1   0  642.94   21.40
   3  -1   0  615.04   18.80
   3  -1   0  638.14   21.20
  -3   1   0  587.44   21.00
  -3   1   0  622.34   18.80
  -3   1   0  664.33   21.40
  -3   1   0  653.93   21.30
  -1  -1   0 1094.19   28.40
  -1  -1   0 1086.19   27.90
  -1  -1   0 1102.39   28.00
  -1  -1   0  993.40   28.20
   1   1   0 1093.49   28.30
   1   1   0 1110.49   28.70
   1   1   0 1123.09   28.90
  -4  -1   0  941.61   27.60
  -4  -1   0  914.91   28.70
  -4  -1   0  905.31   28.40
  -4  -1   0  903.11   26.80
  -4  -1   0  931.41   28.30
   4   1   0  877.11   28.60
   4   1   0 1041.10   27.40
   4   1   0  877.41   28.20
   4   1   0  891.21   24.90
   4   1   0  883.81   28.30
  -5  -1   0 2839.12   76.49
  -5  -1   0 2769.52   75.79
  -5  -1   0 2924.11   76.39
  -5  -1   0 2858.61   74.69
  -5  -1   0 2838.02   74.39
   5   1   0 2690.03   75.69
   5   1   0 2812.22   75.99
   5   1   0 2792.12   74.39
   5   1   0 2844.22   71.59
   5   1   0 2683.23   75.69
  -6  -1   0    2.20    5.70
  -6  -1   0   -1.80    8.40
  -6  -1   0    9.20    8.80
  -6  -1   0   -3.90    5.70
  -6  -1   0    7.10    7.30
   6   1   0   -1.00    7.70
   6   1   0    6.50    6.00
   6   1   0   -0.70    3.10
   6   1   0    1.80    7.50
   6   1   0   -9.70   13.00
  -7  -1   0  129.59   13.30
  -7  -1   0  167.38   17.00
  -7  -1   0  167.78   16.00
  -7  -1   0  168.28   13.90
  -7  -1   0  187.88   15.50
   7   1   0  162.68   13.70
   7   1   0  161.78   15.50
   7   1   0  187.48   16.10
   7   1   0  156.48   16.50
  -8  -1   0    8.50    8.80
  -8  -1   0    1.70   11.10
  -8  -1   0    6.00    7.80
  -8  -1   0   16.60   14.30
  -8  -1   0   41.40   12.30
   8   1   0   16.10    9.90
   8   1   0   35.70   11.00
   8   1   0    1.50    9.70
   8   1   0   31.30    8.80
  -9  -1   0    5.10   11.20
  -9  -1   0    6.70   12.70
  -9  -1   0    5.10    7.50
  -9  -1   0   28.90    9.00
   9   1   0   28.80   14.60
   9   1   0    9.70   11.30
   9   1   0   20.10   11.10
   9   1   0   18.70    8.90
 -10  -1   0   -7.70   11.40
 -10  -1   0   10.80    8.90
 -10  -1   0   15.30   14.60
 -10  -1   0   -4.40    3.80
  10   1   0   -5.60    8.90
  10   1   0    6.60   10.70
  10   1   0   -7.00   11.20
  10  -2   0   37.10   17.70
  10  -2   0    7.50   14.70
  10  -2   0   22.40   13.00
 -10   2   0   -7.10   14.40
 -10   2   0   26.40   12.80
 -10   2   0   14.90   13.70
   9  -2   0    6.40    8.70
   9  -2   0   11.50   13.10
   9  -2   0   -3.10   12.00
   9  -2   0   -6.30   10.10
  -9   2   0   25.30   12.60
  -9   2   0   -2.20   13.00
  -9   2   0   -0.50    2.80
  -9   2   0   -0.50   11.70
   8  -2   0  139.59   24.10
   8  -2   0  139.19   16.70
   8  -2   0  133.39   16.10
   8  -2   0  147.99   13.90
  -8   2   0  154.68   10.70
  -8   2   0  157.68   17.80
  -8   2   0  128.09   16.30
  -8   2   0  179.38   17.70
   7  -2   0   69.09   13.10
   7  -2   0  113.49   10.40
   7  -2   0   98.29   12.00
   7  -2   0  111.69   15.40
  -7   2   0  116.69   14.70
  -7   2   0  122.39   13.90
  -7   2   0  114.19   14.90
  -7   2   0  112.49    9.80
   6  -2   0  323.37   18.70
   6  -2   0  303.17   14.80
   6  -2   0  363.26   19.80
   6  -2   0  327.47   19.20
  -6   2   0  340.87   19.40
  -6   2   0  336.97   19.20
  -6   2   0  332.77   30.10
   5  -2   0   30.80    5.80
   5  -2   0   26.10    8.60
   5  -2   0   28.90    9.30
   5  -2   0   46.00    9.30
  -5   2   0   30.20    8.90
  -5   2   0   28.80    7.60
  -5   2   0   34.90    9.10
   4  -2   0    4.90    7.20
   4  -2   0   19.00    4.70
   4  -2   0   11.80    7.10
  -4   2   0    8.30    7.60
  -4   2   0   17.70    7.20
  -4   2   0   10.90    7.60
   3  -2   0  738.63   23.70
   3  -2   0  671.83   25.90
   3  -2   0  715.53   24.50
   3  -2   0  643.04   19.60
  -3   2   0  755.62   24.40
  -3   2   0  660.73   23.20
  -3   2   0  721.33   23.50
   2  -2   0 1432.26   37.30
   2  -2   0 1454.25   38.90
   2  -2   0 1418.16   39.10
   2  -2   0 1429.86   39.80
  -2   2   0 1351.26   39.50
  -2   2   0 1365.66   38.80
  -2   2   0 1357.46   38.90
   1  -2   0 2382.06   61.39
   1  -2   0 2386.36   62.59
   1  -2   0 2405.66   61.49
  -1   2   0 2295.67   62.39
  -1   2   0 2372.76   61.49
  -1   2   0 2410.26   61.39
   0  -2   0 1250.37   33.70
   0  -2   0 1346.67   35.20
   0  -2   0 1272.27   33.60
   0  -2   0 1288.57   33.60
   0  -2   0 1311.07   35.80
   0   2   0 1317.27   34.50
   0   2   0 1277.87   33.80
   0   2   0 1338.17   35.00
   0   2   0 1281.07   35.80
   0   2   0 1345.27   35.60
  -1  -2   0 3089.39   75.29
  -1  -2   0 2970.60   77.09
  -1  -2   0 2961.30   75.19
  -1  -2   0 3044.20   77.19
  -1  -2   0 3023.40   77.89
  -1  -2   0 2956.50   78.29
  -1  -2   0 3032.30   77.09
  -1  -2   0 2967.00   75.99
  -1  -2   0 2923.31   77.09
   1   2   0 3077.59   77.19
   1   2   0 3069.49   77.29
   1   2   0 3020.90   76.99
   1   2   0 2972.90   75.29
  -2  -2   0 5495.85  140.69
  -2  -2   0 5504.45  141.59
  -2  -2   0 5649.13  141.49
  -2  -2   0 5419.06  140.09
  -2  -2   0 5650.73  139.99
   2   2   0 5774.92  141.19
   2   2   0 5587.74  141.69
   2   2   0 5613.74  141.59
   2   2   0 5555.64  139.99
   2   2   0 5562.94  140.79
  -3  -2   0  311.97   14.00
  -3  -2   0  323.67   10.40
  -3  -2   0  318.17   12.20
  -3  -2   0  304.37   11.60
  -3  -2   0  319.57   14.20
  -3  -2   0  317.57   13.40
   3   2   0  302.17   11.90
   3   2   0  327.27   12.80
   3   2   0  315.47   11.80
  -4  -2   0   16.90    6.80
  -4  -2   0   14.90    6.50
  -4  -2   0   16.00    5.00
  -4  -2   0   23.10    7.10
  -4  -2   0   19.20    6.50
   4   2   0   34.80    6.30
   4   2   0   16.70    7.70
   4   2   0   16.40    4.70
   4   2   0   32.40    6.90
  -5  -2   0 4026.80  104.09
  -5  -2   0 3949.70  103.89
  -5  -2   0 4120.29  105.19
  -5  -2   0 3822.12  101.39
  -5  -2   0 3786.02  103.39
   5   2   0 4045.10  100.89
   5   2   0 3948.71  101.59
   5   2   0 4065.39  103.99
   5   2   0 3965.50  104.89
   5   2   0 3862.71  103.49
   5   2   0 3832.12  107.19
  -6  -2   0  564.94   25.20
  -6  -2   0  657.23   23.20
  -6  -2   0  591.04   23.20
  -6  -2   0  635.44   24.90
  -6  -2   0  609.24   20.90
   6   2   0  647.04   24.10
   6   2   0  631.24   23.70
   6   2   0  602.04   21.00
   6   2   0  602.14   24.50
  -7  -2   0  239.68   16.70
  -7  -2   0  251.97   17.80
  -7  -2   0  209.78   17.40
  -7  -2   0  206.28   13.60
  -7  -2   0  211.18   15.30
   7   2   0  228.48   16.00
   7   2   0  209.98   17.60
   7   2   0  201.48   13.90
   7   2   0  248.38   16.00
  -8  -2   0   24.80    8.60
  -8  -2   0    8.80    9.80
  -8  -2   0   22.90   11.50
  -8  -2   0    5.80   11.20
  -8  -2   0   24.50    7.40
   8   2   0   22.30    7.60
   8   2   0    9.40    9.60
   8   2   0   13.20    9.80
   8   2   0    6.50   16.50
  -9  -2   0    8.00    8.20
  -9  -2   0   20.90   12.50
  -9  -2   0   16.70   12.50
  -9  -2   0    7.50    7.40
   9   2   0   22.60   12.10
   9   2   0    2.40   10.40
   9   2   0   27.60   11.80
   9   2   0   -7.20   10.80
 -10  -2   0   21.60   13.60
 -10  -2   0   11.60    7.60
 -10  -2   0    9.60    8.20
 -10  -2   0   12.80   12.30
  10   2   0    5.30    8.40
  10   2   0   40.80   12.80
  10   2   0    7.80   12.70
   9  -3   0    1.80   11.00
   9  -3   0   -3.40   13.10
   9  -3   0  -17.70   12.90
  -9   3   0   19.80   15.30
  -9   3   0   -1.80    2.30
  -9   3   0   -3.30   12.10
  -9   3   0    7.80   11.70
   8  -3   0   23.80   13.00
   8  -3   0   15.30   11.20
   8  -3   0   13.90   13.50
  -8   3   0   20.10   12.20
  -8   3   0   11.50   14.30
  -8   3   0   12.70   12.40
   7  -3   0   31.90   11.90
   7  -3   0   41.50   13.50
   7  -3   0   35.90   12.60
   7  -3   0   27.90    5.00
   7  -3   0   30.10    7.00
  -7   3   0   29.10   13.50
  -7   3   0   37.40   12.10
  -7   3   0   30.40   11.00
   6  -3   0  258.17   12.70
   6  -3   0  245.58   19.70
   6  -3   0  240.98   17.60
   6  -3   0  242.68   19.00
  -6   3   0  264.27   31.20
  -6   3   0  260.67   20.10
  -6   3   0  247.88   19.10
   5  -3   0  394.36   13.80
   5  -3   0  367.06   20.30
   5  -3   0  381.66   19.30
   5  -3   0  389.26   19.00
  -5   3   0  365.36   23.90
  -5   3   0  398.26   19.60
  -5   3   0  398.36   19.20
   4  -3   0  773.92   22.20
   4  -3   0  814.12   28.30
   4  -3   0  777.82   28.60
  -4   3   0  804.22   28.60
  -4   3   0  821.52   27.50
  -4   3   0  768.42   28.00
   3  -3   0 1488.65   43.60
   3  -3   0 1526.75   45.10
   3  -3   0 1532.45   43.70
   3  -3   0 1544.65   39.00
  -3   3   0 1481.65   43.60
  -3   3   0 1547.75   43.70
  -3   3   0 1480.25   44.90
   2  -3   0  679.83   21.80
   2  -3   0  681.13   23.80
   2  -3   0  686.53   21.70
  -2   3   0  687.03   22.10
  -2   3   0  674.93   23.50
  -2   3   0  635.54   22.00
   1  -3   0  809.52   23.80
   1  -3   0  776.22   21.30
   1  -3   0  806.12   23.70
   1  -3   0  807.62   25.60
  -1   3   0  846.92   23.70
  -1   3   0  869.81   25.80
  -1   3   0  829.12   25.90
   0  -3   0 1965.50   53.29
   0  -3   0 2020.40   51.39
   0  -3   0 1960.50   51.39
   0  -3   0 2000.00   51.69
   0  -3   0 2036.70   54.39
   0   3   0 2016.60   54.29
   0   3   0 1994.60   51.69
   0   3   0 2006.80   51.39
   0   3   0 2038.40   51.49
   0   3   0 2013.00   52.69
   0   3   0 1970.50   53.29
  -1  -3   0 3183.28   82.59
  -1  -3   0 3195.78   83.39
  -1  -3   0 3179.58   80.89
  -1  -3   0 3274.27   83.79
  -1  -3   0 3210.58   80.89
  -1  -3   0 3149.68   83.99
  -1  -3   0 3212.48   84.49
  -1  -3   0 3173.58   83.39
  -1  -3   0 3229.18   82.99
   1   3   0 3267.07   80.99
   1   3   0 3275.37   83.69
   1   3   0 3270.77   83.19
   1   3   0 3321.97   83.69
   1   3   0 3247.78   84.79
   1   3   0 3232.38   80.89
   1   3   0 3275.07   83.99
  -2  -3   0 8848.81  220.88
  -2  -3   0 8463.25  218.58
   2   3   0 9001.70  221.48
   2   3   0 8739.83  218.68
   2   3   0 8917.41  221.38
   2   3   0 8662.93  220.88
  -3  -3   0 1550.24   44.10
  -3  -3   0 1539.85   40.20
  -3  -3   0 1566.74   42.90
  -3  -3   0 1554.94   41.60
  -3  -3   0 1568.94   42.70
  -3  -3   0 1555.44   43.80
   3   3   0 1559.34   43.00
   3   3   0 1576.54   44.20
   3   3   0 1525.15   44.10
   3   3   0 1537.35   41.50
   3   3   0 1550.24   41.40
   3   3   0 1581.74   44.10
  -4  -3   0    7.30    3.10
  -4  -3   0   20.10    5.30
  -4  -3   0    3.10    5.10
  -4  -3   0   -5.60    6.10
  -4  -3   0    0.40    5.60
  -4  -3   0    9.90    7.00
   4   3   0   -0.40    5.20
   4   3   0   -2.50    5.60
   4   3   0   -1.80    1.70
   4   3   0    2.50    7.20
  -5  -3   0  676.23   23.20
  -5  -3   0  684.43   20.30
  -5  -3   0  700.43   23.50
  -5  -3   0  659.43   24.20
  -5  -3   0  741.83   26.00
   5   3   0  664.73   25.20
   5   3   0  685.73   23.00
   5   3   0  682.83   23.90
  -6  -3   0 1008.20   33.10
  -6  -3   0 1035.10   32.70
  -6  -3   0 1034.10   34.50
  -6  -3   0  972.10   28.80
  -6  -3   0 1014.50   32.50
   6   3   0  968.90   31.70
   6   3   0 1003.20   33.10
   6   3   0  962.60   34.00
  -7  -3   0   18.70    8.50
  -7  -3   0   30.20    6.10
  -7  -3   0   35.10    9.90
  -7  -3   0   31.00   10.10
  -7  -3   0   28.40    9.00
   7   3   0   29.30    9.80
   7   3   0   16.20    9.70
   7   3   0   25.50    9.60
   7   3   0   41.10   11.60
  -8  -3   0   43.80    9.60
  -8  -3   0   55.19   14.20
  -8  -3   0   30.20    7.00
  -8  -3   0   44.50   11.20
  -8  -3   0   47.80   11.60
   8   3   0   51.99   10.30
   8   3   0   37.30   10.80
   8   3   0   24.60   11.50
   8   3   0   51.69   12.30
  -9  -3   0  352.46   16.70
  -9  -3   0  388.36   22.10
  -9  -3   0  344.97   22.80
  -9  -3   0  367.26   20.70
   9   3   0  369.66   22.90
   9   3   0  270.97   18.70
   9   3   0  350.26   22.20
   9   3   0  336.77   23.70
 -10  -3   0    8.40   11.30
 -10  -3   0   15.50   19.50
 -10  -3   0    5.60    6.70
  10   3   0    5.20    5.80
  10   3   0   15.80   13.60
  10   3   0   -0.70   10.90
   9  -4   0    7.40   13.50
   9  -4   0   24.40   13.90
   9  -4   0    8.50   11.40
  -9   4   0    6.00   15.40
  -9   4   0    5.60   14.60
   8  -4   0  -10.00   11.70
   8  -4   0    8.10    2.50
   8  -4   0    8.60   13.50
   8  -4   0    2.80   10.10
  -8   4   0   28.20   15.00
  -8   4   0   27.20   13.20
  -8   4   0   22.20   13.60
  -8   4   0   -0.90    2.20
   7  -4   0   96.89    9.20
   7  -4   0   59.99   12.20
   7  -4   0   93.69   22.70
   7  -4   0  100.29   15.40
  -7   4   0  125.29   16.70
  -7   4   0   72.79   14.10
  -7   4   0   89.49   14.00
   6  -4   0   -9.90    9.60
   6  -4   0  -19.50   11.10
   6  -4   0    0.80    9.10
  -6   4   0   -5.30    9.90
  -6   4   0    2.60   10.80
  -6   4   0   -5.00    9.40
   5  -4   0   -1.80    9.80
   5  -4   0   12.80    9.10
   5  -4   0   19.30    9.20
  -5   4   0   11.70    8.90
  -5   4   0    1.90    8.10
  -5   4   0    5.10    8.80
   4  -4   0   16.30    8.10
   4  -4   0   14.10    8.90
  -4   4   0   17.90    8.90
  -4   4   0   17.90    8.20
  -4   4   0   23.10    8.20
   3  -4   0  107.59   10.60
   3  -4   0   97.09   10.30
   3  -4   0   94.99   16.60
  -3   4   0   99.09   10.30
  -3   4   0   81.79    9.20
  -3   4   0  103.69   10.20
   2  -4   0 1549.94   45.30
   2  -4   0 1539.75   43.00
   2  -4   0 1482.95   43.00
  -2   4   0 1432.86   42.70
  -2   4   0 1520.45   45.10
  -2   4   0 1606.64   45.70
   1  -4   0   54.29    6.50
   1  -4   0   67.29    6.70
   1  -4   0   61.69    8.00
   1  -4   0   61.19    4.60
  -1   4   0   51.89    6.00
  -1   4   0   75.29    9.50
  -1   4   0   55.59    6.50
  -1   4   0   65.89    8.10
   0  -4   0 2771.32   72.99
   0  -4   0 2701.53   69.29
   0  -4   0 2672.33   69.09
   0  -4   0 2662.83   71.69
   0  -4   0 2626.84   69.29
   0   4   0 2696.73   70.79
   0   4   0 2684.63   69.39
   0   4   0 2716.83   69.19
   0   4   0 2628.04   69.09
   0   4   0 2722.43   71.79
   0   4   0 2776.32   73.19
  -1  -4   0 9536.45  236.38
  -1  -4   0 9377.26  236.98
  -1  -4   0 9225.98  237.98
  -1  -4   0 9376.46  236.98
  -1  -4   0 9481.15  237.48
  -1  -4   0 9283.27  238.38
   1   4   0 9425.06  239.18
   1   4   0 9430.86  238.68
   1   4   0 9410.76  236.38
  -2  -4   0  816.92   24.40
  -2  -4   0  849.02   22.80
  -2  -4   0  860.51   26.70
  -2  -4   0  863.21   26.50
  -2  -4   0  864.61   26.90
  -2  -4   0  853.11   26.70
  -2  -4   0  846.62   28.30
  -2  -4   0  860.61   27.00
   2   4   0  846.62   22.80
   2   4   0  891.91   27.70
   2   4   0  831.02   22.70
   2   4   0  870.31   26.80
   2   4   0  864.21   27.40
  -3  -4   0  400.06   17.40
  -3  -4   0  416.66   13.10
  -3  -4   0  420.46   16.50
  -3  -4   0  405.76   16.20
  -3  -4   0  421.56   13.40
  -3  -4   0  411.26   17.60
   3   4   0  394.76   17.10
   3   4   0  408.76   16.10
   3   4   0  415.36   17.80
   3   4   0  407.06   13.40
   3   4   0  422.66   17.00
  -4  -4   0 6717.83  172.28
  -4  -4   0 6526.75  168.78
  -4  -4   0 6660.33  170.18
  -4  -4   0 6761.62  168.98
  -4  -4   0 6701.03  171.78
  -4  -4   0 6544.65  166.78
   4   4   0 6649.13  170.58
   4   4   0 6624.34  168.78
   4   4   0 6700.43  172.28
   4   4   0 6723.53  168.68
   4   4   0 6754.82  172.18
  -5  -4   0  135.89   10.10
  -5  -4   0  159.98   10.50
  -5  -4   0  128.29    6.80
  -5  -4   0  149.79   13.20
  -5  -4   0  162.68   11.10
   5   4   0  137.69   13.80
   5   4   0  145.29   10.40
   5   4   0  144.99   11.60
   5   4   0  148.09   12.10
   5   4   0  167.98   14.30
  -6  -4   0  157.18   12.30
  -6  -4   0  167.08   14.30
  -6  -4   0  153.38   12.30
  -6  -4   0  154.68   14.70
   6   4   0  135.89   13.20
   6   4   0  191.08   16.20
   6   4   0  153.08   14.90
   6   4   0  147.59   12.30
  -7  -4   0   23.90    4.90
  -7  -4   0   25.30   10.20
  -7  -4   0   24.40    9.00
  -7  -4   0    9.80    8.20
  -7  -4   0   21.10    9.10
   7   4   0   14.20   17.80
   7   4   0   18.40   12.80
   7   4   0   25.70    9.20
   7   4   0   -1.20    7.20
  -8  -4   0  484.85   24.10
  -8  -4   0  526.05   23.90
  -8  -4   0  506.45   23.70
  -8  -4   0  488.45   17.10
   8   4   0  470.35   23.60
   8   4   0  540.45   35.80
   8   4   0  526.05   27.00
  -9  -4   0   13.80   10.90
  -9  -4   0   37.10   11.80
  -9  -4   0   20.30    5.60
  -9  -4   0   12.80   10.90
   9   4   0   17.00   10.10
   9   4   0   15.80   11.10
   9   4   0    2.90   12.00
   9   4   0    3.70    5.20
 -10  -4   0   36.00   10.50
 -10  -4   0   31.80    6.00
 -10  -4   0   26.60   14.30
 -10  -4   0   21.20   11.80
  10   4   0   25.80   14.10
  10   4   0   26.10   11.40
   9  -5   0    2.60    2.30
   8  -5   0   46.20   14.40
   8  -5   0   55.19   16.00
   8  -5   0   26.70   11.90
  -8   5   0   40.50   13.60
  -8   5   0   31.20   15.80
  -8   5   0   41.40   15.80
   7  -5   0    5.40    3.90
   7  -5   0   -1.80   12.40
   7  -5   0   -9.50    9.70
   7  -5   0   -0.70   12.30
  -7   5   0   16.20   13.30
  -7   5   0   10.90   11.30
   6  -5   0   37.00   11.40
   6  -5   0   36.30    7.60
   6  -5   0   31.50   11.80
  -6   5   0   46.60   12.80
  -6   5   0   28.10   11.10
  -6   5   0   33.20   11.40
   5  -5   0    3.70   10.40
   5  -5   0   12.80   11.10
   5  -5   0   12.20    9.70
  -5   5   0   18.00   10.40
  -5   5   0   14.30   11.10
  -5   5   0   13.50   10.60
   4  -5   0   17.10    9.30
   4  -5   0   15.30    9.30
  -4   5   0   29.20    9.90
  -4   5   0   17.40    9.00
  -4   5   0   28.70    8.40
   3  -5   0  317.77   15.40
   3  -5   0  306.27   18.40
   3  -5   0  287.07   16.20
  -3   5   0  316.77   15.30
  -3   5   0  282.17   18.10
  -3   5   0  331.27   16.60
   2  -5   0  724.73   24.00
   2  -5   0  717.33   26.70
   2  -5   0  698.03   23.80
  -2   5   0  734.73   24.00
  -2   5   0  690.83   22.30
  -2   5   0  738.63   26.70
  -2   5   0  717.13   23.70
  -2   5   0  695.13   26.80
   1  -5   0 1265.27   39.10
   1  -5   0 1234.78   34.40
   1  -5   0 1297.87   36.00
   1  -5   0 1230.68   37.70
  -1   5   0 1307.77   38.50
  -1   5   0 1256.87   35.80
  -1   5   0 1319.57   40.40
  -1   5   0 1275.97   39.00
   0  -5   0 2793.22   73.39
   0  -5   0 2873.51   73.89
   0  -5   0 2833.22   78.09
   0  -5   0 2832.12   76.79
   0  -5   0 2860.61   73.49
   0  -5   0 2907.01   76.89
   0   5   0 2796.52   73.29
   0   5   0 2763.22   76.49
   0   5   0 2887.81   75.69
   0   5   0 2935.31   73.59
   0   5   0 2858.61   78.39
  -1  -5   0  182.78    7.20
  -1  -5   0  177.88   11.00
  -1  -5   0  189.78   10.60
  -1  -5   0  167.88   12.50
  -1  -5   0  191.98   11.30
  -1  -5   0  197.08   13.90
  -1  -5   0  184.88   11.90
  -1  -5   0  189.18   12.00
  -1  -5   0  201.38    7.50
   1   5   0  192.18   11.30
   1   5   0  182.38   12.20
   1   5   0  184.38    7.40
   1   5   0  192.88   12.90
   1   5   0  187.58    7.50
   1   5   0  185.28   14.20
  -2  -5   0 1268.07   33.40
  -2  -5   0 1289.77   38.50
  -2  -5   0 1286.37   36.40
  -2  -5   0 1318.07   38.70
  -2  -5   0 1303.07   33.30
  -2  -5   0 1313.67   39.10
  -2  -5   0 1347.77   40.70
  -2  -5   0 1296.47   37.80
  -2  -5   0 1276.67   38.30
   2   5   0 1263.97   33.40
   2   5   0 1335.97   38.70
   2   5   0 1281.07   33.40
   2   5   0 1331.47   38.90
   2   5   0 1246.78   38.00
  -3  -5   0  213.18   13.90
  -3  -5   0  208.58   12.70
  -3  -5   0  242.28   13.90
  -3  -5   0  241.48   13.40
  -3  -5   0  246.68   15.40
  -3  -5   0  227.58    8.70
  -3  -5   0  237.28   10.00
   3   5   0  207.98   13.80
   3   5   0  230.48   14.10
   3   5   0  222.38    8.80
   3   5   0  226.28    8.70
   3   5   0  239.88   15.00
  -4  -5   0  966.90   32.40
  -4  -5   0  961.90   26.80
  -4  -5   0  998.50   28.20
  -4  -5   0  969.30   31.10
  -4  -5   0 1020.50   28.10
  -4  -5   0  952.30   32.60
  -4  -5   0  984.80   31.00
   4   5   0  940.31   31.00
   4   5   0 1038.70   33.40
   4   5   0 1023.50   32.80
   4   5   0  958.10   27.90
   4   5   0  972.20   27.90
   4   5   0  985.50   32.30
  -5  -5   0  578.74   16.40
  -5  -5   0  605.74   20.30
  -5  -5   0  607.84   22.00
  -5  -5   0  581.64   24.00
  -5  -5   0  590.24   23.90
  -5  -5   0  569.94   19.90
  -5  -5   0  579.74   16.40
   5   5   0  621.34   25.10
   5   5   0  610.54   25.70
   5   5   0  561.84   23.70
   5   5   0  569.64   24.30
   5   5   0  578.54   19.70
  -6  -5   0   52.99    8.60
  -6  -5   0   26.50    8.90
  -6  -5   0   37.60    8.10
  -6  -5   0   50.19   10.50
  -6  -5   0   39.40    8.10
   6   5   0   39.00   10.70
   6   5   0   36.70    7.70
   6   5   0   45.80    8.90
   6   5   0   28.70    7.40
   6   5   0   24.30   10.70
  -7  -5   0   64.49   10.00
  -7  -5   0   86.29   12.90
  -7  -5   0   66.49   10.20
   7   5   0   62.99   10.60
   7   5   0   68.09   10.30
   7   5   0   68.79   13.70
   7   5   0   87.69    9.90
   7   5   0   69.99   14.00
  -8  -5   0   39.80   10.30
  -8  -5   0   18.50    9.40
   8   5   0   23.50   11.80
   8   5   0   27.60    9.30
   8   5   0   33.50   13.50
  -9  -5   0   30.80   14.20
  -9  -5   0   23.00   10.80
  -9  -5   0   29.00   10.80
  -9  -5   0   26.60   10.70
   9   5   0   52.39   14.80
   9   5   0  -14.00   12.30
   9   5   0   11.00    9.30
 -10  -5   0   23.50   11.70
 -10  -5   0    5.90   13.70
 -10  -5   0    7.00   10.70
  10   5   0   12.70   14.20
  10   5   0    6.30    4.60
  10   5   0   -1.10   15.60
  10   5   0   12.50    9.90
   8  -6   0   -4.40   13.60
   8  -6   0   21.80    4.40
   8  -6   0    4.10   12.80
   8  -6   0   14.60   14.70
  -8   6   0    7.60   11.90
   7  -6   0    4.90    3.50
   7  -6   0    7.90   13.50
   7  -6   0   14.70   12.00
   7  -6   0    7.70   11.20
  -7   6   0    5.70   10.60
  -7   6   0   11.20   13.60
  -7   6   0   23.10   14.20
   6  -6   0   -1.80    6.90
   6  -6   0    5.30   12.20
   6  -6   0    2.00   10.40
   6  -6   0  -10.50   10.60
  -6   6   0   12.00   12.60
  -6   6   0   13.80   14.60
  -6   6   0   -6.60   10.20
   5  -6   0   24.30   12.00
   5  -6   0   23.20    8.40
   5  -6   0   14.90   10.30
   5  -6   0   27.90   10.70
  -5   6   0   13.50    9.70
  -5   6   0   22.20   12.00
  -5   6   0    6.60    9.20
   4  -6   0    4.90    8.10
   4  -6   0    6.30    9.70
   4  -6   0   11.60    8.60
   4  -6   0    3.70    8.40
  -4   6   0   -7.80    7.20
  -4   6   0    3.50    8.50
  -4   6   0    5.20    5.30
  -4   6   0   -0.40    8.20
   3  -6   0  101.09   13.00
   3  -6   0   54.69    9.50
  -3   6   0   69.29    9.70
  -3   6   0   77.19   11.80
  -3   6   0   83.49   10.40
  -3   6   0   66.69   12.00
  -3   6   0   82.19    7.90
   2  -6   0  117.69   11.40
   2  -6   0  103.39    9.80
   2  -6   0  111.89   10.90
   2  -6   0  100.39   11.80
  -2   6   0   94.89    8.50
  -2   6   0  114.49   13.30
  -2   6   0  113.29   16.80
  -2   6   0  101.39    9.80
   1  -6   0  127.39   12.60
   1  -6   0  127.19   13.70
   1  -6   0  143.49   10.00
   1  -6   0  107.19    6.90
   1  -6   0  113.59    9.60
  -1   6   0  118.49   10.40
  -1   6   0  114.89    9.60
  -1   6   0  111.69   12.50
  -1   6   0  117.89    8.90
  -1   6   0  125.59   13.00
   0  -6   0 1879.01   50.99
   0  -6   0 1933.41   54.79
   0  -6   0 1960.50   51.29
   0  -6   0 1936.31   55.59
   0  -6   0 1878.01   51.59
   0  -6   0 1967.50   55.29
   0  -6   0 1933.81   56.79
   0   6   0 1975.30   51.59
   0   6   0 1912.51   53.79
   0   6   0 1916.91   55.19
   0   6   0 1936.01   57.29
   0   6   0 1888.31   51.09
  -1  -6   0   11.30    7.30
  -1  -6   0   24.00    7.60
  -1  -6   0   18.80    3.70
  -1  -6   0   17.70    7.70
  -1  -6   0   20.60    5.70
  -1  -6   0   25.10    8.30
  -1  -6   0   22.00    6.40
  -1  -6   0   20.00    3.60
   1   6   0   21.60    8.80
   1   6   0   16.30    5.80
   1   6   0   21.10    3.80
   1   6   0   15.20    6.20
   1   6   0   20.10    3.80
   1   6   0   19.20    7.10
  -2  -6   0  216.68   12.50
  -2  -6   0  212.58    8.50
  -2  -6   0  231.88   14.00
  -2  -6   0  213.48   15.50
  -2  -6   0  227.68   13.90
  -2  -6   0  218.88    6.90
  -2  -6   0  229.38   14.30
  -2  -6   0  207.88   14.20
   2   6   0  212.18   14.30
   2   6   0  209.88   13.40
   2   6   0  208.68    7.20
   2   6   0  221.28    7.20
  -3  -6   0 1130.39   38.40
  -3  -6   0 1112.29   29.60
  -3  -6   0 1135.49   36.00
  -3  -6   0 1143.39   37.70
  -3  -6   0 1169.18   36.10
  -3  -6   0 1095.49   32.30
  -3  -6   0 1152.68   35.80
  -3  -6   0 1121.99   36.10
   3   6   0 1120.49   35.90
   3   6   0 1106.09   29.50
   3   6   0 1106.69   36.10
   3   6   0 1118.09   36.10
  -4  -6   0  117.19   10.50
  -4  -6   0  145.49    7.90
  -4  -6   0  121.69   12.30
  -4  -6   0  149.39   13.70
  -4  -6   0  122.69   13.30
  -4  -6   0  133.59    8.10
  -4  -6   0  151.08   13.10
  -4  -6   0  144.79   12.00
   4   6   0  128.69    7.90
   4   6   0  125.79   12.50
   4   6   0  121.39    7.60
   4   6   0  135.29   13.20
   4   6   0  137.69   13.70
  -5  -6   0   59.19    5.00
  -5  -6   0   42.40    4.70
  -5  -6   0   67.69    6.90
  -5  -6   0   63.79    6.90
  -5  -6   0   63.79   10.70
  -5  -6   0   56.69    9.60
  -5  -6   0   47.30   10.70
  -5  -6   0   58.19    8.90
   5   6   0   66.39   11.00
   5   6   0   57.99    6.70
   5   6   0   55.29    6.50
   5   6   0   48.20   11.40
  -6  -6   0   19.20    6.90
  -6  -6   0   18.90    9.70
  -6  -6   0   27.00    7.30
  -6  -6   0   -2.50    5.40
  -6  -6   0   18.80   10.00
   6   6   0   25.40   11.30
   6   6   0   23.80    8.20
   6   6   0   24.30    7.00
   6   6   0   27.60    7.20
   6   6   0   26.50   11.20
  -7  -6   0    7.70    7.50
  -7  -6   0   -6.30    5.90
  -7  -6   0   -8.80    7.20
   7   6   0   -1.70   10.60
   7   6   0   -5.30    6.50
   7   6   0   -0.70   11.00
   7   6   0   -0.30    7.60
  -8  -6   0   47.50   12.90
  -8  -6   0   42.50   10.10
  -8  -6   0   47.20   10.10
   8   6   0   49.30   13.30
   8   6   0   38.40    9.50
   8   6   0   42.20   13.90
   8   6   0   52.59   10.70
  -9  -6   0   -6.30   10.60
  -9  -6   0  -13.50    8.30
  -9  -6   0   -3.20    9.60
   9   6   0   -5.40   12.20
   9   6   0    3.00    4.40
   9   6   0   -5.90   12.40
   9   6   0    1.60    8.80
   7  -7   0   16.30   12.50
   7  -7   0    2.60    3.90
   7  -7   0   10.10   13.90
   7  -7   0   -5.30   10.90
  -7   7   0    3.50    2.00
  -7   7   0   12.00   12.80
   6  -7   0   30.90   12.20
   6  -7   0   65.09   15.40
   6  -7   0   35.60   12.80
   6  -7   0   39.80    9.40
  -6   7   0   41.70   11.70
  -6   7   0    9.50   12.80
   5  -7   0   15.50   10.10
   5  -7   0   17.50    9.00
   5  -7   0    4.70   11.40
   5  -7   0   15.90   11.30
  -5   7   0    4.90    9.00
  -5   7   0    3.10   13.10
  -5   7   0    3.30   10.30
  -5   7   0    4.30    5.20
   4  -7   0   27.70   17.00
   4  -7   0   13.00   10.90
   4  -7   0   16.60   10.30
   4  -7   0   34.60   10.00
  -4   7   0   40.10    6.80
  -4   7   0   29.40   13.20
  -4   7   0   30.80   11.00
  -4   7   0   23.50   10.00
   3  -7   0   43.50    9.90
   3  -7   0   30.80    9.60
   3  -7   0   42.50   11.50
  -3   7   0   45.40   16.50
  -3   7   0   31.90    9.10
  -3   7   0   20.60   11.90
  -3   7   0   24.00   10.50
  -3   7   0   26.80    7.00
   2  -7   0  333.67   18.40
   2  -7   0  362.06   16.40
   2  -7   0  344.87   20.90
  -2   7   0  360.86   16.30
  -2   7   0  344.27   20.30
  -2   7   0  331.67   22.10
  -2   7   0  318.87   16.00
   1  -7   0  343.27   19.60
   1  -7   0  338.67   12.30
   1  -7   0  333.77   14.60
   1  -7   0  333.67   15.00
   1  -7   0  358.76   18.50
  -1   7   0  330.87   14.70
  -1   7   0  264.37   22.80
  -1   7   0  341.67   21.30
  -1   7   0  331.57   14.60
  -1   7   0  341.27   16.40
   0  -7   0  177.08   14.60
   0  -7   0  132.39    9.00
   0  -7   0  132.69   14.70
   0  -7   0  154.18   10.00
   0  -7   0  160.08   13.40
   0  -7   0  157.18   14.30
   0  -7   0  161.98    9.70
   0   7   0  166.68    9.10
   0   7   0  156.18   13.10
   0   7   0  145.59   16.30
   0   7   0  146.59   14.10
  -1  -7   0   11.20    7.50
  -1  -7   0   11.90    8.30
  -1  -7   0   21.40    4.10
  -1  -7   0   15.60    6.40
  -1  -7   0   15.00    6.60
  -1  -7   0   13.90    8.20
  -1  -7   0   19.10    7.80
   1   7   0   14.10    6.70
   1   7   0   12.80    4.00
   1   7   0    9.50    6.60
   1   7   0   15.60    7.90
   1   7   0   17.80    4.00
   1   7   0   18.80    9.70
  -2  -7   0  476.85   19.40
  -2  -7   0  467.15   21.10
  -2  -7   0  461.05   21.70
  -2  -7   0  470.65   18.70
  -2  -7   0  457.95   20.40
  -2  -7   0  433.66   22.50
   2   7   0  471.45   20.70
   2   7   0  453.95   19.50
  -3  -7   0  649.93   25.70
  -3  -7   0  584.94   34.40
  -3  -7   0  598.44   24.10
  -3  -7   0  665.03   28.30
  -3  -7   0  629.84   25.70
  -3  -7   0  639.94   25.70
   3   7   0  662.43   25.50
   3   7   0  621.74   25.90
   3   7   0  661.03   25.70
  -4  -7   0    0.80   10.00
  -4  -7   0   -2.40    4.60
  -4  -7   0    5.50    3.30
  -4  -7   0    7.20    3.40
  -4  -7   0   -6.90    8.70
  -4  -7   0    5.80    8.50
  -4  -7   0    8.10    8.80
  -4  -7   0    4.70    7.60
   4   7   0    6.60    9.30
   4   7   0   18.80   10.10
   4   7   0    6.00    3.50
   4   7   0    0.70    9.20
  -5  -7   0   14.10   10.00
  -5  -7   0   16.80    7.70
  -5  -7   0   21.20   11.40
  -5  -7   0   16.70    8.30
  -5  -7   0   16.70    5.10
  -5  -7   0   13.80    5.00
  -5  -7   0   18.70    4.10
  -5  -7   0    4.00    7.70
   5   7   0   27.70   11.10
   5   7   0   17.60    5.10
   5   7   0   35.20   10.80
   5   7   0   12.80    4.90
  -6  -7   0   61.29    7.60
  -6  -7   0   55.99    7.60
  -6  -7   0   51.79   13.70
  -6  -7   0   72.79   11.60
  -6  -7   0   67.19   12.70
   6   7   0   48.20   13.00
   6   7   0   52.49    7.50
   6   7   0   64.19    7.60
   6   7   0   83.39   14.20
  -7  -7   0   -8.60    6.60
  -7  -7   0   -6.50    7.50
  -7  -7   0   -7.90    8.80
   7   7   0   -4.70    3.10
   7   7   0   18.00   11.40
   7   7   0   -2.50   11.60
  -8  -7   0    6.50   10.50
  -8  -7   0    0.10    8.10
   8   7   0   -0.80    3.50
   8   7   0    3.30   12.30
   8   7   0    9.40   13.00
   8   7   0    2.40    7.70
   8   7   0   -0.20    8.30
  -9  -7   0    8.70   11.70
   9   7   0  -17.30   12.50
   9   7   0   28.60   13.20
   9   7   0    6.70    7.90
   9   7   0    7.60    4.20
   7  -8   0   23.00   14.20
   7  -8   0    0.70    4.30
   7  -8   0   22.20   14.80
  -7   8   0   -4.40   14.80
  -7   8   0   -1.60    1.80
   6  -8   0    6.80   12.40
   6  -8   0   15.30   13.10
   6  -8   0    0.30   12.40
   6  -8   0    3.60    8.40
  -6   8   0    2.90    6.20
  -6   8   0    0.10    2.50
  -6   8   0    2.40   13.50
   5  -8   0   27.50   11.50
   5  -8   0   31.60   10.20
   5  -8   0   22.40   12.10
   5  -8   0   35.60   13.40
  -5   8   0   21.10    6.10
  -5   8   0   19.50   14.50
  -5   8   0    9.80    8.20
  -5   8   0   33.30   12.80
  -5   8   0   33.00   11.90
   4  -8   0  341.37   21.20
   4  -8   0  360.76   25.50
   4  -8   0  331.17   20.10
   4  -8   0  307.37   20.20
  -4   8   0  355.56   16.30
  -4   8   0  324.57   19.50
  -4   8   0  324.87   26.60
  -4   8   0  385.06   39.30
   3  -8   0  601.34   27.00
   3  -8   0  707.13   26.40
   3  -8   0  593.54   30.90
   3  -8   0  618.24   25.10
  -3   8   0  620.04   23.50
  -3   8   0  612.04   31.90
   2  -8   0   42.80   13.20
   2  -8   0   33.70   10.60
   2  -8   0   31.40    8.50
  -2   8   0   30.30    8.60
  -2   8   0   17.80   12.60
  -2   8   0   23.00   10.30
  -2   8   0   27.30    7.70
  -2   8   0   32.20    8.70
   1  -8   0  180.48   17.00
   1  -8   0  172.68   12.00
   1  -8   0  182.68   18.10
  -1   8   0  185.88   14.60
  -1   8   0  167.88   12.00
  -1   8   0  188.08   18.90
  -1   8   0  188.28   17.10
  -1   8   0  185.28   11.80
   0  -8   0   13.90    9.80
   0  -8   0   33.70    9.70
   0  -8   0   25.80    9.00
   0  -8   0   23.20    6.50
   0  -8   0   17.50    5.90
   0   8   0   19.20    8.60
   0   8   0   29.70   11.50
   0   8   0   18.70    8.80
   0   8   0   25.60    5.80
   0   8   0   25.50    6.10
  -1  -8   0   38.10    9.80
  -1  -8   0   21.50    9.30
  -1  -8   0   22.00    8.60
  -1  -8   0   19.60    9.90
  -1  -8   0   29.80    4.70
  -1  -8   0   21.10    7.20
  -1  -8   0   22.20   10.50
   1   8   0   26.20    4.70
   1   8   0   34.80    9.70
   1   8   0   33.20   12.00
   1   8   0   30.40    8.90
   1   8   0   34.90    4.90
  -2  -8   0  142.89   13.10
  -2  -8   0  124.49   13.10
  -2  -8   0  135.19   13.70
  -2  -8   0  127.49   15.50
  -2  -8   0  130.79   13.10
  -2  -8   0  149.29   15.80
   2   8   0  139.99   12.90
   2   8   0  130.99   13.50
  -3  -8   0  140.39   13.70
  -3  -8   0  127.09   15.30
  -3  -8   0  113.59   11.50
  -3  -8   0  124.19   13.20
  -3  -8   0  135.39   14.30
  -3  -8   0  159.78   16.50
  -3  -8   0  128.29   12.70
   3   8   0  127.09   13.90
   3   8   0  115.39   12.50
  -4  -8   0    8.80    8.70
  -4  -8   0    5.90    8.60
  -4  -8   0   12.40    9.80
  -4  -8   0    8.70   11.60
  -4  -8   0   15.80    9.60
   4   8   0    1.60    9.50
   4   8   0  -10.20    9.70
   4   8   0  -17.90    9.50
  -5  -8   0   32.00    3.50
  -5  -8   0   30.00    9.40
  -5  -8   0   49.10   11.60
  -5  -8   0   32.70   13.40
  -5  -8   0   27.70    5.10
  -5  -8   0   40.30   10.80
   5   8   0   32.80    4.00
   5   8   0   18.00   11.50
  -6  -8   0    9.70    5.00
  -6  -8   0    2.80   14.30
  -6  -8   0   16.90    5.20
  -6  -8   0    7.10    9.20
  -6  -8   0    3.30   11.50
   6   8   0   16.50    5.20
   6   8   0    9.90   10.20
   6   8   0   12.50    5.30
   6   8   0   16.50   11.90
  -7  -8   0   32.90   15.70
  -7  -8   0   31.70    6.90
  -7  -8   0   26.30    6.80
  -7  -8   0   34.30   12.70
  -7  -8   0   43.80   11.90
   7   8   0   27.60   13.20
   7   8   0   17.60   11.70
   7   8   0   35.50   13.10
  -8  -8   0   15.40    7.60
  -8  -8   0   26.90    7.80
   8   8   0    4.30   13.40
   8   8   0   20.70   13.40
   8   8   0    2.10    3.50
   6  -9   0    7.40   12.50
   6  -9   0    7.50   13.10
   6  -9   0  -14.60   11.90
  -6   9   0    0.90    2.70
  -6   9   0    9.60   15.80
  -6   9   0    3.10    8.00
   5  -9   0   12.50   13.90
   5  -9   0   11.50   11.50
   5  -9   0  -10.80   11.10
  -5   9   0   16.60    6.10
  -5   9   0    5.40    5.70
  -5   9   0   34.40   15.20
   4  -9   0  284.77   19.70
   4  -9   0  290.37   25.70
   4  -9   0  238.98   18.60
  -4   9   0  263.87   14.90
  -4   9   0  240.28   18.80
  -4   9   0  250.87   25.40
  -4   9   0  243.08   25.00
   3  -9   0    9.60   11.50
   3  -9   0   26.30    9.50
   3  -9   0   13.10   10.00
   3  -9   0   13.30   11.70
  -3   9   0   23.60   13.50
  -3   9   0    3.30   19.60
  -3   9   0   11.90    8.00
   2  -9   0  321.97   23.80
   2  -9   0  308.57   17.50
   2  -9   0  314.67   17.00
  -2   9   0  278.57   17.30
  -2   9   0  297.97   24.90
   1  -9   0  479.85   19.40
   1  -9   0  479.05   34.20
   1  -9   0  469.15   24.30
   1  -9   0  491.45   19.40
  -1   9   0  473.15   26.00
  -1   9   0  507.85   19.40
  -1   9   0  495.75   27.90
  -1   9   0  503.95   22.60
   0  -9   0  105.79    9.50
   0  -9   0  126.49   14.40
   0  -9   0   90.49   13.00
   0  -9   0  120.89   13.60
   0  -9   0  103.29   13.50
   0  -9   0   97.49    9.80
   0   9   0   75.89   14.20
   0   9   0   90.69   11.80
   0   9   0  100.99    9.90
   0   9   0  105.59   13.10
   0   9   0  100.29    9.00
  -1  -9   0  551.14   16.80
  -1  -9   0  556.64   21.80
  -1  -9   0  513.45   27.30
  -1  -9   0  526.55   24.90
  -1  -9   0  575.14   25.00
  -1  -9   0  549.95   16.70
   1   9   0  518.85   24.60
   1   9   0  526.35   16.80
   1   9   0  557.54   16.90
   1   9   0  563.94   29.80
   1   9   0  546.25   24.60
  -2  -9   0  130.09   15.70
  -2  -9   0  121.69   11.90
  -2  -9   0  159.58   14.40
  -2  -9   0  122.19   14.60
   2   9   0  103.69   22.10
  -3  -9   0  659.33   26.70
  -3  -9   0  655.23   24.70
  -3  -9   0  673.33   29.30
  -3  -9   0  654.93   27.90
  -3  -9   0  651.03   29.10
   3   9   0  646.74   28.30
   3   9   0  639.54   27.30
  -4  -9   0   16.10    9.30
  -4  -9   0   27.90   10.50
  -4  -9   0   15.10   10.50
  -4  -9   0    5.50    5.90
  -4  -9   0   14.70   12.70
   4   9   0    1.70   11.30
   4   9   0    1.20   10.10
  -5  -9   0   96.79   14.80
  -5  -9   0  100.69   14.60
  -5  -9   0  100.29   14.30
  -5  -9   0   83.19    7.50
  -5  -9   0   78.89   17.20
   5   9   0   73.29   13.40
   5   9   0   96.99   15.00
  -6  -9   0   23.80   11.20
  -6  -9   0   22.00   11.40
  -6  -9   0    4.00   10.70
  -6  -9   0  -12.60    8.50
  -6  -9   0   -7.50   12.70
   6   9   0   25.50   11.40
   6   9   0   13.30   12.40
  -7  -9   0    2.70    4.50
  -7  -9   0    8.00    4.40
  -7  -9   0    6.00   12.50
   7   9   0    1.20   12.70
   7   9   0    1.40   11.60
   7   9   0    3.60    2.40
  -8  -9   0   85.99   18.70
  -8  -9   0   23.50    6.30
  -8  -9   0   15.90    6.30
   8   9   0   22.60   15.00
   8   9   0   20.40   13.50
   4 -10   0   -2.40   14.50
   4 -10   0    8.30   10.00
   4 -10   0   -2.50   10.40
   4 -10   0   -1.90   14.60
  -4  10   0    3.80    6.90
  -4  10   0  -20.80   14.30
   3 -10   0   42.80   12.80
   3 -10   0    5.10   12.60
   3 -10   0   22.40    9.80
   3 -10   0   27.10   10.00
  -3  10   0   27.40   15.10
  -3  10   0   42.60   16.00
  -3  10   0   26.00    8.70
   2 -10   0  505.35   21.30
   2 -10   0  467.75   20.50
   2 -10   0  421.06   25.20
   2 -10   0  433.96   27.80
  -2  10   0  388.86   28.30
  -2  10   0  445.56   26.40
  -2  10   0  424.26   20.50
  -2  10   0  416.66   21.30
   1 -10   0   15.30    7.40
   1 -10   0    6.30   10.70
   1 -10   0   17.50   10.50
   1 -10   0    7.50    9.20
   1 -10   0   -5.70   10.30
  -1  10   0   10.40    3.70
  -1  10   0   11.30   13.00
  -1  10   0   11.30    9.60
   0 -10   0  189.58   18.20
   0 -10   0  206.68   11.60
   0 -10   0  202.18   11.70
   0 -10   0  184.78   21.50
   0 -10   0  186.08   19.20
   0 -10   0  227.48   22.40
   0  10   0  184.58   18.70
   0  10   0  213.08   22.90
   0  10   0  195.28   18.20
  -1 -10   0  334.97   12.00
  -1 -10   0  382.06   24.90
  -1 -10   0  350.66   14.70
  -1 -10   0  376.86   22.30
  -1 -10   0  400.76   21.70
  -1 -10   0  409.16   22.70
   1  10   0  426.76   28.00
   1  10   0  352.16   21.80
   1  10   0  387.96   12.50
  -2 -10   0  307.87   19.00
  -2 -10   0  290.87   17.80
  -2 -10   0  280.87   20.40
  -2 -10   0  244.08   22.20
   2  10   0  256.87   20.70
  -3 -10   0   13.90   10.80
  -3 -10   0    9.50   10.10
  -3 -10   0   10.20   10.50
  -3 -10   0    0.50    7.10
  -3 -10   0    0.30    8.70
  -3 -10   0   18.50   15.30
   3  10   0  -19.40   10.70
  -4 -10   0   62.39   15.90
  -4 -10   0   16.70   10.50
  -4 -10   0    4.30   10.50
  -4 -10   0   -8.40    6.20
  -4 -10   0   -1.20    9.40
   4  10   0   10.00   12.00
   4  10   0  -10.90   10.10
  -5 -10   0  148.49   16.40
  -5 -10   0  104.09   14.30
  -5 -10   0   88.59   14.20
  -5 -10   0  148.69   32.50
  -5 -10   0   98.89   10.20
   5  10   0  101.09   15.40
  -6 -10   0   -0.70    8.80
  -6 -10   0   -1.50   11.30
   6  10   0  -12.20   12.10
   6  10   0   15.10   12.10
  -7 -10   0   -1.30   13.20
   7  10   0  -13.70   15.60
   7  10   0   11.90   12.50
   3 -11   0   27.40    9.80
   3 -11   0   43.00   10.80
   3 -11   0   23.10   16.80
  -3  11   0   16.90   14.70
  -3  11   0   14.60   16.00
  -3  11   0    9.60    4.40
   2 -11   0   11.20    8.40
   2 -11   0   18.20   12.70
   2 -11   0   22.20   14.10
   2 -11   0   23.30   11.60
  -2  11   0   24.60    9.70
  -2  11   0   26.40   17.20
  -2  11   0   10.20    3.90
   1 -11   0  186.48   13.80
   1 -11   0  149.29   12.80
   1 -11   0  185.08   19.50
   1 -11   0  191.08   19.80
  -1  11   0  183.68   21.80
  -1  11   0  177.98   14.60
  -1  11   0  172.28   18.80
  -1  11   0  184.18   18.00
   0 -11   0  118.79    9.60
   0 -11   0  119.29   18.50
   0 -11   0  115.49   15.20
   0 -11   0  109.09    9.80
   0 -11   0  122.99   15.70
   0  11   0  132.39   19.70
   0  11   0   94.19   13.40
   0  11   0  128.29   10.40
  -1 -11   0   -5.20   15.30
  -1 -11   0    9.30   10.60
  -1 -11   0   28.40   15.70
   1  11   0    7.70   11.00
  -2 -11   0  181.08   17.80
  -2 -11   0  183.08   15.70
  -2 -11   0  182.08   22.20
  -2 -11   0  144.09   24.60
   2  11   0  147.79   16.90
  -3 -11   0   42.30   10.80
  -3 -11   0   93.39   11.60
  -3 -11   0  123.59   17.50
  -3 -11   0   85.19   13.90
   3  11   0   91.19   14.90
  -4 -11   0   -3.00    9.90
  -4 -11   0   25.30   11.70
  -4 -11   0   -4.00    6.80
   4  11   0   -5.90   11.90
  -5 -11   0   52.89   19.80
  -5 -11   0   28.90    7.10
  -6 -11   0    7.90    9.30
   0 -12   0    3.10    5.10
   0 -12   0    4.60   11.10
   0  12   0   13.50   11.10
   0  12   0   -1.20    2.50
   0  12   0  -13.90   14.10
  -1 -12   0   92.49   14.80
  -1 -12   0  147.19   21.90
   1  12   0   72.69   14.20
  -2 -12   0   20.10   10.00
  -2 -12   0    0.10   13.20
   2  12   0   12.60   12.00
  -3 -12   0  204.48   23.20
  -3 -12   0  144.89   19.40
   3  12   0  114.29   26.00
   5  11  -1   -2.40   12.80
  -5 -11   1   34.10    9.70
  -4 -11   1   53.79    8.80
  -4 -11   1   66.69   12.00
   3  11  -1   12.60   12.50
  -3 -11   1   -9.00    9.80
  -3 -11   1   38.60   13.10
  -3 -11   1    7.90    7.80
   2  11  -1   -4.70   11.40
  -2 -11   1    2.60   11.70
  -2 -11   1    7.00    8.70
  -2 -11   1   20.50   13.30
   1  11  -1    1.50   11.40
   1  11  -1    2.30    2.30
  -1 -11   1   -2.70   12.20
  -1 -11   1   18.50   10.40
  -1 -11   1    2.60    3.70
   0  11  -1   16.20    6.30
   0  11  -1   15.10   14.60
   0  11  -1   34.70   15.80
   0  11  -1    6.80   11.20
   0 -11   1   19.00    6.80
   0 -11   1   19.90   12.50
   0 -11   1   20.00    6.50
   0 -11   1   17.00   11.50
   0 -11   1   14.10   11.30
  -1  11  -1  155.88   15.60
  -1  11  -1  127.69   22.00
  -1  11  -1  149.79   17.40
   1 -11   1  182.38   14.60
   1 -11   1  185.98   19.10
   1 -11   1  150.38   16.90
   1 -11   1  171.38   13.70
  -2  11  -1   16.40   10.10
  -2  11  -1   21.80   15.20
  -2  11  -1    9.80    4.10
   2 -11   1   27.90   13.30
   2 -11   1   -4.40   11.30
   2 -11   1    8.40    9.00
   2 -11   1    8.50   11.60
   6  10  -1   40.60   14.80
  -6 -10   1   28.00   15.30
   5  10  -1  142.89   17.90
   5  10  -1  133.79   17.00
  -5 -10   1  162.98   17.40
  -5 -10   1  134.09    8.90
  -5 -10   1  189.48   16.40
  -5 -10   1  167.58   18.60
   4  10  -1  263.07   21.00
   4  10  -1  275.07   23.20
  -4 -10   1  280.37   19.60
  -4 -10   1  265.27   20.40
  -4 -10   1  279.57   22.00
  -4 -10   1  261.87   14.70
   3  10  -1   13.00   10.20
   3  10  -1   -1.60   11.80
  -3 -10   1   19.60   11.10
  -3 -10   1   11.70   13.00
  -3 -10   1   -3.90    6.90
  -3 -10   1   -0.40    9.80
  -3 -10   1   38.70   10.60
  -3 -10   1   -1.50   10.70
   2  10  -1   -5.60   10.90
  -2 -10   1    8.70   10.30
  -2 -10   1   20.70   11.80
  -2 -10   1   18.80   10.70
  -2 -10   1   23.50   13.50
  -2 -10   1   15.70    8.50
   1  10  -1   -6.60    9.70
   1  10  -1    4.50    7.90
   1  10  -1    0.70    5.10
  -1 -10   1   -1.80   10.50
  -1 -10   1    7.40   10.00
  -1 -10   1    2.90   13.90
  -1 -10   1   -1.80    4.70
  -1 -10   1    1.90    8.80
   0  10  -1  188.68   14.50
   0  10  -1  183.88   17.90
   0  10  -1  172.18   16.80
   0  10  -1  164.68   19.90
   0 -10   1  164.08   11.20
   0 -10   1  183.98   19.40
   0 -10   1  182.68   17.50
   0 -10   1  208.98   20.70
  -1  10  -1   46.90   15.20
  -1  10  -1   33.50    8.60
  -1  10  -1   47.20   11.70
   1 -10   1   48.70   13.40
   1 -10   1   30.30   12.40
   1 -10   1   35.60   11.20
   1 -10   1   44.10    8.60
  -2  10  -1  174.08   20.70
  -2  10  -1  165.28   16.40
  -2  10  -1  192.38   17.20
  -2  10  -1  175.58   18.60
   2 -10   1  190.48   19.50
   2 -10   1  157.88   18.50
   2 -10   1  162.68   29.00
   2 -10   1  182.88   15.20
   2 -10   1  167.48   15.40
  -3  10  -1   82.19   17.50
  -3  10  -1   59.19   12.70
   3 -10   1   63.79   11.40
   3 -10   1   37.30   10.80
   3 -10   1   53.09   14.20
   3 -10   1   20.00   12.90
  -4  10  -1    3.00   25.90
  -4  10  -1    6.00    8.20
   4 -10   1   15.20   10.70
   4 -10   1   16.10   15.70
   4 -10   1    9.20   10.70
   7   9  -1    5.40    2.80
   7   9  -1    7.30    6.00
   7   9  -1   22.00   13.50
   7   9  -1   -0.20   12.70
  -7  -9   1    4.10   10.20
  -7  -9   1   10.10    5.50
  -7  -9   1    5.60    5.60
   6   9  -1    4.60    3.40
   6   9  -1   17.60   12.90
   6   9  -1    0.70   11.10
  -6  -9   1   33.70   12.80
  -6  -9   1    8.40    3.70
  -6  -9   1    4.50    3.80
   5   9  -1  129.89   15.90
   5   9  -1  123.59   15.90
   5   9  -1  108.69   15.70
  -5  -9   1  109.59    7.00
  -5  -9   1  154.58   20.60
  -5  -9   1  125.09   15.40
  -5  -9   1  115.99   27.40
  -5  -9   1  134.69   14.30
   4   9  -1   39.50   11.60
   4   9  -1   53.79   13.10
  -4  -9   1   28.00    6.70
  -4  -9   1   29.60   10.30
  -4  -9   1   56.99   10.80
  -4  -9   1   26.60   11.60
   3   9  -1  392.16   24.20
   3   9  -1  447.66   22.60
  -3  -9   1  386.46   21.20
  -3  -9   1  405.46   23.70
  -3  -9   1  433.26   23.60
  -3  -9   1  439.06   19.20
  -3  -9   1  402.36   22.30
   2   9  -1   78.69   13.60
   2   9  -1   99.49   12.20
   2   9  -1   81.19    6.40
   2   9  -1   85.49    6.00
  -2  -9   1   98.29   11.00
  -2  -9   1   85.19    5.70
  -2  -9   1   88.19   11.00
  -2  -9   1   87.79   13.50
  -2  -9   1   87.09   12.70
  -2  -9   1   78.99   13.10
   1   9  -1   15.30   10.10
   1   9  -1   13.20    5.40
   1   9  -1    7.60    4.90
   1   9  -1   18.80    8.50
  -1  -9   1   13.70    5.40
  -1  -9   1    8.50    8.70
  -1  -9   1   14.10    9.30
  -1  -9   1   36.10   12.00
   0   9  -1   97.39   13.10
   0   9  -1   67.29   15.00
   0   9  -1   74.19   11.20
   0   9  -1   67.69    8.40
   0   9  -1   83.69    8.10
   0  -9   1   69.79   12.20
   0  -9   1   76.99   13.10
   0  -9   1   83.59    8.60
   0  -9   1   78.39    8.60
  -1   9  -1  194.88   21.60
  -1   9  -1  189.48   16.70
  -1   9  -1  176.38   18.80
   1  -9   1  179.18   13.90
   1  -9   1  180.38   17.60
   1  -9   1  197.88   13.60
   1  -9   1  195.98   17.30
  -2   9  -1    5.10   12.80
  -2   9  -1    2.40    5.00
  -2   9  -1    6.90    8.30
   2  -9   1   17.10    8.60
   2  -9   1    6.00   10.70
  -3   9  -1   14.40    9.60
  -3   9  -1    1.30    8.50
  -3   9  -1   -4.30   12.20
  -3   9  -1    5.60   10.80
   3  -9   1   17.20    9.50
   3  -9   1    2.20   12.10
  -4   9  -1  288.47   17.40
  -4   9  -1  336.07   34.50
  -4   9  -1  332.67   27.10
   4  -9   1  337.87   21.30
   4  -9   1  313.37   21.80
   4  -9   1  347.77   37.00
   4  -9   1  314.07   26.10
  -5   9  -1   -4.90   14.10
  -5   9  -1    4.30    4.70
  -5   9  -1   -4.60    6.50
   5  -9   1   -3.00   10.90
   5  -9   1    2.20   21.80
   5  -9   1   14.60   11.20
   8   8  -1   49.10   15.10
   8   8  -1   60.69   16.40
  -8  -8   1   34.50   11.70
  -8  -8   1   49.00    9.20
  -8  -8   1   50.49    9.40
   7   8  -1   14.50   12.30
   7   8  -1    5.30    3.40
   7   8  -1    3.60   13.00
   7   8  -1    9.10    7.20
  -7  -8   1    3.80    9.70
  -7  -8   1    1.50    6.40
  -7  -8   1    2.10    6.60
   6   8  -1   73.29   13.50
   6   8  -1   81.89   15.60
  -6  -8   1   89.59   14.40
  -6  -8   1  103.49   13.70
  -6  -8   1   80.99    7.80
  -6  -8   1   84.59   17.70
  -6  -8   1   89.39    8.00
  -6  -8   1   66.19   14.00
   5   8  -1   23.70    5.10
   5   8  -1   19.90    5.30
   5   8  -1   14.50   12.20
   5   8  -1   15.20   11.10
   5   8  -1   30.70   12.30
  -5  -8   1   24.40   10.30
  -5  -8   1   38.00    8.70
  -5  -8   1   23.90    5.70
  -5  -8   1   32.20    5.30
  -5  -8   1   30.70   11.50
  -5  -8   1    4.20   11.10
   4   8  -1   19.80   11.30
   4   8  -1   11.50   11.80
   4   8  -1   35.50   10.50
   4   8  -1   17.60    4.10
   4   8  -1   14.30    3.90
  -4  -8   1   20.80    5.50
  -4  -8   1    7.00    8.90
  -4  -8   1   13.60    3.90
  -4  -8   1   17.70    3.90
  -4  -8   1   36.20    9.60
  -4  -8   1   24.50   11.00
   3   8  -1   16.30   10.10
   3   8  -1   22.00    3.80
   3   8  -1   19.80    3.90
   3   8  -1   15.90   10.80
  -3  -8   1   24.00    9.20
  -3  -8   1   26.80    3.70
  -3  -8   1   12.60    9.00
  -3  -8   1   21.80    6.60
  -3  -8   1   33.60    9.20
  -3  -8   1   34.60   11.10
  -3  -8   1   24.40    3.40
   2   8  -1   60.39   11.90
   2   8  -1   47.00    9.80
   2   8  -1   42.10    5.10
   2   8  -1   53.19    5.10
  -2  -8   1   52.89    5.10
  -2  -8   1   55.59    8.70
  -2  -8   1   58.69   11.40
  -2  -8   1   35.70   10.50
  -2  -8   1   46.80   10.70
  -2  -8   1   47.80    4.90
  -2  -8   1   36.30   16.00
   1   8  -1  690.33   24.50
   1   8  -1  639.84   27.30
   1   8  -1  657.33   20.60
   1   8  -1  660.13   20.50
   1   8  -1  643.34   25.60
  -1  -8   1  682.73   30.60
  -1  -8   1  658.23   26.40
  -1  -8   1  718.63   29.60
  -1  -8   1  670.93   20.60
  -1  -8   1  630.94   23.80
  -1  -8   1  652.63   20.60
  -1  -8   1  699.13   26.70
  -1  -8   1  517.15   25.40
   0   8  -1  544.15   24.30
   0   8  -1  520.15   25.10
   0   8  -1  611.64   32.10
   0   8  -1  566.14   19.70
   0   8  -1  570.34   19.80
   0  -8   1  538.25   28.00
   0  -8   1  540.65   25.70
   0  -8   1  576.84   20.10
   0  -8   1  579.04   24.40
   0  -8   1  560.04   19.70
   0  -8   1  585.24   25.90
  -1   8  -1   32.40    9.80
  -1   8  -1   47.80    9.70
  -1   8  -1   42.80    8.20
  -1   8  -1   34.50   20.20
  -1   8  -1   43.30    7.80
   1  -8   1   51.69   11.60
   1  -8   1   55.89   12.50
   1  -8   1   46.30    8.50
  -2   8  -1   41.40    8.60
  -2   8  -1   47.50   10.10
  -2   8  -1   44.40   13.10
  -2   8  -1   45.40    8.80
  -2   8  -1   39.20   10.90
   2  -8   1   49.00   20.40
   2  -8   1   60.09   12.40
   2  -8   1   45.80    9.80
   2  -8   1   53.89    9.60
  -3   8  -1   23.20   13.00
  -3   8  -1    4.50    8.70
  -3   8  -1    4.60    7.90
   3  -8   1   10.70    8.90
   3  -8   1   15.70   11.60
   3  -8   1   11.20   10.50
   3  -8   1   22.00    9.20
  -4   8  -1  155.08   13.30
  -4   8  -1  158.28   19.80
  -4   8  -1  172.68   19.60
  -4   8  -1  119.19   16.00
   4  -8   1  151.98   15.00
   4  -8   1  189.68   20.00
   4  -8   1  136.39   15.10
  -5   8  -1   -7.20   11.70
  -5   8  -1   13.70    6.40
  -5   8  -1    6.90   11.40
  -5   8  -1   16.80    6.90
  -5   8  -1   -4.40   13.30
   5  -8   1   12.70   11.10
   5  -8   1    0.40    7.40
   5  -8   1   15.70   11.40
   5  -8   1   11.20   11.90
  -6   8  -1   96.89    9.20
  -6   8  -1  104.79   18.80
   6  -8   1   81.79   23.60
   6  -8   1  107.69   16.60
   6  -8   1   89.59   14.20
   9   7  -1   13.50   15.10
   9   7  -1  -17.30   13.00
   9   7  -1    5.80    4.30
  -9  -7   1    0.00    9.30
   8   7  -1    1.70    3.70
   8   7  -1    5.60   12.60
   8   7  -1   37.90   14.50
  -8  -7   1   17.50    9.00
   7   7  -1  178.38   18.00
   7   7  -1  180.18   13.80
   7   7  -1  168.68   18.50
  -7  -7   1  176.18   13.50
  -7  -7   1  196.38   16.60
  -7  -7   1  157.68   16.50
  -7  -7   1  172.58   18.00
  -7  -7   1  204.58   19.80
   6   7  -1   -5.20    5.70
   6   7  -1   -6.50   11.40
   6   7  -1  -18.30    9.60
   6   7  -1    3.00    4.80
  -6  -7   1   -7.80    7.90
  -6  -7   1    3.30    6.40
  -6  -7   1   -1.70    6.20
  -6  -7   1   -3.60   12.20
  -6  -7   1    4.60   10.90
   5   7  -1   39.00    6.30
   5   7  -1   37.00   10.90
   5   7  -1   28.20   11.70
   5   7  -1   41.20   11.80
  -5  -7   1   39.90   11.40
  -5  -7   1   29.40    9.40
  -5  -7   1   46.30    6.70
  -5  -7   1   56.69   10.40
  -5  -7   1   16.10   10.50
  -5  -7   1   35.80    8.20
  -5  -7   1   39.40    6.30
   4   7  -1   55.99   12.30
   4   7  -1   69.19    6.20
   4   7  -1   65.09   11.50
   4   7  -1   75.99    6.30
   4   7  -1   67.59   12.70
  -4  -7   1   66.79    9.70
  -4  -7   1   66.89   11.70
  -4  -7   1   42.50   10.40
  -4  -7   1   71.39    7.50
  -4  -7   1   49.80    9.80
  -4  -7   1   73.19   14.00
  -4  -7   1   69.39    6.00
   2   7  -1  107.89    7.00
   2   7  -1  102.39   11.00
   2   7  -1  103.29   10.60
   2   7  -1  120.69   12.90
  -2  -7   1   92.49   11.60
  -2  -7   1  115.69   11.30
  -2  -7   1  110.89    6.80
  -2  -7   1  115.79   10.90
  -2  -7   1  103.39   13.20
  -2  -7   1   92.89   10.60
  -2  -7   1  123.79   12.60
  -2  -7   1  108.79    7.10
   1   7  -1   29.70   11.60
   1   7  -1   38.30    7.80
   1   7  -1   39.90    5.40
   1   7  -1   37.90    5.70
   1   7  -1   37.20    7.50
   1   7  -1   22.00    8.70
  -1  -7   1   30.30    5.30
  -1  -7   1   36.90    7.30
  -1  -7   1   37.30    7.90
  -1  -7   1   44.30   10.60
  -1  -7   1   34.90    9.30
  -1  -7   1   30.60    5.40
  -1  -7   1   30.30    8.60
   0   7  -1  250.67   12.00
   0   7  -1  259.57   16.10
   0   7  -1  269.57   12.30
   0   7  -1  248.78   19.10
   0   7  -1  268.67   16.60
   0   7  -1  273.87   12.90
   0  -7   1  254.67   12.30
   0  -7   1  263.37   12.30
   0  -7   1  234.48   15.50
   0  -7   1  274.97   16.40
   0  -7   1  266.77   12.60
   0  -7   1  263.67   18.90
   0  -7   1  270.87   17.00
  -1   7  -1    0.80    6.20
  -1   7  -1   -2.40    5.60
  -1   7  -1    2.50    7.20
  -1   7  -1   -3.50   10.10
  -1   7  -1   13.80    8.30
   1  -7   1    1.20    6.40
   1  -7   1   17.20    8.50
   1  -7   1    3.20    6.20
  -2   7  -1  209.58   13.60
  -2   7  -1  193.78   17.60
  -2   7  -1  190.98   13.90
  -2   7  -1  225.08   20.20
   2  -7   1  195.28   13.40
   2  -7   1  200.08   18.40
   2  -7   1  205.28   14.90
  -3   7  -1  606.64   23.40
  -3   7  -1  623.64   30.80
  -3   7  -1  629.54   29.10
   3  -7   1  619.04   38.60
   3  -7   1  622.84   25.30
   3  -7   1  634.84   27.40
  -4   7  -1  404.76   26.50
  -4   7  -1  391.76   18.50
  -4   7  -1  391.46   20.80
  -4   7  -1  405.66   21.50
   4  -7   1  452.25   26.70
   4  -7   1  427.26   22.00
  -5   7  -1   48.10   14.90
  -5   7  -1   61.79   12.20
  -5   7  -1   33.70    7.70
  -5   7  -1   36.60   17.00
   5  -7   1   31.40   12.70
   5  -7   1   46.60   12.30
  -6   7  -1   13.00   12.40
  -6   7  -1   28.60   11.80
  -6   7  -1  -25.20   10.90
  -6   7  -1    6.50    6.00
  -6   7  -1   11.50   13.60
   6  -7   1   -3.60   11.00
   6  -7   1   -7.30    8.10
   6  -7   1   -4.30   11.70
   6  -7   1   11.80   12.70
  -7   7  -1   14.20   11.40
  -7   7  -1   27.30   15.90
   7  -7   1   19.20   12.40
   7  -7   1   32.30   15.00
   7  -7   1   33.20   18.90
   9   6  -1   39.00   13.90
  -9  -6   1   21.00   19.20
  -9  -6   1   50.39   11.70
   8   6  -1    7.40   13.10
   8   6  -1   25.10    7.30
   8   6  -1   15.80    9.80
   8   6  -1   28.50   12.90
  -8  -6   1   19.50    9.50
  -8  -6   1    1.90   11.30
  -8  -6   1   20.30    9.50
  -8  -6   1   12.40   10.00
   7   6  -1   -2.30    4.00
   7   6  -1    6.70   10.70
   7   6  -1   16.90   12.00
  -7  -6   1    6.80    8.40
  -7  -6   1   17.90    8.40
  -7  -6   1   -0.50    7.90
   6   6  -1    6.40    6.90
   6   6  -1    6.60    6.80
   6   6  -1   -6.50   10.50
   6   6  -1    6.00   10.10
  -6  -6   1    1.90    9.40
  -6  -6   1   -1.80    6.80
  -6  -6   1   -6.60    6.20
  -6  -6   1   11.40    7.20
  -6  -6   1   -3.40    7.40
   5   6  -1  356.06   21.20
   5   6  -1  333.27   20.10
   5   6  -1  358.66   14.70
   5   6  -1  319.07   19.30
   5   6  -1  345.07   14.60
  -5  -6   1  367.26   20.60
  -5  -6   1  333.47   28.10
  -5  -6   1  346.87   14.80
  -5  -6   1  348.67   15.10
  -5  -6   1  325.17   20.10
   4   6  -1   26.50   10.00
   4   6  -1   33.50   10.10
   4   6  -1   30.90    5.50
   4   6  -1   20.50    8.80
   4   6  -1   24.70    5.40
  -4  -6   1   33.80    9.20
  -4  -6   1   38.90    5.80
  -4  -6   1   36.20    7.10
  -4  -6   1   37.70   10.80
  -4  -6   1   32.60    3.70
  -4  -6   1   28.00    8.70
  -4  -6   1   28.30   10.10
   3   6  -1   58.09    5.50
   3   6  -1   50.49    9.80
   3   6  -1   45.70    9.10
   3   6  -1   44.40    5.20
   3   6  -1   41.80    9.40
  -3  -6   1   40.60    5.50
  -3  -6   1   52.49    5.10
  -3  -6   1   28.50    8.40
  -3  -6   1   59.99    9.70
  -3  -6   1   42.50    5.10
  -3  -6   1   49.70    8.20
  -3  -6   1   34.20    8.30
  -3  -6   1   52.19   10.50
   2   6  -1   82.49    9.80
   2   6  -1   70.39    6.20
   2   6  -1   87.99    8.80
   2   6  -1   80.79   10.30
   2   6  -1   66.09    6.40
  -2  -6   1  100.49   20.50
  -2  -6   1   73.89    6.20
  -2  -6   1   66.29    9.00
  -2  -6   1   82.89    9.80
  -2  -6   1   76.49    7.40
  -2  -6   1   69.29    8.80
  -2  -6   1   81.09   10.00
  -2  -6   1   66.79    6.10
   1   6  -1   59.49    7.50
   1   6  -1   78.09    8.60
   1   6  -1   60.99    9.30
   1   6  -1   67.09    6.50
   1   6  -1   66.29    6.80
   1   6  -1   65.79   11.00
  -1  -6   1   73.79    8.80
  -1  -6   1   68.99    7.70
  -1  -6   1   65.29    6.80
  -1  -6   1   70.19   10.60
  -1  -6   1   63.79    9.20
  -1  -6   1   69.39    5.80
  -1  -6   1   78.99    8.20
   0   6  -1 1516.45   44.70
   0   6  -1 1568.34   41.70
   0   6  -1 1485.65   47.50
   0   6  -1 1455.15   41.70
   0   6  -1 1511.65   45.10
   0  -6   1 1514.95   44.40
   0  -6   1 1502.35   47.20
   0  -6   1 1488.05   41.40
   0  -6   1 1557.74   41.80
   0  -6   1 1549.14   45.30
   0  -6   1 1455.65   41.60
  -1   6  -1   82.09   11.30
  -1   6  -1  108.59   10.00
  -1   6  -1  101.59   12.80
  -1   6  -1   92.69    8.40
  -1   6  -1   71.49    9.70
   1  -6   1   95.99    8.50
   1  -6   1   73.19    8.10
   1  -6   1   77.49   10.50
  -2   6  -1  108.19   10.40
  -2   6  -1  113.29   13.50
  -2   6  -1  112.19   13.40
  -2   6  -1  100.79    9.20
   2  -6   1   98.09   11.80
   2  -6   1  103.39   10.60
   2  -6   1  111.29   11.10
  -3   6  -1  928.01   31.90
  -3   6  -1  927.81   35.00
  -3   6  -1  995.90   36.50
  -3   6  -1  941.01   32.00
  -3   6  -1  950.40   30.00
   3  -6   1  980.90   36.10
   3  -6   1  966.10   32.30
   3  -6   1  927.51   31.80
  -4   6  -1    6.00    9.20
  -4   6  -1   16.60    9.80
  -4   6  -1   11.30   11.00
  -4   6  -1  -16.10    9.30
   4  -6   1    1.60   11.00
   4  -6   1    1.90    9.50
   4  -6   1    1.70    9.50
  -5   6  -1 1416.66   46.60
  -5   6  -1 1466.55   47.10
  -5   6  -1 1406.96   49.99
   5  -6   1 1330.57   46.10
   5  -6   1 1375.66   49.00
  -6   6  -1  688.83   28.50
  -6   6  -1  506.55   33.60
  -6   6  -1  590.94   27.30
   6  -6   1  514.55   26.70
   6  -6   1  583.64   27.30
   6  -6   1  521.65   29.60
  -7   6  -1   13.80   16.50
  -7   6  -1   13.00   11.80
  -7   6  -1   25.00   12.50
   7  -6   1    3.80   11.80
   7  -6   1   22.50    6.20
   7  -6   1   31.50   12.50
   7  -6   1   12.30   11.00
  -8   6  -1   48.50   15.70
   8  -6   1   59.69   21.50
   8  -6   1   84.79   17.80
   9   5  -1   42.60   15.10
   9   5  -1   42.30    8.70
   9   5  -1   25.40   14.20
  -9  -5   1   40.80   11.60
  -9  -5   1   34.80   11.70
  -9  -5   1   35.60   11.70
   8   5  -1   16.90   12.40
   8   5  -1   -0.50    1.70
   8   5  -1   -7.80    8.30
   8   5  -1   -1.70    7.20
   8   5  -1    2.50   11.40
  -8  -5   1   -1.20    9.00
  -8  -5   1   -4.10   10.60
  -8  -5   1   -1.50    9.00
   7   5  -1    5.70   11.30
   7   5  -1   12.30   11.00
   7   5  -1   34.20    8.60
   7   5  -1   26.30    8.40
  -7  -5   1   20.40    9.80
  -7  -5   1   26.40    9.30
  -7  -5   1   36.40    9.30
   6   5  -1    2.30    6.00
   6   5  -1   28.40   10.20
   6   5  -1    0.80    6.50
   6   5  -1    5.00    7.20
   6   5  -1   14.40   15.40
  -6  -5   1    4.00    7.30
  -6  -5   1    3.00    6.20
  -6  -5   1    2.80    8.30
  -6  -5   1    0.50    8.50
  -6  -5   1   12.60    7.20
   5   5  -1  753.22   28.60
   5   5  -1  738.83   24.30
   5   5  -1  770.92   29.30
   5   5  -1  767.82   29.20
   5   5  -1  722.03   28.90
  -5  -5   1  764.22   28.90
  -5  -5   1  772.92   26.20
  -5  -5   1  788.22   25.20
  -5  -5   1  752.32   28.40
  -5  -5   1  723.73   24.60
   4   5  -1   49.00    6.30
   4   5  -1   46.10    9.60
   4   5  -1   51.29    6.30
   4   5  -1   46.30    9.30
   4   5  -1   37.40    9.10
  -4  -5   1   44.50    6.50
  -4  -5   1   44.30    8.00
  -4  -5   1   48.10    9.00
  -4  -5   1   49.40   15.00
  -4  -5   1   47.00    6.20
  -4  -5   1   57.39    6.40
   3   5  -1  368.06   17.70
   3   5  -1  336.17   12.60
   3   5  -1  369.36   17.80
   3   5  -1  335.57   12.50
   3   5  -1  344.87   16.50
  -3  -5   1  348.97   12.60
  -3  -5   1  353.46   16.70
  -3  -5   1  358.36   15.30
  -3  -5   1  329.37   16.40
  -3  -5   1  356.56   11.90
  -3  -5   1  363.76   12.40
  -3  -5   1  334.27   17.90
  -3  -5   1  346.27   17.00
   2   5  -1  320.97   15.30
   2   5  -1  308.77   12.60
   2   5  -1  311.47   16.20
   2   5  -1  312.87   14.90
   2   5  -1  315.77   11.20
   2   5  -1  327.97   11.30
  -2  -5   1  289.17   12.30
  -2  -5   1  313.67   11.00
  -2  -5   1  314.27   11.20
  -2  -5   1  324.77   15.00
  -2  -5   1  323.07   14.80
  -2  -5   1  319.67   17.70
  -2  -5   1  324.97   16.10
  -2  -5   1  329.97   14.90
   1   5  -1  182.68    8.50
   1   5  -1  216.48   13.40
   1   5  -1  172.78   10.80
   1   5  -1  174.98   11.20
   1   5  -1  190.88    8.60
   1   5  -1  173.28   14.70
  -1  -5   1  178.18   13.50
  -1  -5   1  185.28    8.50
  -1  -5   1  192.68   11.00
  -1  -5   1  179.38   10.70
  -1  -5   1  180.28    8.60
  -1  -5   1  183.88   11.40
   0   5  -1   10.40    4.60
   0   5  -1   -4.70    5.10
   0   5  -1    4.70    4.70
   0   5  -1    6.50    4.80
   0   5  -1    5.20    7.60
   0   5  -1   -2.30    5.80
   0  -5   1    9.70    5.70
   0  -5   1    6.00    5.80
   0  -5   1    7.40    4.60
   0  -5   1   12.00    7.50
   0  -5   1   -2.60    4.20
   0  -5   1    4.20    4.60
  -1   5  -1 1401.56   40.10
  -1   5  -1 1371.66   39.20
  -1   5  -1 1401.06   42.00
  -1   5  -1 1418.26   43.40
   1  -5   1 1386.16   39.20
   1  -5   1 1355.76   42.00
   1  -5   1 1370.56   39.00
  -2   5  -1   51.89    7.30
  -2   5  -1   50.49   10.20
  -2   5  -1   59.59    8.10
  -2   5  -1   49.00    9.10
   2  -5   1   47.80    9.30
   2  -5   1   52.59    7.80
   2  -5   1   61.49    8.10
  -3   5  -1  674.23   27.60
  -3   5  -1  710.63   25.40
  -3   5  -1  684.93   31.90
   3  -5   1  678.33   27.90
   3  -5   1  708.03   25.60
   3  -5   1  718.33   25.40
  -4   5  -1  452.45   21.40
  -4   5  -1  439.06   20.30
  -4   5  -1  432.36   22.50
   4  -5   1  438.76   23.40
   4  -5   1  436.96   20.40
   4  -5   1  471.15   21.60
  -5   5  -1  177.78   18.80
  -5   5  -1  196.18   19.80
  -5   5  -1  159.08   16.00
   5  -5   1  147.79   14.70
   5  -5   1  147.49   16.80
   5  -5   1  164.78   16.00
  -6   5  -1   34.20   13.20
  -6   5  -1   59.79   13.20
  -6   5  -1   21.60   11.20
   6  -5   1   38.00   13.50
   6  -5   1   27.60   11.10
  -7   5  -1    7.40   13.70
  -7   5  -1    8.20   10.80
  -7   5  -1    0.80   11.50
   7  -5   1   -3.10   11.20
   7  -5   1   -0.90   10.70
   7  -5   1    5.60   11.50
  -8   5  -1  257.67   24.90
  -8   5  -1  217.58   21.70
   8  -5   1  233.48   24.10
   8  -5   1  153.68   17.90
   8  -5   1  223.68   21.80
  10   4  -1    6.00    5.50
  10   4  -1   31.30    8.60
  10   4  -1   16.70   23.10
 -10  -4   1   15.40   13.90
 -10  -4   1   -1.90   11.00
 -10  -4   1   15.90    9.30
   9   4  -1   42.00   14.90
   9   4  -1   -2.20    4.40
   9   4  -1   15.20    8.60
  -9  -4   1   17.10   11.10
   8   4  -1    3.80   11.90
   8   4  -1   16.10    9.70
   8   4  -1    1.10    7.50
  -8  -4   1  -17.70    8.70
  -8  -4   1   -2.80    9.50
  -8  -4   1   14.70    9.90
  -8  -4   1   -2.80   12.80
   7   4  -1  476.05   21.00
   7   4  -1  492.45   23.90
   7   4  -1  540.25   25.70
  -7  -4   1  490.15   22.90
  -7  -4   1  519.75   22.60
  -7  -4   1  527.15   25.20
  -7  -4   1  513.85   23.40
   6   4  -1  199.18   14.00
   6   4  -1  213.98   17.70
   6   4  -1  180.28   12.70
   6   4  -1  206.98   15.90
  -6  -4   1  180.78   14.50
  -6  -4   1  180.38   15.10
  -6  -4   1  196.58   12.40
  -6  -4   1  202.38   14.00
  -6  -4   1  214.68   16.20
   5   4  -1    7.20    6.10
   5   4  -1   16.50    6.10
   5   4  -1   11.00    5.70
   5   4  -1    7.60    8.00
   5   4  -1    2.10    9.00
  -5  -4   1   14.30   13.30
  -5  -4   1   15.10    6.80
  -5  -4   1   15.60    6.10
  -5  -4   1   10.80    7.50
   4   4  -1  401.76   19.10
   4   4  -1  432.56   18.40
   4   4  -1  420.66   15.40
   4   4  -1  425.56   15.50
   4   4  -1  377.66   15.10
   4   4  -1  404.36   18.30
  -4  -4   1  402.86   18.20
  -4  -4   1  416.56   18.60
  -4  -4   1  413.36   15.60
  -4  -4   1  385.96   16.60
  -4  -4   1  420.96   15.30
   3   4  -1 3338.27   86.49
   3   4  -1 3449.65   89.39
   3   4  -1 3382.26   89.89
   3   4  -1 3375.26   89.89
   3   4  -1 3361.46   86.39
  -3  -4   1 3424.36   87.79
  -3  -4   1 3400.36   89.79
  -3  -4   1 3433.56   86.69
  -3  -4   1 3338.37   88.69
  -3  -4   1 3374.96   86.29
  -3  -4   1 3413.56   89.79
  -3  -4   1 3059.79   85.09
   2   4  -1  402.36   16.60
   2   4  -1  449.95   17.00
   2   4  -1  413.46   13.40
   2   4  -1  408.16   13.70
   2   4  -1  411.26   17.20
  -2  -4   1  413.46   16.80
  -2  -4   1  436.86   16.90
  -2  -4   1  407.76   13.50
  -2  -4   1  401.76   13.40
  -2  -4   1  426.46   18.70
  -2  -4   1  401.96   16.60
  -2  -4   1  381.36   13.30
  -2  -4   1  412.36   16.30
  -2  -4   1  432.86   16.00
   1   4  -1  530.35   16.20
   1   4  -1  533.45   19.80
   1   4  -1  540.05   18.60
   1   4  -1  527.55   16.20
   1   4  -1  536.35   17.90
  -1  -4   1  536.35   18.10
  -1  -4   1  541.65   17.80
  -1  -4   1  545.35   21.30
  -1  -4   1  542.85   18.60
  -1  -4   1  535.05   16.20
  -1  -4   1  527.15   16.10
   0   4  -1  168.78   10.90
   0   4  -1  179.58    8.90
   0   4  -1  161.38   13.30
   0   4  -1  174.78    8.90
   0   4  -1  158.28   11.10
   0   4  -1  166.48    9.00
   0  -4   1  169.08    8.90
   0  -4   1  166.28    8.70
   0  -4   1  154.58   13.10
   0  -4   1  166.48    8.70
   0  -4   1  179.88   11.10
  -1   4  -1  825.32   22.60
  -1   4  -1  841.22   25.30
  -1   4  -1  846.62   28.50
  -1   4  -1  854.01   27.50
   1  -4   1  821.12   25.00
   1  -4   1  808.62   25.30
   1  -4   1  816.82   27.50
  -2   4  -1   80.49    9.00
  -2   4  -1  104.29    9.20
  -2   4  -1   83.59   10.40
  -2   4  -1   61.09    9.50
   2  -4   1   89.19    8.80
   2  -4   1   87.89    8.80
   2  -4   1   88.09   10.30
  -3   4  -1  559.24   21.80
  -3   4  -1  576.64   22.10
  -3   4  -1  595.44   23.70
   3  -4   1  535.85   24.50
   3  -4   1  581.54   21.90
   3  -4   1  591.24   24.20
  -4   4  -1    6.90    7.80
  -4   4  -1    1.40    7.20
  -4   4  -1   -2.80    8.20
   4  -4   1   -0.10    7.60
   4  -4   1  -13.90    8.10
   4  -4   1  -15.80    7.90
  -5   4  -1    1.70    9.10
  -5   4  -1   26.90    9.60
  -5   4  -1   26.70    9.70
   5  -4   1   25.70   10.70
   5  -4   1   20.30    9.90
   5  -4   1   43.00   10.80
  -6   4  -1   80.49   13.30
  -6   4  -1   60.39   12.60
  -6   4  -1   77.39   13.60
   6  -4   1   54.29   13.40
   6  -4   1   57.39   18.60
  -7   4  -1   18.10   11.50
  -7   4  -1   28.40   12.00
  -7   4  -1   22.40   13.50
   7  -4   1   -1.50   13.50
   7  -4   1   10.60   10.80
  -8   4  -1  -10.60   11.20
  -8   4  -1   -2.00   11.60
  -8   4  -1   -5.20   11.90
   8  -4   1    5.40   10.60
   8  -4   1    9.00   12.40
   8  -4   1   14.70   12.70
  -9   4  -1   34.40   15.40
  -9   4  -1   35.10   14.60
   9  -4   1   45.00   15.10
   9  -4   1   19.30   14.20
   9  -4   1   32.00   16.50
  10   3  -1   36.10   11.00
  10   3  -1   47.80   14.30
 -10  -3   1   57.89   15.50
 -10  -3   1   49.50   14.50
 -10  -3   1   47.10    6.70
   9   3  -1  134.59   16.10
   9   3  -1  103.39   13.10
   9   3  -1  128.79   16.80
  -9  -3   1   87.39   12.00
  -9  -3   1  103.09   14.20
  -9  -3   1  103.89   14.20
  -9  -3   1   99.39    9.70
   8   3  -1   -4.20    8.30
   8   3  -1   -2.30   11.40
   8   3  -1    8.30    9.60
   8   3  -1   13.90   10.90
  -8  -3   1    4.20    4.90
  -8  -3   1    5.70    8.20
  -8  -3   1   -1.70    9.00
  -8  -3   1   26.30   10.70
   7   3  -1   18.20    9.20
   7   3  -1   27.10   10.00
   7   3  -1   18.20   11.10
   7   3  -1   14.90    8.10
  -7  -3   1   16.80    4.60
  -7  -3   1    9.00    9.70
  -7  -3   1   22.70    9.70
  -7  -3   1   26.20    9.40
  -7  -3   1   20.80    9.00
   6   3  -1   21.70    9.60
   6   3  -1   28.90    9.90
   6   3  -1   30.20    7.70
   6   3  -1   28.00    8.00
  -6  -3   1   37.50    9.20
  -6  -3   1   19.30   10.00
  -6  -3   1   38.70    9.80
  -6  -3   1   31.20    4.90
  -6  -3   1   21.50    8.20
   5   3  -1  980.50   29.10
   5   3  -1  880.71   31.40
   5   3  -1  984.10   32.50
   5   3  -1  939.41   31.70
  -5  -3   1  950.50   30.10
  -5  -3   1  934.01   30.90
  -5  -3   1  912.01   29.90
  -5  -3   1  968.10   28.10
  -5  -3   1  931.31   32.60
   4   3  -1 1434.36   41.20
   4   3  -1 1530.65   40.80
   4   3  -1 1510.95   44.00
   4   3  -1 1512.85   43.30
  -4  -3   1 1431.96   40.70
  -4  -3   1 1469.35   42.80
  -4  -3   1 1490.45   43.90
  -4  -3   1 1440.66   41.10
  -4  -3   1 1408.26   41.20
   3   3  -1 1540.25   41.20
   3   3  -1 1382.26   41.20
   3   3  -1 1615.64   43.90
   3   3  -1 1486.45   41.10
   3   3  -1 1509.45   44.00
   3   3  -1 1544.05   43.30
  -3  -3   1 1516.85   41.20
  -3  -3   1 1553.54   43.90
  -3  -3   1 1515.05   42.00
  -3  -3   1 1538.65   43.40
   2   3  -1 5102.09  129.69
   2   3  -1 4941.01  127.29
   2   3  -1 5063.69  129.09
   2   3  -1 5015.40  127.29
   2   3  -1 5112.19  132.09
  -2  -3   1 4993.30  128.99
  -2  -3   1 5219.98  131.89
  -2  -3   1 5141.09  129.69
  -2  -3   1 4954.50  126.19
  -2  -3   1 4987.20  129.49
  -2  -3   1 5042.50  127.19
  -2  -3   1 4966.50  127.39
   1   3  -1  354.76   11.20
   1   3  -1  330.87   13.20
   1   3  -1  344.97   14.20
   1   3  -1  352.46   13.00
   1   3  -1  338.47   11.10
   1   3  -1  326.47   13.10
  -1  -3   1  340.87   12.70
  -1  -3   1  333.07   15.00
  -1  -3   1  349.77   11.10
  -1  -3   1  329.37   11.10
  -1  -3   1  347.37   12.80
  -1  -3   1  307.77   11.40
   0   3  -1  306.37   11.00
   0   3  -1  317.77   14.50
   0   3  -1  317.37   11.20
   0   3  -1  278.17   10.60
   0   3  -1  305.07   12.60
   0   3  -1  302.37   12.90
   0  -3   1  336.77   14.50
   0  -3   1  313.27   11.10
   0  -3   1  339.57   12.80
   0  -3   1  306.07   12.00
   0  -3   1  325.07   11.00
  -1   3  -1 9181.48  230.28
  -1   3  -1 9023.30  231.68
   1  -3   1 9296.37  231.98
  -2   3  -1  595.14   21.70
  -2   3  -1  554.64   19.70
  -2   3  -1  557.24   20.00
   2  -3   1  555.14   19.80
   2  -3   1  569.24   19.90
   2  -3   1  589.54   21.90
  -3   3  -1  492.55   21.30
  -3   3  -1  520.95   20.20
  -3   3  -1  525.95   20.20
   3  -3   1  535.75   20.40
   3  -3   1  516.45   21.70
   3  -3   1  521.45   20.30
  -4   3  -1   60.29   10.00
  -4   3  -1   72.79    9.70
  -4   3  -1   76.29    9.90
   4  -3   1   64.39    9.60
   4  -3   1   64.79    9.40
   4  -3   1   68.89    9.70
  -5   3  -1  199.38   16.40
  -5   3  -1  194.58   16.30
  -5   3  -1  221.58   17.00
   5  -3   1  175.98   16.30
   5  -3   1  176.68   16.30
   5  -3   1  198.98   16.20
  -6   3  -1   34.40   11.20
  -6   3  -1   49.40   14.50
  -6   3  -1   69.29   12.70
   6  -3   1   51.99   11.80
   6  -3   1   55.79   11.70
  -7   3  -1    4.40   11.30
  -7   3  -1    0.70    9.80
  -7   3  -1    3.60   11.70
   7  -3   1   -5.40   12.00
   7  -3   1    2.60   19.30
   7  -3   1    5.60   10.80
  -8   3  -1   25.30   12.40
  -8   3  -1    8.30   12.30
  -8   3  -1    3.50   11.40
   8  -3   1   15.80   13.10
   8  -3   1    0.70   11.00
   8  -3   1   15.30   13.90
  -9   3  -1   93.79   17.50
  -9   3  -1   82.99   17.30
  -9   3  -1  104.09   17.50
   9  -3   1   72.29   15.90
   9  -3   1   77.29   16.10
   9  -3   1   96.29   15.40
  10   2  -1    4.20    6.50
  10   2  -1  -13.20   11.60
  10   2  -1    7.70   11.40
 -10  -2   1   29.60   12.70
 -10  -2   1    0.60    6.60
 -10  -2   1   -3.00    5.00
   9   2  -1   36.20   11.60
   9   2  -1   46.20   12.70
   9   2  -1   24.00   11.10
   9   2  -1   29.50   13.30
  -9  -2   1   24.90    7.40
  -9  -2   1   15.10   12.40
  -9  -2   1   55.39   10.40
  -9  -2   1   34.00   13.30
   8   2  -1  216.18   18.40
   8   2  -1  184.38   17.10
   8   2  -1  185.18   13.40
   8   2  -1  151.28   16.20
  -8  -2   1  167.38   12.60
  -8  -2   1  159.68   15.30
  -8  -2   1  179.68   18.40
  -8  -2   1  169.48   16.90
   7   2  -1  884.11   34.00
   7   2  -1  935.71   33.30
   7   2  -1  933.21   32.70
   7   2  -1  984.50   33.70
  -7  -2   1  874.91   41.80
  -7  -2   1  965.00   34.00
  -7  -2   1  887.41   28.40
  -7  -2   1  923.21   33.60
  -7  -2   1  896.61   33.50
   6   2  -1   55.19    8.90
   6   2  -1   34.60    8.60
   6   2  -1   63.99    9.20
   6   2  -1   48.10    6.00
  -6  -2   1   39.10    9.20
  -6  -2   1   45.80    8.30
  -6  -2   1   49.10    6.00
  -6  -2   1   57.79   10.20
   5   2  -1 3512.15   92.89
   5   2  -1 3349.47   87.89
   5   2  -1 3413.96   90.59
   5   2  -1 3462.35   91.29
   5   2  -1 3507.45   91.49
  -5  -2   1 3492.25   91.89
  -5  -2   1 3244.48   87.79
  -5  -2   1 3494.85   91.29
  -5  -2   1 3358.76   92.49
  -5  -2   1 3526.55   91.69
   4   2  -1   98.89    8.70
   4   2  -1   85.29    9.70
   4   2  -1   81.19   10.40
   4   2  -1   93.29    8.50
  -4  -2   1   75.69    7.70
  -4  -2   1   61.29    8.70
  -4  -2   1   83.19    5.40
  -4  -2   1   78.99    7.10
  -4  -2   1   89.39    8.40
   3   2  -1 2872.81   79.29
   3   2  -1 2699.93   71.69
   3   2  -1 2728.63   73.39
   3   2  -1 2775.82   71.09
  -3  -2   1 2746.13   71.09
  -3  -2   1 2779.32   71.99
  -3  -2   1 2759.62   73.49
  -3  -2   1 2682.13   71.69
  -3  -2   1 2730.83   72.69
   2   2  -1 1367.56   37.90
   2   2  -1 1381.06   35.70
   2   2  -1 1398.06   37.50
   2   2  -1 1356.16   38.10
   2   2  -1 1357.36   36.20
  -2  -2   1 1324.97   36.60
  -2  -2   1 1380.46   38.10
  -2  -2   1 1364.66   36.30
  -2  -2   1 1264.37   37.30
  -2  -2   1 1379.66   35.80
  -2  -2   1 1339.77   36.40
   1   2  -1  344.67   12.80
   1   2  -1  346.37   11.90
   1   2  -1  337.37   10.80
   1   2  -1  322.97   12.80
   1   2  -1  332.17   10.20
  -1  -2   1  328.57   12.00
  -1  -2   1  327.27   10.80
  -1  -2   1  330.57   12.90
  -1  -2   1  328.37   10.80
  -1  -2   1  319.77   10.20
  -1  -2   1  315.67   12.60
   0   2  -1 1407.46   39.30
   0   2  -1 1410.16   37.00
   0   2  -1 1406.06   37.00
   0   2  -1 1433.86   39.00
   0  -2   1 1451.45   38.00
   0  -2   1 1387.16   38.80
   0  -2   1 1440.56   37.20
   0  -2   1 1358.86   36.90
   0  -2   1 1408.86   37.10
  -1   2  -1  119.79    4.60
  -1   2  -1  117.59    9.20
  -1   2  -1  116.39    9.60
  -1   2  -1  140.79    8.40
  -1   2  -1  115.99    7.40
   1  -2   1  137.99    7.80
   1  -2   1  120.09    9.60
   1  -2   1  129.29    8.40
  -2   2  -1 2627.04   68.59
  -2   2  -1 2548.45   68.59
  -2   2  -1 2592.24   69.59
   2  -2   1 2679.03   68.69
   2  -2   1 2538.15   68.59
   2  -2   1 2657.73   69.79
  -3   2  -1 1657.83   47.90
  -3   2  -1 1650.73   42.80
  -3   2  -1 1660.53   47.00
  -3   2  -1 1685.53   46.90
   3  -2   1 1728.23   48.30
   3  -2   1 1649.73   46.90
   3  -2   1 1651.63   47.40
  -4   2  -1 4536.95  113.19
  -4   2  -1 4372.76  112.89
  -4   2  -1 3981.10  108.59
  -4   2  -1 4260.87  113.49
   4  -2   1 4333.17  112.99
   4  -2   1 4337.57  113.59
   4  -2   1 4172.48  112.69
  -5   2  -1  383.66   19.90
  -5   2  -1  362.06   13.60
  -5   2  -1  381.76   19.50
  -5   2  -1  333.57   18.10
   5  -2   1  390.26   19.90
   5  -2   1  391.16   19.40
   5  -2   1  395.86   13.90
   5  -2   1  375.36   19.60
  -6   2  -1  258.57   17.90
  -6   2  -1  240.98   18.90
  -6   2  -1  235.08   16.90
   6  -2   1  224.38   17.50
   6  -2   1  221.28   17.20
  -7   2  -1   71.09   13.00
  -7   2  -1   71.29   17.10
  -7   2  -1   52.59   11.40
   7  -2   1   71.79   12.80
   7  -2   1   68.89   13.30
   7  -2   1   56.19   11.90
  -8   2  -1   20.90   12.10
  -8   2  -1   27.20   12.60
  -8   2  -1    8.10   11.50
   8  -2   1   35.70   12.70
   8  -2   1   10.80   10.10
   8  -2   1   20.70   13.70
  -9   2  -1   12.70   13.70
  -9   2  -1   23.90   13.30
  -9   2  -1   20.70   14.40
   9  -2   1    1.20   12.10
   9  -2   1    2.40   11.30
   9  -2   1   24.50   14.40
 -10   2  -1   17.00   15.30
 -10   2  -1    9.80   13.90
 -10   2  -1  -13.70   12.60
  10  -2   1   -3.00   14.50
  10  -2   1  -11.60   11.70
  10  -2   1  -19.50   13.60
  10   1  -1    6.40   11.70
  10   1  -1   14.00    9.00
  10   1  -1   24.00   12.80
 -10  -1   1   23.30   14.30
 -10  -1   1    5.80    4.40
 -10  -1   1   22.00    8.90
 -10  -1   1    1.40   13.60
   9   1  -1   21.80    8.40
   9   1  -1   23.50   12.80
   9   1  -1   34.80   12.80
  -9  -1   1   28.10    9.00
  -9  -1   1   19.10   12.00
  -9  -1   1   15.60    7.80
  -9  -1   1   35.80   13.50
   8   1  -1  164.68   17.10
   8   1  -1  132.59   15.20
   8   1  -1  182.28   18.50
   8   1  -1  196.58   15.10
  -8  -1   1  205.98   19.40
  -8  -1   1  181.78   14.60
  -8  -1   1  219.48   20.50
  -8  -1   1  141.19   19.70
   7   1  -1 2847.92   78.09
   7   1  -1 2724.23   77.59
   7   1  -1 2710.43   74.39
   7   1  -1 2780.52   78.29
  -7  -1   1 2790.82   77.99
  -7  -1   1 2693.33   74.29
  -7  -1   1 2703.13   78.19
  -7  -1   1 2643.64   74.69
   6   1  -1  218.48   12.40
   6   1  -1  258.97   17.00
   6   1  -1  236.58   16.00
   6   1  -1  238.88   16.00
  -6  -1   1  203.58   12.40
  -6  -1   1  214.68   15.10
  -6  -1   1  220.18   16.50
  -6  -1   1  219.58   16.20
  -6  -1   1  220.88   13.10
   5   1  -1 1493.65   44.70
   5   1  -1 1523.25   42.10
   5   1  -1 1536.05   44.40
   5   1  -1 1561.04   45.20
  -5  -1   1 1518.35   42.10
  -5  -1   1 1433.66   44.40
  -5  -1   1 1498.55   43.00
  -5  -1   1 1538.65   45.00
  -5  -1   1 1572.54   45.40
   4   1  -1 6677.73  166.68
   4   1  -1 6411.26  166.88
   4   1  -1 6510.45  166.28
   4   1  -1 6478.95  164.18
  -4  -1   1 6308.67  164.08
  -4  -1   1 6623.64  165.48
  -4  -1   1 6403.56  166.78
  -4  -1   1 6706.43  166.78
  -4  -1   1 6465.55  166.48
   3   1  -1 5579.94  146.99
   3   1  -1 5538.95  140.99
   3   1  -1 5703.43  140.89
   3   1  -1 5648.44  141.29
   3   1  -1 5444.56  139.09
  -3  -1   1 5702.03  142.99
  -3  -1   1 5359.96  138.79
  -3  -1   1 5546.45  141.69
  -3  -1   1 5474.55  139.09
  -3  -1   1 5388.96  141.09
  -3  -1   1 5565.44  140.69
   0   1  -1  105.09    6.50
   0  -1   1  121.99    5.70
   0  -1   1  107.69    5.40
   0  -1   1  111.79    5.50
  -1   1  -1 2462.05   68.19
  -1   1  -1 2718.23   65.69
  -1   1  -1 2383.66   65.09
   1  -1   1 2402.56   64.09
   1  -1   1 2513.45   64.69
   1  -1   1 2496.25   64.19
  -2   1  -1 6538.25  165.58
   2  -1   1 6521.45  165.58
  -4   1  -1  119.59   16.90
  -4   1  -1   85.69    7.40
  -4   1  -1   74.49    8.60
  -4   1  -1   80.99   10.20
   4  -1   1   81.89    7.70
   4  -1   1   74.29    8.40
   4  -1   1   81.19    9.70
   4  -1   1   56.19    8.90
  -5   1  -1  513.05   21.20
  -5   1  -1  505.45   21.10
  -5   1  -1  511.75   17.80
  -5   1  -1  513.95   21.20
   5  -1   1  526.25   17.90
   5  -1   1  529.15   21.40
   5  -1   1  504.05   21.20
   5  -1   1  478.05   20.80
  -6   1  -1   50.59    9.40
  -6   1  -1   61.69   11.00
  -6   1  -1   64.09    7.90
  -6   1  -1   77.99   12.30
   6  -1   1   71.89    8.50
   6  -1   1   66.59   11.00
   6  -1   1   73.89   10.20
  -7   1  -1   91.29    9.80
  -7   1  -1  101.59   13.20
  -7   1  -1  101.49   13.80
  -7   1  -1  105.79   13.60
   7  -1   1   97.39   13.70
   7  -1   1   94.39   10.30
   7  -1   1   92.09   13.20
   7  -1   1   64.19   10.80
  -8   1  -1    0.70   10.80
  -8   1  -1   -3.30    9.20
  -8   1  -1   -2.70   10.90
  -8   1  -1    8.50    6.40
   8  -1   1   -4.20   11.00
   8  -1   1   -6.50    9.50
   8  -1   1    7.90    8.10
   8  -1   1   -0.60   11.80
  -9   1  -1    2.10   12.30
  -9   1  -1    5.30    7.50
  -9   1  -1   -7.50   11.20
  -9   1  -1   20.60   11.60
   9  -1   1   -5.90   13.10
   9  -1   1    6.20   11.70
   9  -1   1   -5.20    9.80
 -10   1  -1   -3.80    3.50
 -10   1  -1    3.20   12.60
 -10   1  -1   -4.40   14.20
 -10   1  -1  -13.80   13.90
  10  -1   1   14.30   14.00
  10  -1   1    8.40   13.00
  10  -1   1   -2.10   11.00
  10   0  -1   36.70   13.40
  10   0  -1   31.50   12.40
 -10   0   1   25.50   13.90
 -10   0   1    9.50    4.50
 -10   0   1   61.79   16.50
 -10   0   1   20.80   10.30
   9   0  -1   14.10   13.10
   9   0  -1   25.00    9.20
   9   0  -1   43.20   13.10
   9   0  -1   20.50   11.40
  -9   0   1   17.30   12.80
  -9   0   1    0.90    6.50
  -9   0   1    7.30   11.90
  -9   0   1   32.00    9.90
   8   0  -1    7.60    8.00
   8   0  -1   16.50   10.20
   8   0  -1   12.00   11.70
   8   0  -1   -6.50   11.90
  -8   0   1  -10.40   10.30
  -8   0   1   -5.20   10.20
  -8   0   1    0.80    9.10
  -8   0   1    5.40    6.20
   7   0  -1    4.80   10.90
   7   0  -1   15.30    9.10
   7   0  -1   28.90   11.10
   7   0  -1   14.80    8.00
  -7   0   1   19.10   10.20
  -7   0   1   12.90   11.00
  -7   0   1   12.90    7.50
  -7   0   1   10.80    6.30
   6   0  -1  788.22   27.90
   6   0  -1  719.63   31.20
   6   0  -1  777.92   26.90
   6   0  -1  816.52   39.00
  -6   0   1  809.22   25.50
  -6   0   1  776.72   26.80
  -6   0   1  799.12   28.90
  -6   0   1  820.62   29.30
   5   0  -1 1771.32   50.89
   5   0  -1 1706.63   51.09
   5   0  -1 1735.53   49.99
   5   0  -1 1799.62   49.20
  -5   0   1 1744.73   51.09
  -5   0   1 1790.22   48.00
  -5   0   1 1753.92   49.90
  -5   0   1 1719.93   50.69
  -5   0   1 1746.53   49.00
   4   0  -1 8676.73  216.38
   4   0  -1 8507.35  214.78
   4   0  -1 8209.08  215.88
   4   0  -1 8477.65  215.58
  -4   0   1 8363.86  214.78
  -4   0   1 8200.78  215.48
  -4   0   1 8548.64  213.98
  -4   0   1 8814.42  216.58
  -4   0   1 8748.22  216.58
   3   0  -1  229.88   11.90
   3   0  -1  238.78   11.60
   3   0  -1  234.08   11.70
   3   0  -1  255.67   10.60
  -3   0   1  235.48   11.60
  -3   0   1  242.08   10.00
  -3   0   1  241.58   10.40
  -3   0   1  233.08   13.60
   1   0  -1  938.11   22.80
   1   0  -1  784.92   23.10
  -1   0   1  865.21   22.50
  -1   0   1  841.62   23.40
  -1   0   1  874.31   23.40
  -1   0  -1 1139.19   30.20
   1   0   1 1154.28   30.70
   1   0   1 1147.79   30.30
  -2   0  -1  738.43   22.40
  -2   0  -1  775.22   21.40
  -2   0  -1  756.22   22.90
  -2   0  -1  777.72   22.60
   2   0   1  767.62   21.40
   2   0   1  771.62   24.70
   2   0   1  718.33   22.40
   2   0   1  786.02   22.90
  -3   0  -1 8146.19  203.18
  -3   0  -1 8065.89  203.28
   3   0   1 8093.49  203.18
   3   0   1 7849.61  203.08
  -4   0  -1  215.28   13.70
  -4   0  -1  202.98   10.70
  -4   0  -1  178.38   12.00
  -4   0  -1  217.48   12.50
   4   0   1  198.28   12.40
   4   0   1  172.68   13.20
   4   0   1  186.38   19.50
   4   0   1  180.58   10.70
  -5   0  -1 1753.12   50.49
  -5   0  -1 1691.63   48.30
  -5   0  -1 1728.83   49.70
  -5   0  -1 1712.23   50.09
   5   0   1 1750.92   49.90
   5   0   1 1759.32   48.50
   5   0   1 1752.92   50.29
  -6   0  -1    2.80    6.80
  -6   0  -1    5.00    8.40
  -6   0  -1   10.00    6.50
  -6   0  -1    1.60    8.10
   6   0   1   -4.20    6.60
   6   0   1   11.10    8.60
   6   0   1   23.00    7.40
   6   0   1    7.60    8.20
  -7   0  -1  206.08   18.60
  -7   0  -1  173.88   17.80
  -7   0  -1  226.38   14.50
  -7   0  -1  192.48   16.60
   7   0   1  224.88   17.90
   7   0   1  211.28   16.50
   7   0   1  199.48   14.70
   7   0   1  174.48   18.20
   7   0   1  200.98    9.30
  -8   0  -1   23.20    9.00
  -8   0  -1   18.40   11.40
  -8   0  -1   12.60    8.90
  -8   0  -1   15.50    7.30
   8   0   1   17.20    3.60
   8   0   1   -1.10   10.90
   8   0   1   15.40    9.00
   8   0   1   15.00   10.70
   8   0   1    0.00    8.50
  -9   0  -1   18.90   14.20
  -9   0  -1   10.10    7.40
  -9   0  -1   19.60   12.80
  -9   0  -1   30.40   10.90
   9   0   1   -7.10   12.40
   9   0   1   16.50   11.60
   9   0   1   -1.00    9.50
   9   0   1   18.40    9.60
 -10   0  -1    5.40   12.50
 -10   0  -1  -20.90    9.90
 -10   0  -1    5.50   14.60
 -10   0  -1    5.20    4.40
  10   0   1   -9.50   12.70
  10   0   1  -12.30   10.10
  10   0   1   24.60   20.00
  10  -1  -1   20.40   15.10
  10  -1  -1    1.50   10.60
  10  -1  -1    1.00   10.40
 -10   1   1   13.40   14.50
 -10   1   1   17.20   10.90
 -10   1   1  -10.40   14.90
 -10   1   1    5.60    4.70
   9  -1  -1   -2.60   15.90
   9  -1  -1   10.10   11.90
   9  -1  -1   -4.90   12.50
  -9   1   1    4.60   13.00
  -9   1   1    9.60   10.20
  -9   1   1    7.40    3.30
  -9   1   1   14.30   13.90
   8  -1  -1   12.40    9.60
   8  -1  -1   26.80   12.80
   8  -1  -1   17.00   12.00
   8  -1  -1    6.50    8.90
  -8   1   1    0.40    5.50
  -8   1   1   20.40   13.10
  -8   1   1   -3.70   10.80
  -8   1   1    7.80    8.90
   7  -1  -1  475.75   23.40
   7  -1  -1  525.85   22.00
   7  -1  -1  491.25   24.30
   7  -1  -1  467.75   22.40
  -7   1   1  487.45   24.20
  -7   1   1  468.55   18.10
  -7   1   1  489.35   23.30
  -7   1   1  457.05   25.40
   6  -1  -1  108.49   12.80
   6  -1  -1  108.09   12.20
   6  -1  -1  115.99   10.70
   6  -1  -1  115.29   10.90
  -6   1   1   99.99    8.80
  -6   1   1  118.89   13.90
  -6   1   1  117.19   11.10
  -6   1   1   97.59   12.50
   5  -1  -1   82.89    8.90
   5  -1  -1  108.89   12.30
   5  -1  -1  105.19   10.80
   5  -1  -1  122.59   11.90
  -5   1   1  101.09    8.00
  -5   1   1  106.39   11.40
  -5   1   1   96.59   11.00
  -5   1   1  105.69   11.60
   4  -1  -1  186.48   11.20
   4  -1  -1  199.78   12.50
   4  -1  -1  191.78   12.30
   4  -1  -1  183.78   12.90
  -4   1   1  187.08   13.10
  -4   1   1  198.28   14.00
  -4   1   1  195.08   12.00
  -4   1   1  188.98    8.80
   3  -1  -1  129.29    8.60
   3  -1  -1   94.39    9.40
   3  -1  -1  112.29   11.20
   3  -1  -1  117.69    9.50
  -3   1   1  131.79    9.40
  -3   1   1  121.19   11.50
  -3   1   1  120.79    6.30
  -3   1   1  131.39   10.10
   2  -1  -1  248.78   10.00
   2  -1  -1  233.88   11.90
   2  -1  -1  254.57   11.10
   2  -1  -1  234.18    6.90
   2  -1  -1  227.48   11.20
  -2   1   1  226.68   11.10
  -2   1   1  245.98    7.70
  -2   1   1  233.08   10.80
   1  -1  -1   43.40    4.70
   1  -1  -1   46.90    5.30
   1  -1  -1   42.20    3.40
   1  -1  -1   39.70    4.90
  -1   1   1   42.90    5.20
  -1   1   1   35.10    3.30
  -1   1   1   27.70    3.90
  -1   1   1   33.70    4.60
  -1  -1  -1  616.64   16.80
  -1  -1  -1  626.14   16.80
   1   1   1  638.24   18.20
   1   1   1  623.94   18.60
  -2  -1  -1 2743.83   71.59
  -2  -1  -1 2652.43   71.59
  -2  -1  -1 2843.22   71.79
  -2  -1  -1 2816.12   72.09
   2   1   1 2795.72   71.99
   2   1   1 2858.51   71.79
   2   1   1 2870.41   71.79
   2   1   1 2818.12   71.69
   3   1   1 9999.00  251.17
  -4  -1  -1 2996.10   76.99
  -4  -1  -1 2921.41   76.69
  -4  -1  -1 3023.90   77.59
  -4  -1  -1 2894.81   77.29
   4   1   1 2853.71   76.49
   4   1   1 2904.41   79.49
   4   1   1 2875.11   77.19
   4   1   1 2835.62   77.39
  -5  -1  -1  325.27   15.60
  -5  -1  -1  333.17   15.90
  -5  -1  -1  326.67   15.10
  -5  -1  -1  330.87   15.60
   5   1   1  350.26   15.40
   5   1   1  327.87   12.20
   5   1   1  341.57   15.70
   5   1   1  341.97   15.90
  -6  -1  -1  677.53   24.70
  -6  -1  -1  689.33   24.00
  -6  -1  -1  706.13   25.20
  -6  -1  -1  694.93   26.50
  -6  -1  -1  697.93   26.20
   6   1   1  684.03   20.70
   6   1   1  666.63   25.00
   6   1   1  711.03   24.70
   6   1   1  685.53   25.20
   6   1   1  688.13   26.50
  -7  -1  -1    9.20    7.40
  -7  -1  -1    9.70   10.20
  -7  -1  -1    5.00    9.20
  -7  -1  -1    2.80    9.10
  -7  -1  -1    7.00    7.70
   7   1   1    9.60    7.40
   7   1   1   -6.90    9.70
   7   1   1    8.00    9.20
   7   1   1   -9.60    8.40
   7   1   1    8.10    4.00
  -8  -1  -1   70.59   12.80
  -8  -1  -1   53.79   10.20
  -8  -1  -1   53.09   12.10
  -8  -1  -1   59.29   13.60
  -8  -1  -1   57.09   11.10
   8   1   1   56.49   11.70
   8   1   1   61.99    6.30
   8   1   1   61.29   12.20
   8   1   1   62.99   11.30
  -9  -1  -1   17.30   12.50
  -9  -1  -1    8.70    9.50
  -9  -1  -1    3.80   12.70
  -9  -1  -1   -2.30    7.50
  -9  -1  -1    8.30    9.50
   9   1   1   13.50   12.20
   9   1   1    3.10    8.80
   9   1   1   20.60   17.50
   9   1   1   23.70   12.50
 -10  -1  -1   25.00   12.50
 -10  -1  -1   11.50    7.70
 -10  -1  -1   36.60   11.80
 -10  -1  -1    6.30   14.30
  10   1   1   35.50   11.60
  10   1   1   45.70   19.10
  10   1   1   20.30   13.30
  10  -2  -1    6.60    9.80
  10  -2  -1   12.10   14.50
  10  -2  -1   22.60   11.80
 -10   2   1    1.60    3.40
 -10   2   1   20.90   12.90
   9  -2  -1   72.09   16.90
   9  -2  -1   81.69   12.00
   9  -2  -1   81.09   15.90
   9  -2  -1   57.19   12.70
  -9   2   1   85.09   15.90
  -9   2   1  128.69   17.70
  -9   2   1   85.99   14.80
   8  -2  -1  -15.20   11.60
   8  -2  -1   -7.60   11.40
   8  -2  -1   -2.00    8.80
   8  -2  -1   -6.20    8.20
  -8   2   1    4.80   10.40
  -8   2   1    3.80    3.00
  -8   2   1   -8.90   11.40
  -8   2   1   21.70   22.40
   7  -2  -1  114.89   11.30
   7  -2  -1  118.49   14.60
   7  -2  -1  128.99   13.60
   7  -2  -1   93.89   15.50
  -7   2   1  120.79   15.20
  -7   2   1  106.79    9.10
  -7   2   1  112.19   15.70
  -7   2   1   93.09   12.00
   6  -2  -1   11.70   10.60
   6  -2  -1   11.20    8.20
   6  -2  -1  -12.60    9.60
   6  -2  -1   -6.10    6.60
  -6   2   1   16.40    9.80
  -6   2   1    1.50    7.10
  -6   2   1    5.10    4.30
  -6   2   1   -4.50    8.80
   5  -2  -1   -7.50    8.50
   5  -2  -1   15.70    8.60
   5  -2  -1   -0.60    2.60
   5  -2  -1   -1.40    5.50
   5  -2  -1   10.90    7.10
  -5   2   1   -3.10    8.10
  -5   2   1   -1.40    3.60
  -5   2   1   -4.00    7.70
  -5   2   1    0.10    7.20
   4  -2  -1   83.49   10.00
   4  -2  -1  101.29   10.10
   4  -2  -1   88.29    8.20
   4  -2  -1   90.79    5.60
   4  -2  -1  102.79   10.10
  -4   2   1   88.19    9.00
  -4   2   1   83.39    9.90
  -4   2   1   77.79   16.40
   3  -2  -1 2656.63   71.09
   3  -2  -1 2549.54   67.29
   3  -2  -1 2649.63   71.49
   3  -2  -1 2640.54   70.79
   3  -2  -1 2679.73   68.39
  -3   2   1 2616.04   71.09
  -3   2   1 2723.93   71.09
  -3   2   1 2607.94   70.89
   2  -2  -1   84.59    8.00
   2  -2  -1   59.69    6.80
   2  -2  -1   71.79    5.60
   2  -2  -1   79.39    8.00
  -2   2   1   57.59    6.50
  -2   2   1   68.49    7.00
  -2   2   1   89.69    8.10
  -1  -2  -1 4968.50  130.09
   1   2   1 5108.99  127.19
  -3  -2  -1 5559.44  141.29
  -3  -2  -1 5645.34  142.49
  -3  -2  -1 5662.83  141.79
  -3  -2  -1 5734.03  142.19
  -3  -2  -1 5505.15  142.19
   3   2   1 5467.25  142.89
   3   2   1 5619.14  141.19
   3   2   1 5485.45  142.49
  -4  -2  -1   24.10    5.10
  -4  -2  -1   22.40    6.90
  -4  -2  -1   14.50    6.20
  -4  -2  -1   16.80    6.30
  -4  -2  -1   23.00    7.10
   4   2   1   14.70    7.00
   4   2   1   17.20    6.60
   4   2   1   10.60    4.60
   4   2   1   21.70    6.20
  -5  -2  -1  980.60   31.10
  -5  -2  -1  937.91   30.10
  -5  -2  -1  941.01   30.00
  -5  -2  -1  915.61   28.80
  -5  -2  -1  954.70   29.80
   5   2   1  970.60   30.40
   5   2   1  966.30   30.10
   5   2   1  970.00   27.50
   5   2   1  941.81   29.00
   5   2   1 1005.70   31.40
  -6  -2  -1   25.20    6.40
  -6  -2  -1   27.40    9.30
  -6  -2  -1   43.90    8.60
  -6  -2  -1   27.30    8.70
  -6  -2  -1   25.90    7.20
   6   2   1   25.80    5.20
   6   2   1   32.50   13.60
   6   2   1   19.80    6.30
   6   2   1   30.00    8.70
   6   2   1   25.70    8.30
  -7  -2  -1  131.29   11.70
  -7  -2  -1  134.09   13.20
  -7  -2  -1  133.89   12.80
  -7  -2  -1  146.69   14.30
  -7  -2  -1  113.39   12.80
   7   2   1  140.39   13.90
   7   2   1  137.59    9.30
   7   2   1  137.79   13.20
   7   2   1  139.39   13.60
   7   2   1  141.99   13.70
  -8  -2  -1  578.44   25.20
  -8  -2  -1  656.33   27.20
  -8  -2  -1  621.54   25.30
  -8  -2  -1  641.44   28.20
  -8  -2  -1  693.33   28.00
   8   2   1  670.03   26.80
   8   2   1  627.14   19.90
   8   2   1  662.33   28.10
   8   2   1  601.94   27.10
   8   2   1  676.73   28.00
  -9  -2  -1   -3.60    7.80
  -9  -2  -1   -1.30   14.10
  -9  -2  -1   -4.40   11.50
  -9  -2  -1    1.40    8.60
  -9  -2  -1   -2.40    9.80
   9   2   1  -10.70   12.40
   9   2   1   -7.90   10.50
   9   2   1   -9.20   10.70
   9   2   1   16.40   11.80
 -10  -2  -1   -1.30    8.50
 -10  -2  -1   -0.20    6.90
 -10  -2  -1    3.90   13.10
 -10  -2  -1    7.20   12.30
 -10  -2  -1  -11.60    9.80
  10   2   1   26.90   12.70
  10   2   1   -2.80   12.30
  10   2   1  -10.80   10.70
   9  -3  -1    0.60   13.30
   9  -3  -1   -4.90   10.70
   9  -3  -1   28.60    8.60
   9  -3  -1    9.90   13.00
  -9   3   1    4.70    2.30
  -9   3   1   -0.60   11.50
   8  -3  -1   11.20   10.00
   8  -3  -1   23.80    8.30
   8  -3  -1   16.10   12.10
   8  -3  -1   11.50   14.10
  -8   3   1   20.20   12.00
  -8   3   1   47.80   14.80
  -8   3   1   26.90   14.00
   7  -3  -1   40.70   12.10
   7  -3  -1   32.20    8.00
   7  -3  -1    6.60    9.30
   7  -3  -1   26.30   12.50
   7  -3  -1   30.60    2.90
  -7   3   1   20.40   10.30
  -7   3   1   15.20   11.50
  -7   3   1   32.90   12.30
  -7   3   1   26.10    4.80
   6  -3  -1   84.09   13.30
   6  -3  -1  109.89   14.70
   6  -3  -1   82.59   12.30
   6  -3  -1   76.29    6.40
   6  -3  -1   89.59    8.80
  -6   3   1   72.89    5.90
  -6   3   1   74.59   13.70
  -6   3   1   87.29   16.50
  -6   3   1   89.19   12.80
   5  -3  -1   44.20    9.70
   5  -3  -1   46.80    6.40
   5  -3  -1   37.90    9.50
   5  -3  -1   51.19    5.40
   5  -3  -1   44.20   10.00
  -5   3   1   41.80    9.90
  -5   3   1   34.80    9.00
  -5   3   1   60.99   10.30
   4  -3  -1 2528.95   65.99
   4  -3  -1 2476.25   65.89
   4  -3  -1 2412.66   69.49
   4  -3  -1 2536.65   70.09
   4  -3  -1 2456.35   70.59
  -4   3   1 2666.63   71.09
  -4   3   1 2550.34   69.99
  -4   3   1 2642.84   70.49
   3  -3  -1 2305.97   59.99
   3  -3  -1 2355.56   60.89
   3  -3  -1 2359.26   64.59
   3  -3  -1 2305.27   63.39
   3  -3  -1 2410.46   63.59
  -3   3   1 2310.87   63.59
  -3   3   1 2313.67   64.59
  -3   3   1 2236.38   63.39
   2  -3  -1 1080.19   32.00
   2  -3  -1 1113.39   32.00
   2  -3  -1 1074.79   33.30
   2  -3  -1 1091.39   30.70
  -2   3   1 1084.59   31.60
  -2   3   1 1120.89   33.40
  -2   3   1 1090.79   32.20
   1  -3  -1 2484.95   64.29
   1  -3  -1 2491.05   64.19
   1  -3  -1 2484.95   66.09
   1  -3  -1 2379.06   64.49
  -1   3   1 2475.55   65.89
  -1   3   1 2459.25   62.89
  -1   3   1 2556.54   66.09
  -1   3   1 2443.86   64.19
   0  -3  -1   94.29    7.30
   0  -3  -1   81.79    5.30
   0  -3  -1   78.69    6.10
   0  -3  -1   83.69    6.60
   0  -3  -1   82.69    8.80
   0  -3  -1   75.19    5.50
   0   3   1   76.49    6.60
   0   3   1   83.19    5.50
   0   3   1   75.49    8.30
   0   3   1   75.79    5.40
   0   3   1   80.79    8.90
  -3  -3  -1 4480.75  114.59
  -3  -3  -1 4549.65  114.79
  -3  -3  -1 4615.04  115.99
  -3  -3  -1 4518.95  117.09
  -3  -3  -1 4391.96  116.89
  -3  -3  -1 4623.44  116.89
   3   3   1 4401.36  114.39
   3   3   1 4547.35  117.29
   3   3   1 4511.85  117.19
   3   3   1 4562.84  114.59
   3   3   1 4531.65  117.09
   3   3   1 4593.54  116.09
  -4  -3  -1  183.08   11.80
  -4  -3  -1  159.98    9.60
  -4  -3  -1  152.48    8.90
  -4  -3  -1  178.38    9.90
  -4  -3  -1  166.18   11.90
   4   3   1  203.68   10.80
   4   3   1  175.98   12.20
   4   3   1  148.59   11.70
   4   3   1  174.08   10.00
  -5  -3  -1  194.98   10.50
  -5  -3  -1  189.98   12.30
  -5  -3  -1  186.08   11.80
  -5  -3  -1  219.88   14.20
  -5  -3  -1  200.88   13.30
   5   3   1  185.78   13.50
   5   3   1  192.68   13.60
   5   3   1  198.48   11.30
   5   3   1  184.98   10.80
  -6  -3  -1   19.80    7.60
  -6  -3  -1   19.20    7.70
  -6  -3  -1   25.70    5.90
  -6  -3  -1   11.10    7.50
  -6  -3  -1   21.30   14.60
   6   3   1   36.00    7.40
   6   3   1   26.80    9.00
   6   3   1   25.60    8.70
   6   3   1   16.80   13.00
  -7  -3  -1 1128.09   38.80
  -7  -3  -1 1173.58   35.20
  -7  -3  -1 1237.38   38.20
  -7  -3  -1 1154.78   37.80
  -7  -3  -1 1133.09   38.00
   7   3   1 1160.78   39.60
   7   3   1 1141.39   37.30
   7   3   1 1118.49   39.40
   7   3   1 1152.58   36.20
   7   3   1 1183.18   37.40
  -8  -3  -1  109.29   12.20
  -8  -3  -1  120.69   14.40
  -8  -3  -1   66.39   12.20
  -8  -3  -1  122.39   14.00
  -8  -3  -1  109.19   10.30
   8   3   1   86.59   11.90
   8   3   1  109.09   14.50
   8   3   1   71.39   12.00
   8   3   1  106.19   17.30
  -9  -3  -1   -7.60    9.20
  -9  -3  -1   -1.20    7.20
  -9  -3  -1   12.80    9.70
  -9  -3  -1  -13.20    9.10
   9   3   1  -10.10    9.90
   9   3   1    3.40   11.00
   9   3   1   -2.40    9.80
   9   3   1  -10.50   10.50
 -10  -3  -1    8.90   13.00
 -10  -3  -1   10.30   12.20
 -10  -3  -1   33.80   12.50
  10   3   1    2.20   12.60
  10   3   1   15.20   19.10
  10   3   1   -0.60    5.10
   9  -4  -1   16.60   14.10
   9  -4  -1    8.20   15.10
   9  -4  -1   28.70   13.40
  -9   4   1   28.00   16.80
  -9   4   1   36.00   15.50
  -9   4   1   34.50   15.60
   8  -4  -1   -3.70    9.70
   8  -4  -1  -13.30   12.20
   8  -4  -1    5.00   11.80
   8  -4  -1   10.30    7.00
  -8   4   1  -11.30   12.00
  -8   4   1   -2.00   11.40
   7  -4  -1    4.60    2.90
   7  -4  -1   -1.70    6.00
   7  -4  -1    5.00   11.10
   7  -4  -1  -10.80   13.20
   7  -4  -1   -2.60   10.20
  -7   4   1   -5.10   10.60
  -7   4   1    3.80    2.40
  -7   4   1   18.00   13.10
  -7   4   1   13.50   11.20
   6  -4  -1    3.10    5.40
   6  -4  -1   -9.20    9.60
   6  -4  -1    1.40    4.60
   6  -4  -1    6.70   10.30
   6  -4  -1   -1.80    8.90
  -6   4   1    6.40    9.50
  -6   4   1  -17.40    9.40
  -6   4   1   -2.10    9.90
   5  -4  -1   21.80    9.80
   5  -4  -1    4.80    8.80
   5  -4  -1   12.60    9.40
   5  -4  -1   12.70    5.60
   5  -4  -1   18.40    4.90
  -5   4   1   25.70    9.30
  -5   4   1   11.50    9.10
  -5   4   1   28.80   11.40
   4  -4  -1  147.89   12.90
   4  -4  -1  124.49    7.20
   4  -4  -1  122.99    9.70
   4  -4  -1  130.99   14.50
   4  -4  -1  158.08   13.60
  -4   4   1  140.99   12.90
  -4   4   1  148.79   13.00
  -4   4   1   94.89   10.90
   3  -4  -1 1032.60   33.00
   3  -4  -1 1048.00   30.90
   3  -4  -1 1026.30   27.90
   3  -4  -1 1068.79   34.80
   3  -4  -1 1013.20   32.90
  -3   4   1 1026.60   34.50
  -3   4   1 1090.49   33.00
  -3   4   1 1090.49   33.20
   2  -4  -1 2488.55   68.69
   2  -4  -1 2605.54   68.99
   2  -4  -1 2559.24   70.99
   2  -4  -1 2487.65   68.39
  -2   4   1 2720.63   69.29
  -2   4   1 2549.65   68.59
  -2   4   1 2590.84   66.19
  -2   4   1 2640.14   71.09
   1  -4  -1 1435.26   42.40
   1  -4  -1 1497.35   39.80
   1  -4  -1 1445.56   40.80
   1  -4  -1 1481.05   39.90
  -1   4   1 1462.45   39.00
  -1   4   1 1426.96   42.90
  -1   4   1 1482.35   39.80
  -1   4   1 1436.86   42.20
   0  -4  -1   65.99    6.50
   0  -4  -1   76.09    6.50
   0  -4  -1   96.69    8.60
   0  -4  -1   79.69    5.90
   0  -4  -1   79.19    7.80
   0  -4  -1   73.69    5.90
   0   4   1   73.19    6.10
   0   4   1   71.39    6.20
   0   4   1   72.69    7.40
   0   4   1   79.59   14.80
   0   4   1   73.49    5.80
  -1  -4  -1  728.83   22.50
  -1  -4  -1  711.53   24.10
  -1  -4  -1  735.03   24.00
  -1  -4  -1  719.23   23.20
  -1  -4  -1  729.43   22.60
  -1  -4  -1  746.63   23.10
  -1  -4  -1  740.53   22.00
   1   4   1  693.63   26.70
   1   4   1  707.43   22.60
  -2  -4  -1 4857.51  125.29
  -2  -4  -1 4940.21  127.69
  -2  -4  -1 5061.99  126.89
  -2  -4  -1 5014.00  127.79
  -2  -4  -1 4935.91  127.09
  -2  -4  -1 4935.21  126.69
  -2  -4  -1 4946.10  126.59
   2   4   1 4835.12  127.49
   2   4   1 4900.31  126.79
   2   4   1 4918.71  127.29
   2   4   1 4854.81  127.59
  -3  -4  -1 1021.30   28.30
  -3  -4  -1 1032.10   32.30
  -3  -4  -1 1072.79   32.30
  -3  -4  -1 1060.99   28.50
  -3  -4  -1 1092.39   32.60
  -3  -4  -1 1061.29   31.60
   3   4   1 1030.10   32.60
   3   4   1 1068.59   32.70
   3   4   1 1059.69   31.90
   3   4   1 1060.09   28.30
   3   4   1 1043.40   29.20
   3   4   1 1073.99   32.90
  -4  -4  -1  652.03   20.50
  -4  -4  -1  690.53   24.30
  -4  -4  -1  655.23   23.60
  -4  -4  -1  652.23   19.90
  -4  -4  -1  678.03   22.30
  -4  -4  -1  626.64   23.00
  -4  -4  -1  658.73   20.40
   4   4   1  666.43   23.90
   4   4   1  652.93   20.20
   4   4   1  651.83   23.80
   4   4   1  685.53   22.60
   4   4   1  653.33   23.80
   4   4   1  655.43   20.30
  -5  -4  -1  125.29   12.30
  -5  -4  -1  130.59   10.20
  -5  -4  -1  113.19    8.20
  -5  -4  -1  138.39   12.30
  -5  -4  -1  129.19    9.90
   5   4   1  139.29   12.80
   5   4   1  122.09    9.80
   5   4   1  117.59    9.60
   5   4   1  131.79   12.70
   5   4   1  132.19   11.00
   5   4   1  115.79   11.80
  -6  -4  -1   29.10    7.80
  -6  -4  -1   22.20    7.40
  -6  -4  -1   29.20    9.40
  -6  -4  -1   26.30    8.30
  -6  -4  -1   31.00    5.80
   6   4   1   38.40   10.40
   6   4   1   33.00    7.20
   6   4   1   21.40    8.80
   6   4   1   31.80   10.00
   6   4   1   30.20    7.00
  -7  -4  -1   -3.00    5.30
  -7  -4  -1  -11.60    7.70
  -7  -4  -1  -20.10    8.60
  -7  -4  -1    2.10    8.00
  -7  -4  -1   15.20    9.40
   7   4   1  -15.60    8.40
   7   4   1    0.80    9.90
   7   4   1   -0.10    8.80
   7   4   1   -4.80    7.00
  -8  -4  -1   94.19   12.10
  -8  -4  -1  112.59   12.90
  -8  -4  -1  118.29   13.00
  -8  -4  -1  114.79   11.00
  -8  -4  -1   60.39   10.90
   8   4   1  110.49   15.00
   8   4   1   82.49   14.40
   8   4   1  127.59   15.50
  -9  -4  -1   50.49   12.20
  -9  -4  -1   56.79   13.30
  -9  -4  -1   50.29    8.10
  -9  -4  -1   43.20   11.80
   9   4   1   71.99   12.40
   9   4   1   55.79   13.00
   9   4   1   59.49   13.70
 -10  -4  -1   -1.60    9.80
 -10  -4  -1    6.20    6.70
 -10  -4  -1    7.90   11.40
 -10  -4  -1   16.60   18.50
  10   4   1    2.60   10.50
  10   4   1    3.20    5.50
  10   4   1    8.70   13.30
   8  -5  -1   -2.60   13.80
   8  -5  -1    6.30    2.40
   8  -5  -1   -0.90   12.50
   8  -5  -1  -10.60   10.10
  -8   5   1    2.00   12.50
  -8   5   1    2.70   11.80
  -8   5   1  -15.90   11.60
   7  -5  -1   35.00   12.00
   7  -5  -1   32.00   12.80
   7  -5  -1   38.70   19.50
  -7   5   1   21.10   13.60
  -7   5   1   31.80   12.60
  -7   5   1   48.10   15.10
   6  -5  -1  -14.90   10.40
   6  -5  -1    2.50   12.80
   6  -5  -1   -5.80    3.90
   6  -5  -1   21.80    6.10
   6  -5  -1   12.70   10.80
  -6   5   1   -5.00   10.20
  -6   5   1   -9.20    9.90
  -6   5   1  -10.10    9.50
   5  -5  -1   10.70    9.70
   5  -5  -1   28.40    6.90
   5  -5  -1   32.60   10.20
   5  -5  -1   19.40    3.80
   5  -5  -1   18.60   10.10
  -5   5   1   20.70    9.60
  -5   5   1   16.00   10.20
  -5   5   1    9.70    9.50
   4  -5  -1  106.89   10.80
   4  -5  -1  104.19   12.10
   4  -5  -1   95.29    5.50
   4  -5  -1  129.89   13.40
   4  -5  -1  123.19   12.20
  -4   5   1  104.89    6.70
  -4   5   1  108.89   11.40
  -4   5   1  113.69   12.30
  -4   5   1  140.29   13.20
   3  -5  -1  463.55   18.20
   3  -5  -1  453.75   19.50
   3  -5  -1  444.26   18.50
   3  -5  -1  469.75   21.90
  -3   5   1  468.05   14.70
  -3   5   1  433.46   20.80
  -3   5   1  434.56   19.40
  -3   5   1  445.36   19.10
   2  -5  -1   96.09    9.10
   2  -5  -1  107.39    5.10
   2  -5  -1   91.39    9.90
   2  -5  -1  102.09   10.00
   2  -5  -1  101.49   10.40
  -2   5   1   88.29   10.10
  -2   5   1  111.89   10.40
  -2   5   1  107.09    9.70
  -2   5   1  101.99    7.50
   1  -5  -1  130.89    9.90
   1  -5  -1  161.38   13.40
   1  -5  -1  155.88    9.60
   1  -5  -1  164.28    9.80
   1  -5  -1  168.38   12.10
  -1   5   1  173.18    9.40
  -1   5   1  173.18   14.20
  -1   5   1  168.18    9.80
  -1   5   1  163.48   13.00
   0  -5  -1  418.46   14.20
   0  -5  -1  427.86   16.00
   0  -5  -1  440.46   14.20
   0  -5  -1  436.06   14.90
   0  -5  -1  428.16   18.00
   0  -5  -1  453.95   18.60
   0   5   1  464.55   19.80
   0   5   1  427.56   14.10
   0   5   1  431.86   16.60
   0   5   1  445.06   18.20
   0   5   1  457.05   14.30
  -1  -5  -1 3419.96   90.59
  -1  -5  -1 3493.05   93.99
  -1  -5  -1 3577.24   93.69
  -1  -5  -1 3496.15   87.79
  -1  -5  -1 3555.54   91.39
  -1  -5  -1 3561.44   92.39
  -1  -5  -1 3623.04   94.29
  -1  -5  -1 3451.45   92.29
  -1  -5  -1 3192.78   87.29
   1   5   1 3570.84   91.69
   1   5   1 3479.95   87.39
   1   5   1 3483.55   87.39
   1   5   1 3610.54   93.89
   1   5   1 3401.56   91.59
  -2  -5  -1   54.59    8.50
  -2  -5  -1   65.19    8.50
  -2  -5  -1   65.59    7.90
  -2  -5  -1   85.79    9.50
  -2  -5  -1   65.09    6.60
  -2  -5  -1   73.69    8.30
  -2  -5  -1   77.29    8.40
   2   5   1   72.19    8.30
   2   5   1   75.69    9.30
   2   5   1   71.99    9.00
  -3  -5  -1  309.57   15.00
  -3  -5  -1  295.17   14.50
  -3  -5  -1  278.97   14.80
  -3  -5  -1  287.97    8.90
  -3  -5  -1  280.77   14.30
  -3  -5  -1  276.07    8.80
  -3  -5  -1  291.37   12.10
  -3  -5  -1  287.97   14.20
  -3  -5  -1  280.17   15.30
   3   5   1  284.37   15.80
   3   5   1  280.77    8.80
   3   5   1  280.67   15.60
   3   5   1  281.97    9.00
   3   5   1  312.97   15.60
   3   5   1  270.27   15.20
  -4  -5  -1 1477.35   43.80
  -4  -5  -1 1418.96   38.90
  -4  -5  -1 1454.35   43.20
  -4  -5  -1 1467.65   42.60
  -4  -5  -1 1479.15   43.40
  -4  -5  -1 1444.66   38.90
   4   5   1 1436.16   38.90
   4   5   1 1408.16   38.70
   4   5   1 1459.65   43.50
   4   5   1 1472.25   43.90
   4   5   1 1432.36   43.60
  -5  -5  -1  351.86   19.40
  -5  -5  -1  335.17   12.80
  -5  -5  -1  338.77   16.30
  -5  -5  -1  373.06   14.40
  -5  -5  -1  359.06   14.40
  -5  -5  -1  361.16   17.80
   5   5   1  366.16   15.70
   5   5   1  355.56   15.90
   5   5   1  330.67   18.00
   5   5   1  362.26   17.80
   5   5   1  369.36   19.40
  -6  -5  -1   19.80    4.80
  -6  -5  -1   23.90    9.50
  -6  -5  -1   25.80    8.70
  -6  -5  -1   12.50    6.80
  -6  -5  -1   19.10    6.90
   6   5   1   24.50   10.30
   6   5   1    5.10    9.30
   6   5   1   22.00    6.80
   6   5   1    8.90    8.70
   6   5   1   21.80    6.60
  -7  -5  -1   77.19    6.90
  -7  -5  -1   81.49   11.30
  -7  -5  -1   77.69    9.90
  -7  -5  -1   61.69   10.00
  -7  -5  -1   83.59   12.60
   7   5   1   83.99   20.50
   7   5   1   69.69   11.30
   7   5   1   81.19   13.80
   7   5   1   73.69   10.20
   7   5   1   88.99    9.90
  -8  -5  -1   52.09   10.40
  -8  -5  -1   54.59   10.70
  -8  -5  -1   20.80    9.40
  -8  -5  -1   49.80    6.50
   8   5   1   39.70   11.30
   8   5   1   50.29   14.10
   8   5   1   59.99   13.70
  -9  -5  -1    2.40    5.30
  -9  -5  -1    4.60    9.70
  -9  -5  -1   10.10   10.60
  -9  -5  -1    7.20    9.70
   9   5   1   -0.10    9.70
   9   5   1    0.40   12.00
   9   5   1   -7.40   11.60
   9   5   1    3.00    9.80
 -10  -5  -1   21.80   11.40
 -10  -5  -1    3.70   11.30
 -10  -5  -1   18.80   11.60
 -10  -5  -1    6.30    5.20
  10   5   1    0.00    6.80
  10   5   1    2.00   10.50
  10   5   1   15.80   14.20
  10   5   1   34.00   24.50
   8  -6  -1   20.90   14.80
   8  -6  -1   33.40   14.80
   8  -6  -1   22.00   12.80
  -8   6   1   22.00   14.10
   7  -6  -1   13.70   12.30
   7  -6  -1   19.30   13.10
   7  -6  -1    5.50    3.30
   7  -6  -1   21.00   12.70
  -7   6   1   22.10   13.10
  -7   6   1   11.10   13.60
  -7   6   1   16.40   11.20
   6  -6  -1  237.98   22.60
   6  -6  -1  197.08   20.80
   6  -6  -1  210.58   21.00
   6  -6  -1  229.98   13.90
  -6   6   1  226.58   20.10
  -6   6   1  205.38   19.70
  -6   6   1  199.78   22.10
  -6   6   1  214.28    7.50
   5  -6  -1  168.88   19.30
   5  -6  -1  189.98   20.50
   5  -6  -1  199.38   13.80
   5  -6  -1  173.78   18.20
  -5   6   1  212.08   18.10
  -5   6   1  189.48   20.60
  -5   6   1  185.48    8.30
  -5   6   1  160.28   17.80
   4  -6  -1  277.17   18.40
   4  -6  -1  266.57   15.80
   4  -6  -1  298.47   18.40
   4  -6  -1  247.28   20.20
  -4   6   1  266.97   17.60
  -4   6   1  258.97   17.80
  -4   6   1  257.17   19.80
  -4   6   1  266.97   10.90
   3  -6  -1   27.40    9.60
   3  -6  -1   59.89    9.70
   3  -6  -1   56.49    8.80
   3  -6  -1   44.90    8.60
  -3   6   1   39.10    9.40
  -3   6   1   40.30    9.00
  -3   6   1   56.69    6.00
  -3   6   1   35.30    7.70
   2  -6  -1  220.38   13.10
   2  -6  -1  262.87   14.80
   2  -6  -1  228.28    8.10
   2  -6  -1  262.47   17.00
   2  -6  -1  251.27   13.50
  -2   6   1  237.88   16.30
  -2   6   1  253.27   11.50
  -2   6   1  242.28   17.10
  -2   6   1  238.48   18.70
   1  -6  -1 1123.99   35.60
   1  -6  -1 1160.68   33.10
   1  -6  -1 1132.09   37.30
   1  -6  -1 1136.79   33.00
   1  -6  -1 1093.69   31.00
  -1   6   1 1170.08   38.40
  -1   6   1 1152.38   33.30
  -1   6   1 1141.49   37.00
  -1   6   1 1135.89   32.90
  -1   6   1 1139.19   33.10
   0  -6  -1   66.89    8.80
   0  -6  -1   72.09    9.30
   0  -6  -1   81.69    6.90
   0  -6  -1   80.49    6.90
   0  -6  -1   83.89    6.90
   0   6   1   67.19    7.80
   0   6   1   69.79    6.70
   0   6   1   70.69   10.50
   0   6   1   71.99    6.80
   0   6   1   78.29    9.60
  -1  -6  -1  613.64   22.70
  -1  -6  -1  627.94   22.90
  -1  -6  -1  633.44   22.60
  -1  -6  -1  638.64   20.80
  -1  -6  -1  605.14   16.70
  -1  -6  -1  614.94   24.20
  -1  -6  -1  609.54   21.70
  -1  -6  -1  591.94   16.70
  -1  -6  -1  616.44   24.40
   1   6   1  617.04   16.80
   1   6   1  594.64   21.90
   1   6   1  607.14   22.00
   1   6   1  616.34   24.50
   1   6   1  605.64   16.80
  -2  -6  -1 2040.60   56.59
  -2  -6  -1 2044.20   59.19
  -2  -6  -1 2061.79   59.39
  -2  -6  -1 2054.09   57.29
  -2  -6  -1 2054.29   57.79
  -2  -6  -1 2015.00   57.69
  -2  -6  -1 2009.10   56.19
   2   6   1 2043.50   57.59
   2   6   1 2049.89   56.79
  -3  -6  -1  779.22   27.40
  -3  -6  -1  766.62   28.00
  -3  -6  -1  774.12   26.80
  -3  -6  -1  720.43   26.30
  -3  -6  -1  707.23   25.90
  -3  -6  -1  747.93   23.90
  -3  -6  -1  756.92   26.60
   3   6   1  708.43   25.80
   3   6   1  734.73   26.50
   3   6   1  757.32   27.10
  -4  -6  -1   21.10    9.00
  -4  -6  -1   18.10    5.00
  -4  -6  -1   17.60    7.10
  -4  -6  -1    7.60   10.00
  -4  -6  -1   21.20    5.40
  -4  -6  -1   10.30    7.20
  -4  -6  -1   11.90    7.20
  -4  -6  -1   18.00    3.60
   4   6   1   11.30    3.50
   4   6   1   11.50    8.20
   4   6   1   24.70    8.30
   4   6   1   19.00    3.70
   4   6   1   23.30    8.60
  -5  -6  -1   85.59    8.00
  -5  -6  -1   75.09   11.80
  -5  -6  -1   97.89   11.90
  -5  -6  -1   96.09    8.30
  -5  -6  -1  106.89    8.20
  -5  -6  -1   90.79   10.80
  -5  -6  -1  120.19   11.90
  -5  -6  -1  110.79   11.90
   5   6   1  102.89    8.10
   5   6   1   86.79   12.10
   5   6   1  105.89   12.90
   5   6   1   92.09   11.20
   5   6   1   82.89    8.00
  -6  -6  -1  120.19    8.10
  -6  -6  -1  111.79   13.20
  -6  -6  -1  131.29   10.80
  -6  -6  -1  101.69   10.30
  -6  -6  -1  126.39   12.60
  -6  -6  -1  107.49   13.00
  -6  -6  -1  102.79    8.10
   6   6   1  117.79   14.00
   6   6   1  119.99   10.60
   6   6   1  143.29   15.50
   6   6   1  102.79   12.20
   6   6   1  117.99   10.30
  -7  -6  -1   98.59   10.20
  -7  -6  -1   90.39    7.80
  -7  -6  -1  113.89   10.60
  -7  -6  -1   85.39   12.60
   7   6   1   87.69   12.00
   7   6   1   85.59    9.80
   7   6   1   81.89   13.90
   7   6   1   95.39   14.40
   7   6   1   87.49    9.60
  -8  -6  -1   30.40   12.20
  -8  -6  -1   35.20    9.60
   8   6   1   17.10   12.50
   8   6   1   47.60   11.80
   8   6   1   29.70   10.50
   8   6   1   46.00   14.00
  -9  -6  -1   12.00    9.80
  -9  -6  -1   14.50   11.20
  -9  -6  -1   14.10    9.50
   9   6   1    0.00    9.50
   9   6   1  -11.70   12.50
   9   6   1    5.20    3.90
   9   6   1   -1.20   12.50
 -10  -6  -1   10.80   10.00
 -10  -6  -1   21.00   11.10
  10   6   1   31.30   14.80
  10   6   1    5.30    4.20
  10   6   1    6.70    9.80
  10   6   1   17.70   13.70
   7  -7  -1    0.10   11.80
   7  -7  -1    7.50   12.10
   7  -7  -1   11.70   13.50
   7  -7  -1    5.90    4.60
  -7   7   1    6.80   12.00
   6  -7  -1   33.60   13.40
   6  -7  -1   38.80    8.50
   6  -7  -1   54.19   14.20
   6  -7  -1   37.40   13.70
  -6   7   1   33.20   12.60
  -6   7   1   73.09   16.20
  -6   7   1   63.09   15.10
   5  -7  -1   -5.30   11.00
   5  -7  -1   -0.80   10.90
   5  -7  -1    5.30    7.40
   5  -7  -1    1.50    9.40
  -5   7   1    2.10    8.90
  -5   7   1    5.00   11.30
  -5   7   1    5.70    3.90
   4  -7  -1  266.97   18.40
   4  -7  -1  248.38   22.00
   4  -7  -1  288.97   17.60
   4  -7  -1  294.97   19.50
  -4   7   1  255.67   17.60
  -4   7   1  306.57   19.20
  -4   7   1  282.97   24.40
  -4   7   1  259.87   11.80
   3  -7  -1   97.79   11.50
   3  -7  -1   73.69   10.60
   3  -7  -1   89.49   13.20
   3  -7  -1   92.89   13.10
  -3   7   1   99.29   11.00
  -3   7   1  114.49   15.60
  -3   7   1   79.89   12.50
  -3   7   1  100.19    9.10
  -3   7   1   76.39   15.60
   2  -7  -1   81.09    9.60
   2  -7  -1   81.29   11.50
   2  -7  -1  100.49    9.90
   2  -7  -1   64.09   18.00
   2  -7  -1   73.69    5.00
  -2   7   1   61.89   12.40
  -2   7   1   75.29   12.00
  -2   7   1   81.79    8.30
  -2   7   1   81.99    9.20
   1  -7  -1  148.59   10.60
   1  -7  -1  143.09    8.20
   1  -7  -1  148.59   15.20
   1  -7  -1  149.49   10.30
  -1   7   1  128.19   14.10
  -1   7   1  151.88   11.60
  -1   7   1  148.59   10.10
  -1   7   1  146.99   10.20
   0  -7  -1   19.20    4.90
   0  -7  -1   14.80    4.90
   0  -7  -1   20.60    7.90
   0  -7  -1   17.10    5.20
   0  -7  -1    7.80    8.10
   0   7   1    5.20    8.60
   0   7   1   23.30    7.10
   0   7   1   12.30    4.70
   0   7   1   16.00    7.00
   0   7   1   20.50    5.00
  -1  -7  -1   16.30    7.30
  -1  -7  -1   10.60    3.10
  -1  -7  -1   15.20   14.20
  -1  -7  -1   11.30    8.40
  -1  -7  -1   13.10    5.80
  -1  -7  -1   30.10   15.60
  -1  -7  -1   27.60    8.20
  -1  -7  -1   14.10    3.40
  -1  -7  -1   23.50    7.20
   1   7   1   16.90    3.40
   1   7   1   16.20    7.50
   1   7   1    7.30    6.60
   1   7   1   20.40    3.40
   1   7   1   21.20    9.20
  -2  -7  -1   93.59    9.50
  -2  -7  -1   74.99    8.60
  -2  -7  -1   63.49    8.90
  -2  -7  -1   80.99   11.00
  -2  -7  -1   81.49   10.60
  -2  -7  -1   62.69   12.80
  -2  -7  -1   77.39   10.30
   2   7   1   70.29   10.30
  -3  -7  -1  464.75   18.00
  -3  -7  -1  444.56   19.60
  -3  -7  -1  465.15   20.20
  -3  -7  -1  447.56   21.40
  -3  -7  -1  438.66   22.50
  -3  -7  -1  430.46   20.30
   3   7   1  447.66   21.30
   3   7   1  457.35   20.50
   3   7   1  462.05   20.70
  -4  -7  -1   14.50    8.10
  -4  -7  -1   16.40    7.90
  -4  -7  -1   13.60    5.50
  -4  -7  -1   11.70   10.00
  -4  -7  -1   18.70    8.90
  -4  -7  -1   17.00    8.80
   4   7   1    7.80    9.10
   4   7   1    4.10    8.70
  -5  -7  -1   -1.70    4.00
  -5  -7  -1   -3.70    7.80
  -5  -7  -1  -11.60    8.60
  -5  -7  -1   -4.80    4.50
  -5  -7  -1  -13.10    7.60
  -5  -7  -1   -3.50    8.30
  -5  -7  -1   -1.20    9.10
  -5  -7  -1   -0.30    4.00
   5   7   1    6.00   10.50
   5   7   1   14.60   10.30
   5   7   1   -6.20    4.00
   5   7   1   -4.00    4.10
  -6  -7  -1  104.99    7.90
  -6  -7  -1  143.69   15.60
  -6  -7  -1  104.79    9.50
  -6  -7  -1  104.09    7.80
  -6  -7  -1  123.69   13.00
  -6  -7  -1  151.68   16.90
  -6  -7  -1  107.69   13.80
  -6  -7  -1  117.79    9.40
   6   7   1  113.39    9.40
   6   7   1  133.19   15.50
   6   7   1  132.19    9.60
   6   7   1   91.59   22.10
   6   7   1  122.89   13.30
  -7  -7  -1   64.69    6.10
  -7  -7  -1   73.59   12.10
  -7  -7  -1   61.09    8.40
   7   7   1   79.89   12.20
   7   7   1   62.39    8.10
   7   7   1   76.39   13.70
   7   7   1   64.99   13.90
  -8  -7  -1   26.60   11.10
  -8  -7  -1   14.80    7.90
  -8  -7  -1   19.40   10.80
   8   7   1   22.70    9.60
   8   7   1    3.30   11.90
   8   7   1    5.70   12.00
   8   7   1   22.90    8.50
  -9  -7  -1  115.49   12.70
  -9  -7  -1  116.49   13.10
   9   7   1  107.69   17.00
   9   7   1  130.29   18.40
   9   7   1  104.99   13.40
   7  -8  -1    5.50   12.40
   7  -8  -1   24.60   14.80
   7  -8  -1   17.00   13.30
   7  -8  -1    8.20    4.10
  -7   8   1    1.10    5.60
   6  -8  -1   12.00    6.30
   6  -8  -1   21.00   12.60
   6  -8  -1   29.20   11.90
   6  -8  -1   49.10   14.10
  -6   8   1   19.40   16.70
  -6   8   1   11.00    8.10
   5  -8  -1   57.69   10.40
   5  -8  -1   50.59   12.40
   5  -8  -1   42.10   14.30
   5  -8  -1   82.29   13.80
  -5   8   1   40.20    5.50
  -5   8   1   55.89   14.10
  -5   8   1   38.00   11.60
  -5   8   1   46.60   11.40
  -5   8   1   72.79   16.70
   4  -8  -1  203.28   22.00
   4  -8  -1  220.88   17.60
   4  -8  -1  215.58   18.10
   4  -8  -1  232.28   17.80
  -4   8   1  229.78   11.80
  -4   8   1  246.68   17.30
  -4   8   1  232.48   22.10
   3  -8  -1   -4.20    8.40
   3  -8  -1    0.50    8.70
   3  -8  -1   13.10    8.90
   3  -8  -1    3.10   11.60
  -3   8   1    6.50   12.50
  -3   8   1   13.80    6.20
  -3   8   1  -12.30    9.40
  -3   8   1    1.50    9.30
   2  -8  -1   -7.10   12.10
   2  -8  -1   -2.10    9.50
   2  -8  -1    6.20    7.30
   2  -8  -1   18.50    9.40
  -2   8   1    2.50    6.80
  -2   8   1    8.50    7.90
  -2   8   1   -3.40    8.70
  -2   8   1    1.10    6.40
   1  -8  -1  564.74   20.40
   1  -8  -1  544.05   24.40
   1  -8  -1  536.15   20.40
   1  -8  -1  631.34   27.00
   1  -8  -1  547.85   18.30
  -1   8   1  544.65   20.00
  -1   8   1  548.15   20.20
  -1   8   1  639.64   22.60
  -1   8   1  562.04   28.10
  -1   8   1  585.04   25.80
   0  -8  -1    3.80    8.10
   0  -8  -1    6.00    8.50
   0  -8  -1   -7.30    7.70
   0  -8  -1    9.30    5.10
   0  -8  -1   -5.30    5.00
   0  -8  -1    0.40    4.80
   0   8   1    0.90   10.00
   0   8   1    5.80    7.50
   0   8   1    1.80    7.40
   0   8   1   -2.20    4.70
   0   8   1    0.30    4.90
  -1  -8  -1  165.58   17.50
  -1  -8  -1  156.78    7.10
  -1  -8  -1  160.28   15.40
  -1  -8  -1  127.79   14.70
  -1  -8  -1  160.28    6.90
  -1  -8  -1  162.88   12.00
  -1  -8  -1  168.58   15.70
  -1  -8  -1  160.28   14.80
   1   8   1  163.68    7.30
   1   8   1  157.08   17.70
   1   8   1  164.28   14.50
   1   8   1  166.18    7.10
  -2  -8  -1  155.18   13.50
  -2  -8  -1  121.79   15.00
  -2  -8  -1  122.49   12.40
  -2  -8  -1  137.19   13.70
  -2  -8  -1  138.59   15.90
  -2  -8  -1  140.59   12.80
  -2  -8  -1  141.19   13.50
   2   8   1  142.69   14.40
  -3  -8  -1  288.47   21.60
  -3  -8  -1  304.27   17.30
  -3  -8  -1  316.97   18.90
  -3  -8  -1  305.37   19.60
  -3  -8  -1  312.37   16.10
  -3  -8  -1  316.37   18.70
  -3  -8  -1  280.07   17.80
   3   8   1  309.07   18.30
   3   8   1  289.47   19.30
  -4  -8  -1   79.49   11.80
  -4  -8  -1   90.09   12.50
  -4  -8  -1   74.99   11.40
  -4  -8  -1   75.89    8.40
  -4  -8  -1   67.99   13.00
  -4  -8  -1   59.69   11.20
  -4  -8  -1   66.79   11.60
   4   8   1   81.29   12.00
   4   8   1   58.79   12.00
  -5  -8  -1  -12.90   10.10
  -5  -8  -1    8.30    9.70
  -5  -8  -1   16.10    8.50
  -5  -8  -1   -0.80    5.70
  -5  -8  -1   -2.60    8.70
   5   8   1    0.70   12.00
   5   8   1  -10.50   11.80
  -6  -8  -1   32.10   10.30
  -6  -8  -1   12.10    6.60
  -6  -8  -1   23.70   11.20
  -6  -8  -1   15.80    4.80
  -6  -8  -1   12.50   11.60
  -6  -8  -1    4.30    4.30
  -6  -8  -1    2.00    9.30
  -6  -8  -1   15.90    4.40
   6   8   1   16.20   11.00
   6   8   1   13.00    4.50
   6   8   1   15.60   11.90
   6   8   1   20.20    4.60
  -7  -8  -1   16.50   11.60
  -7  -8  -1    4.70   10.10
  -7  -8  -1   38.40   16.50
  -7  -8  -1   19.10    6.10
  -7  -8  -1    2.20   10.20
  -7  -8  -1   16.80    6.00
   7   8   1   17.00   12.40
   7   8   1   32.50   13.80
   7   8   1    6.00    3.70
  -8  -8  -1    5.60   15.60
  -8  -8  -1    4.40    7.00
  -8  -8  -1    7.50    7.00
   8   8   1    6.00   12.20
   8   8   1   14.20   14.10
   8   8   1   21.40    9.50
   8   8   1   -0.10    3.20
   8   8   1   20.20    7.90
  -9  -8  -1   -8.30    7.80
   9   8   1    2.00    3.70
   9   8   1   -0.50   13.80
   9   8   1   -6.10    8.30
   6  -9  -1    1.60    4.30
   6  -9  -1   12.30   13.10
   6  -9  -1   -4.90   12.30
   6  -9  -1    2.30   12.70
  -6   9   1    2.90   15.60
   5  -9  -1   -0.10   10.50
   5  -9  -1   16.90   11.60
   5  -9  -1   29.40   14.20
   5  -9  -1   -0.80    5.80
  -5   9   1    4.30    2.80
  -5   9   1   14.60   15.10
  -5   9   1    3.20    5.30
   4  -9  -1   -3.20   12.70
   4  -9  -1    2.60    9.10
   4  -9  -1    2.50    9.70
   4  -9  -1   -7.10    9.70
  -4   9   1    8.30   13.90
  -4   9   1   12.00    5.80
  -4   9   1    8.80   10.00
  -4   9   1    3.90    4.40
  -4   9   1    0.90   11.60
   3  -9  -1  236.38   19.50
   3  -9  -1  248.68   16.60
   3  -9  -1  243.38   23.40
   3  -9  -1  255.87   17.10
  -3   9   1  243.78   23.50
  -3   9   1  241.98   14.50
  -3   9   1  247.38   31.90
   2  -9  -1  208.08   19.50
   2  -9  -1  181.48   18.40
   2  -9  -1  200.18   14.60
   2  -9  -1  190.08   14.70
  -2   9   1  180.98   14.50
  -2   9   1  197.68   22.60
  -2   9   1  205.38   13.80
   1  -9  -1   57.29    6.50
   1  -9  -1   61.99    8.60
   1  -9  -1   56.19   11.70
   1  -9  -1   50.19    8.00
  -1   9   1   48.40    9.90
  -1   9   1   57.89    8.10
  -1   9   1   68.79    8.80
  -1   9   1   39.80   10.20
  -1   9   1   52.39   13.40
   0  -9  -1   24.40    5.90
   0  -9  -1    6.00    9.70
   0  -9  -1   14.60    5.70
   0  -9  -1   12.90    6.50
   0  -9  -1   32.40   12.60
   0  -9  -1   21.80    9.40
   0   9   1   32.60   12.50
   0   9   1   25.30    5.60
   0   9   1   10.00    8.40
   0   9   1   27.20    6.00
   0   9   1   21.40    9.00
  -1  -9  -1  315.97   19.40
  -1  -9  -1  321.17   10.30
  -1  -9  -1  325.67   19.90
  -1  -9  -1  314.07   16.30
  -1  -9  -1  327.57   22.10
  -1  -9  -1  303.37   10.30
   1   9   1  337.67   19.50
   1   9   1  311.17   10.40
   1   9   1  321.47   23.60
   1   9   1  296.27   10.40
  -2  -9  -1   -3.70    9.50
  -2  -9  -1   -0.80    6.10
  -2  -9  -1    6.70    8.80
  -2  -9  -1    0.50    7.30
  -2  -9  -1    1.50    9.00
  -2  -9  -1  -18.10    9.70
   2   9   1   -3.10    9.00
  -3  -9  -1   87.29   11.40
  -3  -9  -1   78.69   10.10
  -3  -9  -1   82.29   13.20
  -3  -9  -1   74.89   12.30
  -3  -9  -1   84.19   15.10
  -3  -9  -1   75.39   12.50
  -3  -9  -1   66.79   11.90
   3   9   1   76.69   14.90
  -4  -9  -1  323.47   20.50
  -4  -9  -1  304.17   16.20
  -4  -9  -1  312.07   23.80
  -4  -9  -1  323.47   20.30
  -4  -9  -1  302.27   19.90
  -4  -9  -1  296.37   20.90
  -4  -9  -1  286.77   19.60
  -5  -9  -1    7.00    5.90
  -5  -9  -1   11.10   10.00
  -5  -9  -1    0.90    8.50
  -5  -9  -1   11.90   10.20
  -5  -9  -1   17.30   12.60
   5   9   1   11.10   11.40
   5   9   1    4.00   10.60
  -6  -9  -1   90.79    8.50
  -6  -9  -1   93.89   13.50
  -6  -9  -1   62.39   12.60
  -6  -9  -1   76.19   14.50
  -6  -9  -1  113.49   18.50
   6   9   1   82.59   14.60
   6   9   1   86.59   14.70
  -7  -9  -1  -12.80   13.50
  -7  -9  -1    4.80   11.30
  -7  -9  -1    6.30   16.30
   7   9   1    1.70    3.40
   7   9   1    9.00   11.90
   7   9   1   13.80   12.80
  -8  -9  -1   11.10    5.60
  -8  -9  -1    3.70    5.70
   8   9   1    7.30    3.00
   8   9   1    3.80    6.10
   8   9   1   12.90   12.90
   5 -10  -1    2.50    9.40
   5 -10  -1   13.50   11.20
   5 -10  -1    5.50   13.60
   5 -10  -1   24.00   12.30
  -5  10   1    6.50    5.20
  -5  10   1   -0.20   14.40
   4 -10  -1   20.40   14.00
   4 -10  -1    4.50   10.00
   4 -10  -1   22.20   11.00
   4 -10  -1    7.60   11.10
  -4  10   1   11.70    6.40
  -4  10   1   19.50   15.10
   3 -10  -1   18.90    9.80
   3 -10  -1   25.80    9.90
   3 -10  -1   20.00   14.00
  -3  10   1    2.80   14.30
  -3  10   1    6.40   14.00
  -3  10   1   20.00    7.60
  -3  10   1    2.00   11.20
  -3  10   1    3.20    4.10
   2 -10  -1   21.80   12.20
   2 -10  -1   42.90   17.90
   2 -10  -1   46.60    9.30
   2 -10  -1   29.50    9.20
  -2  10   1   27.70    8.80
  -2  10   1   25.80   13.90
  -2  10   1   39.00    9.60
  -2  10   1   15.70   11.80
   1 -10  -1   26.70    7.40
   1 -10  -1   21.40   12.30
   1 -10  -1   16.70    5.50
   1 -10  -1   30.60   11.50
  -1  10   1   33.90    9.60
  -1  10   1   28.80   13.30
   0 -10  -1   92.59    9.10
   0 -10  -1   80.89   13.60
   0 -10  -1   75.79    7.30
   0 -10  -1   92.09   16.40
   0 -10  -1   72.09   13.70
   0 -10  -1   79.59    8.60
   0  10   1   75.59   12.00
   0  10   1   88.29   15.80
   0  10   1   78.69    7.30
   0  10   1   58.69    7.00
   0  10   1   49.40   10.70
  -1 -10  -1   -6.90   10.80
  -1 -10  -1   18.20   10.40
  -1 -10  -1    6.10    7.30
  -1 -10  -1   20.40   10.10
   1  10   1    3.20   12.10
   1  10   1  -14.80   15.40
  -2 -10  -1   13.10    8.60
  -2 -10  -1   33.80    9.10
  -2 -10  -1    9.00   16.10
  -2 -10  -1   32.30   11.40
  -2 -10  -1   34.20   13.00
   2  10   1   20.80   10.90
  -3 -10  -1  199.88   19.90
  -3 -10  -1  191.48   19.80
  -3 -10  -1  182.28   15.40
  -3 -10  -1  213.78   18.70
  -3 -10  -1  154.08   15.80
  -3 -10  -1  227.68   32.70
   3  10   1  174.28   17.90
  -4 -10  -1  211.08   22.60
  -4 -10  -1  254.27   20.00
  -4 -10  -1  176.48   17.70
  -4 -10  -1  211.08   14.90
  -4 -10  -1  235.48   19.70
  -4 -10  -1  219.48   24.90
  -5 -10  -1   80.49    8.90
  -5 -10  -1   86.39   14.10
  -5 -10  -1  109.39   19.00
  -5 -10  -1  103.39   14.00
  -5 -10  -1   92.89   15.40
  -6 -10  -1   -9.30   10.10
  -6 -10  -1  -11.00   10.20
  -6 -10  -1    0.30    6.80
  -6 -10  -1   -1.30    9.00
   6  10   1  -15.30   11.20
  -7 -10  -1    0.70   12.40
   7  10   1   15.60   12.50
   3 -11  -1    2.00   24.70
   3 -11  -1   14.30   11.10
   3 -11  -1   10.20    9.60
  -3  11   1   -1.50    7.50
  -3  11   1   -7.50   14.20
  -3  11   1    9.30    4.60
   2 -11  -1   46.20    9.60
   2 -11  -1   38.70   14.50
   2 -11  -1   42.80   14.40
  -2  11   1   45.80    9.80
  -2  11   1   51.59   15.60
   1 -11  -1   60.09    8.90
   1 -11  -1   60.89    8.80
   1 -11  -1   73.09   14.20
   1 -11  -1   83.29   17.90
   1 -11  -1   67.59   13.30
   1 -11  -1   54.09   13.80
  -1  11   1   61.69   16.00
  -1  11   1   52.49   19.30
  -1  11   1   67.49    9.20
  -1  11   1   36.20   11.30
   0 -11  -1   40.40    6.30
   0 -11  -1   22.10   12.00
   0 -11  -1   33.10   12.50
   0 -11  -1   28.50    7.50
   0 -11  -1   33.40   12.00
   0 -11  -1   35.90   15.20
   0 -11  -1   39.90    6.40
   0  11   1   42.80    9.10
   0  11   1   46.90   14.90
   0  11   1   28.60   10.00
  -1 -11  -1   20.30   14.10
  -1 -11  -1    1.90   17.20
  -1 -11  -1   12.50    7.80
  -1 -11  -1   12.10    9.50
  -1 -11  -1   31.20   11.80
   1  11   1   16.50   10.70
   1  11   1   -1.50   13.50
  -2 -11  -1   17.50   13.10
  -2 -11  -1   19.10    9.50
  -2 -11  -1   40.10   15.90
  -2 -11  -1   54.19   20.30
  -2 -11  -1   32.60    9.20
  -2 -11  -1   26.40   11.50
   2  11   1    9.60   10.60
  -3 -11  -1   41.80   10.80
  -3 -11  -1   24.70   10.90
  -3 -11  -1   29.60   11.60
  -3 -11  -1   37.90   16.20
  -3 -11  -1   25.90    8.90
  -3 -11  -1   14.10   12.60
  -4 -11  -1   16.00   10.00
  -4 -11  -1    3.10   10.70
  -4 -11  -1    8.40   16.90
  -4 -11  -1   -5.60    6.90
  -4 -11  -1   29.00   13.10
  -5 -11  -1   37.70    8.00
  -5 -11  -1   51.89   12.70
  -6 -11  -1    3.50    6.70
  -6 -11  -1    9.60    9.80
   1 -12  -1   12.90    7.20
   1 -12  -1    2.90   12.00
   1 -12  -1    5.60    6.90
  -1  12   1   -9.00   13.50
  -1  12   1   -4.40    8.90
   0 -12  -1  133.89    8.50
   0 -12  -1  115.29   17.00
   0 -12  -1  134.59   12.00
   0  12   1  134.39    8.90
   0  12   1  113.59   15.00
   0  12   1  101.49   20.50
  -1 -12  -1   18.90    8.80
  -1 -12  -1   26.10   21.20
  -1 -12  -1   47.60   12.70
  -1 -12  -1   12.80   14.40
   1  12   1   20.30   12.00
  -2 -12  -1    2.60    9.60
  -2 -12  -1   27.80   14.50
  -2 -12  -1   36.00   18.80
  -2 -12  -1   30.50    9.60
  -3 -12  -1   62.09   15.70
  -3 -12  -1   15.70    9.70
  -3 -12  -1    3.10   10.70
  -4 -12  -1  118.69   21.80
  -4 -12  -1  112.09   14.50
  -4 -12  -1   87.29   11.50
   4  11  -2   10.90   11.50
  -4 -11   2   33.70    9.50
   3  11  -2   53.49   12.40
   3  11  -2   66.19   18.00
  -3 -11   2   80.59   14.80
  -3 -11   2   46.90   12.50
  -3 -11   2   57.29   10.00
   2  11  -2   21.30   13.40
  -2 -11   2   21.80    9.30
  -2 -11   2    8.40   11.10
  -2 -11   2   29.40   13.20
   1  11  -2   87.59    8.90
   1  11  -2   54.69   14.10
  -1 -11   2   99.99    8.30
  -1 -11   2   60.19   14.80
  -1 -11   2  118.29   20.50
  -1 -11   2  101.99   13.70
   0  11  -2   12.80   12.30
   0  11  -2   -8.50   10.40
   0 -11   2    1.40    6.50
   0 -11   2   12.40   12.40
   0 -11   2    8.90   10.30
   0 -11   2   -4.30    9.40
  -1  11  -2    2.20   15.00
  -1  11  -2    2.70   10.90
  -1  11  -2   22.60   10.40
  -1  11  -2    9.20    4.20
   1 -11   2    2.40   10.20
   1 -11   2    9.60   11.60
   5  10  -2   11.50   14.30
   5  10  -2   -5.40   11.40
  -5 -10   2    2.40    8.80
   4  10  -2  171.68   19.20
   4  10  -2  140.89   16.60
  -4 -10   2  197.58   16.20
  -4 -10   2  130.39   11.30
   3  10  -2    3.60    9.80
   3  10  -2   20.80   12.20
  -3 -10   2   14.30   10.50
  -3 -10   2   -0.70    7.10
  -3 -10   2   -8.90    9.50
  -3 -10   2   24.60   22.60
   2  10  -2    9.30    9.10
   2  10  -2    6.20    3.70
   2  10  -2    3.40   11.30
  -2 -10   2   15.90    8.30
  -2 -10   2   14.20   13.20
  -2 -10   2    3.60   19.80
  -2 -10   2   26.40   11.70
  -2 -10   2   10.90    4.20
  -2 -10   2   -0.60    9.80
   1  10  -2   -2.10   10.40
   1  10  -2   10.40    3.00
   1  10  -2    3.30    7.70
  -1 -10   2    9.10   11.60
  -1 -10   2    0.90    5.40
  -1 -10   2    5.20    8.50
  -1 -10   2   16.00   10.20
  -1 -10   2  -10.20   13.60
  -1 -10   2   -4.70    5.40
  -1 -10   2   -3.00   11.00
   0  10  -2   15.10    8.60
   0  10  -2    4.10    3.10
   0  10  -2    8.20    7.20
   0  10  -2   11.60   11.10
   0 -10   2   16.00    7.30
   0 -10   2   17.40    9.70
   0 -10   2   33.30   20.80
   0 -10   2    7.70    7.00
   0 -10   2   21.50   10.80
  -1  10  -2   31.70   11.40
  -1  10  -2   13.40    8.80
  -1  10  -2   29.10   14.50
   1 -10   2   44.10    9.20
   1 -10   2   30.30   11.60
   1 -10   2   25.20   10.60
   1 -10   2   45.80   10.10
  -2  10  -2    8.70    3.90
  -2  10  -2   22.50   10.20
  -2  10  -2   12.10   13.80
  -2  10  -2   39.50   12.70
   2 -10   2   24.60   15.40
   2 -10   2   18.60    9.10
   2 -10   2    5.90   10.60
  -3  10  -2   14.60    9.60
  -3  10  -2   10.20   13.40
  -3  10  -2    5.80    3.80
   3 -10   2    8.60   15.30
   3 -10   2    0.60   10.90
  -4  10  -2    0.00    9.10
  -4  10  -2    1.70   14.80
   4 -10   2  -17.20    9.30
   4 -10   2   -3.80   12.30
   7   9  -2  -15.30   11.30
   7   9  -2    5.40   14.30
  -7  -9   2   -5.90   10.40
  -7  -9   2    7.60    6.30
  -7  -9   2   -0.20    5.90
   6   9  -2  227.58   20.90
   6   9  -2  257.37   24.70
   6   9  -2  243.38   12.10
   6   9  -2  231.28   22.80
  -6  -9   2  282.57   21.40
  -6  -9   2  221.58   11.30
  -6  -9   2  229.48   11.20
   5   9  -2  123.79   17.00
   5   9  -2  107.09   16.80
  -5  -9   2  139.19   17.20
  -5  -9   2  117.29    7.90
  -5  -9   2  134.49   13.50
  -5  -9   2  143.39    8.20
   4   9  -2   -3.70    3.30
   4   9  -2  -15.80   10.60
   4   9  -2  -16.10   11.30
   4   9  -2    3.90    6.30
  -4  -9   2   10.10    6.10
  -4  -9   2    7.50    3.90
  -4  -9   2    2.80   12.10
  -4  -9   2   15.80    8.30
  -4  -9   2    1.20   12.40
   3   9  -2  331.27   25.40
   3   9  -2  332.47   12.50
   3   9  -2  300.87   21.90
  -3  -9   2  305.37   19.70
  -3  -9   2  341.17   16.90
  -3  -9   2  331.97   11.60
  -3  -9   2  357.56   22.00
  -3  -9   2  335.87   12.00
   2   9  -2   57.39   13.20
   2   9  -2   36.10    5.70
   2   9  -2   49.70    6.40
   2   9  -2   47.90   10.60
  -2  -9   2   29.30   11.10
  -2  -9   2   45.10    6.00
  -2  -9   2   57.39   11.20
  -2  -9   2   35.20    8.40
  -2  -9   2   41.70    6.00
   1   9  -2    1.00    4.30
   1   9  -2   -1.90    6.60
   1   9  -2    0.90   10.20
   1   9  -2   -7.20    5.10
   1   9  -2   -5.20    7.50
  -1  -9   2   13.70    8.40
  -1  -9   2   -1.00    8.60
  -1  -9   2   -4.20    5.60
  -1  -9   2   -5.20   10.20
  -1  -9   2    2.50    5.70
  -1  -9   2    2.50   15.50
   0   9  -2   13.20   10.50
   0   9  -2   26.10    9.50
   0   9  -2   -3.80    3.50
   0   9  -2   25.30   14.20
   0  -9   2    3.00    9.20
   0  -9   2    2.60    8.60
   0  -9   2   16.30    6.90
   0  -9   2    9.30    7.10
  -1   9  -2   77.09   12.40
  -1   9  -2   67.89   12.40
  -1   9  -2   54.99   14.30
   1  -9   2   64.69   13.40
   1  -9   2   81.89   10.30
   1  -9   2   86.99   23.00
   1  -9   2   86.79   10.20
  -2   9  -2   55.99   18.90
  -2   9  -2   21.30   13.80
  -2   9  -2    8.30    9.20
   2  -9   2   12.40    8.90
   2  -9   2   20.00   11.30
   2  -9   2   16.70   11.80
   2  -9   2   23.30    9.20
  -3   9  -2   26.10   13.60
  -3   9  -2   18.90   10.40
  -3   9  -2   25.50   10.80
  -3   9  -2   26.60   13.10
   3  -9   2   16.30   12.90
   3  -9   2   29.20   14.80
   3  -9   2   32.70   12.60
   3  -9   2   27.10   10.20
  -4   9  -2   81.69   16.70
  -4   9  -2   81.99   11.20
   4  -9   2   72.59   12.60
   4  -9   2   49.50   13.80
   4  -9   2  111.19   14.90
  -5   9  -2   21.50   17.00
  -5   9  -2   16.60    5.90
  -5   9  -2   -4.70    7.60
   5  -9   2    1.80   11.20
   5  -9   2   -1.00   10.30
   5  -9   2   13.60   12.30
   5  -9   2   18.90   12.00
  -8  -8   2   49.60   12.00
   7   8  -2   71.59   16.40
   7   8  -2   70.99   14.20
  -7  -8   2   72.09   13.20
  -7  -8   2   82.29    9.80
  -7  -8   2   75.89    9.30
   6   8  -2   12.80   12.00
   6   8  -2    4.40   10.60
   6   8  -2    7.60    3.50
   6   8  -2   15.90   13.30
   6   8  -2   30.00    7.60
  -6  -8   2   20.40    6.80
  -6  -8   2   23.00   16.30
  -6  -8   2    7.80    9.50
  -6  -8   2   18.00    6.90
   5   8  -2   -4.60   11.20
   5   8  -2   -4.30   11.10
   5   8  -2   12.30   10.60
   5   8  -2   -3.70    4.60
  -5  -8   2   12.50    5.80
  -5  -8   2    2.00   10.40
  -5  -8   2   -6.20   10.40
  -5  -8   2    2.70    6.40
   4   8  -2   30.80    5.60
   4   8  -2   36.80    6.00
   4   8  -2   15.80   10.90
   4   8  -2   17.70   12.00
  -4  -8   2   31.80   11.70
  -4  -8   2   40.20   11.30
  -4  -8   2   40.90    9.20
  -4  -8   2   17.70    5.40
  -4  -8   2   16.80    5.30
  -4  -8   2   19.60    4.70
   3   8  -2   70.69    6.60
   3   8  -2   42.60   11.90
   3   8  -2   55.39    6.10
   3   8  -2   55.19   11.70
  -3  -8   2   72.49   11.50
  -3  -8   2   71.49    6.70
  -3  -8   2   59.19   12.50
  -3  -8   2   63.69    7.80
  -3  -8   2   59.49    6.40
   2   8  -2  250.07   11.60
   2   8  -2  274.57   17.70
   2   8  -2  235.28   19.40
   2   8  -2  257.97   12.00
   2   8  -2  259.57   15.20
  -2  -8   2  202.88   19.10
  -2  -8   2  233.88   19.10
  -2  -8   2  272.97   11.90
  -2  -8   2  253.67   11.60
  -2  -8   2  254.07   16.90
  -2  -8   2  259.97   15.50
  -2  -8   2  240.78   18.50
   1   8  -2   81.99    8.10
   1   8  -2   79.29   10.20
   1   8  -2   91.19    8.10
   1   8  -2   93.99   10.90
   1   8  -2  103.89   16.00
  -1  -8   2   86.19   14.10
  -1  -8   2   84.59    8.30
  -1  -8   2   90.39   12.00
  -1  -8   2   92.49   11.20
  -1  -8   2   86.89   10.50
   0   8  -2   86.69    9.10
   0   8  -2   75.79   14.50
   0   8  -2   86.39   12.30
   0   8  -2   89.59    9.30
   0   8  -2   77.79    8.40
   0   8  -2   85.49   11.60
   0  -8   2   95.39    9.20
   0  -8   2   76.19    9.70
   0  -8   2   84.89   11.90
   0  -8   2   99.19   12.20
   0  -8   2   84.99   14.40
  -1   8  -2  156.88   13.10
  -1   8  -2  165.88   18.70
  -1   8  -2  202.88   16.60
  -1   8  -2  172.88   18.00
   1  -8   2  180.28   13.40
   1  -8   2  172.78   15.70
   1  -8   2  187.98   13.80
   1  -8   2  183.48   18.60
  -2   8  -2   33.70    9.50
  -2   8  -2   35.00   11.20
  -2   8  -2   40.10    8.60
  -2   8  -2   32.20   13.20
   2  -8   2   23.80    8.80
   2  -8   2   29.80   10.90
   2  -8   2   28.90    9.10
  -3   8  -2   30.90    9.60
  -3   8  -2   47.30   14.30
   3  -8   2   38.00   12.70
   3  -8   2   28.00    9.90
   3  -8   2   40.70   10.20
  -4   8  -2   35.10   11.40
  -4   8  -2   45.00   14.10
  -4   8  -2   47.20   14.30
  -4   8  -2   32.90    9.20
   4  -8   2   37.80   10.70
   4  -8   2   32.40   11.00
   4  -8   2   30.60   11.90
  -5   8  -2    7.70    8.00
  -5   8  -2  -12.40   12.90
  -5   8  -2   -0.30    4.70
   5  -8   2    1.10   10.40
   5  -8   2   -5.90   11.10
  -6   8  -2   43.20   16.00
  -6   8  -2   35.60    8.70
  -6   8  -2    9.90    6.00
   6  -8   2   40.40   14.00
   6  -8   2   30.20   14.60
   6  -8   2   35.10   19.40
   8   7  -2   -5.90   11.10
   8   7  -2   29.10   23.70
   8   7  -2   -1.50    4.00
  -8  -7   2  -12.30    8.90
  -8  -7   2   -9.40    9.70
   7   7  -2   97.39   15.00
   7   7  -2  127.09   12.10
   7   7  -2  104.59   16.30
  -7  -7   2   96.59   11.10
  -7  -7   2  121.49   13.20
   6   7  -2   -5.70    9.70
   6   7  -2    0.20   11.60
   6   7  -2   -1.40   10.40
   6   7  -2    4.20    3.60
  -6  -7   2   -8.70    7.30
  -6  -7   2    8.60   16.90
  -6  -7   2    1.80    7.10
  -6  -7   2   10.70    8.80
  -6  -7   2   -9.60   10.20
   5   7  -2   -2.70   10.30
   5   7  -2   30.70   12.40
   5   7  -2    0.90    6.30
   5   7  -2   -4.60    9.20
   5   7  -2    5.60    5.90
  -5  -7   2   13.50    6.20
  -5  -7   2   11.20    9.40
  -5  -7   2   -1.80    6.10
  -5  -7   2   -4.10    9.60
   4   7  -2  263.37   19.30
   4   7  -2  272.97   12.30
   4   7  -2  244.38   12.30
   4   7  -2  255.07   20.30
   4   7  -2  258.67   17.60
  -4  -7   2  276.67   18.50
  -4  -7   2  261.97    9.40
  -4  -7   2  280.87   15.60
  -4  -7   2  260.47   18.50
  -4  -7   2  249.78   12.10
  -4  -7   2  274.37   12.60
   3   7  -2  175.08   16.10
   3   7  -2  187.78   18.00
   3   7  -2  170.38    9.90
   3   7  -2  174.68   10.00
  -3  -7   2  162.68   18.80
  -3  -7   2  168.18   16.80
  -3  -7   2  173.28   10.00
  -3  -7   2  182.48   10.90
  -3  -7   2  181.28   15.30
  -3  -7   2  166.68    9.80
  -3  -7   2  185.78   14.20
   2   7  -2  150.98    9.30
   2   7  -2  148.69   11.40
   2   7  -2  155.28   15.20
   2   7  -2  154.28   14.40
   2   7  -2  135.59    9.30
  -2  -7   2  141.69   13.40
  -2  -7   2  154.88   12.10
  -2  -7   2  158.48   15.70
  -2  -7   2  149.49    9.30
  -2  -7   2  169.88   17.80
  -2  -7   2  177.18   14.80
   1   7  -2  712.63   28.00
   1   7  -2  669.83   25.50
   1   7  -2  704.93   22.20
   1   7  -2  685.63   22.20
   1   7  -2  682.53   24.90
  -1  -7   2  725.33   26.00
  -1  -7   2  714.33   22.40
  -1  -7   2  674.33   27.20
  -1  -7   2  677.73   29.10
  -1  -7   2  700.23   25.80
  -1  -7   2  679.93   22.20
   0   7  -2   32.70    9.10
   0   7  -2   23.20   10.90
   0   7  -2   18.40    9.50
   0   7  -2   17.20    6.60
   0   7  -2   18.80    6.60
   0   7  -2   27.70    6.50
   0  -7   2   26.10    7.00
   0  -7   2   32.90    7.20
   0  -7   2   26.30    8.70
   0  -7   2   31.10   10.30
   0  -7   2   21.00    8.60
  -1   7  -2    6.80    6.20
  -1   7  -2    3.50    8.50
  -1   7  -2   15.90    8.40
  -1   7  -2    4.40   10.30
  -1   7  -2    8.00    7.10
   1  -7   2    8.60    7.00
   1  -7   2    2.90    7.00
   1  -7   2   16.30    8.90
  -2   7  -2   93.19   10.60
  -2   7  -2  100.09   14.80
  -2   7  -2   68.39   11.10
  -2   7  -2   99.89   11.00
   2  -7   2   90.29   12.60
   2  -7   2  104.49   18.60
   2  -7   2   69.59   10.20
  -3   7  -2 1487.05   50.79
  -3   7  -2 1482.15   45.80
   3  -7   2 1603.24   52.39
   3  -7   2 1506.25   47.00
   3  -7   2 1481.25   46.60
  -4   7  -2   53.49   10.80
  -4   7  -2   52.59    9.30
  -4   7  -2   25.40   11.60
  -4   7  -2   32.30   12.90
   4  -7   2   39.60   11.00
   4  -7   2   38.10   12.40
  -5   7  -2   15.30   12.90
  -5   7  -2   15.90   10.50
  -5   7  -2   10.50   11.90
  -5   7  -2   -3.00   11.10
   5  -7   2   25.80   11.80
   5  -7   2   15.10   12.50
   5  -7   2   24.30   11.50
  -6   7  -2    8.70   12.50
  -6   7  -2   -4.60   10.30
  -6   7  -2   14.30   13.10
   6  -7   2   -3.70   10.50
   6  -7   2    0.10   10.50
  -7   7  -2   10.30   13.80
  -7   7  -2  -11.80   10.20
   7  -7   2   -7.60   11.90
   7  -7   2  -26.50   10.30
   7  -7   2    2.80   11.50
   7  -7   2   24.40    6.90
   9   6  -2   12.30    5.20
   9   6  -2   -7.30   12.50
   9   6  -2   15.30   14.50
  -9  -6   2   -1.00   10.10
  -9  -6   2   15.40   10.40
   8   6  -2    3.20   12.10
   8   6  -2  -21.00   11.50
  -8  -6   2   18.50    9.60
  -8  -6   2  -14.00    8.80
  -8  -6   2   12.20   10.40
   7   6  -2   11.10   12.30
   7   6  -2    1.30   11.10
   7   6  -2   -3.30    3.80
   7   6  -2    2.00    8.50
  -7  -6   2    8.10    8.20
  -7  -6   2   -2.90    7.60
  -7  -6   2    5.20    8.50
  -7  -6   2   -0.60   15.20
   6   6  -2   34.70   12.10
   6   6  -2   39.60   11.50
   6   6  -2   41.90   11.80
   6   6  -2    2.10    8.40
   6   6  -2   34.20    7.70
  -6  -6   2   40.20    8.50
  -6  -6   2   13.90    9.80
  -6  -6   2    6.30    6.50
  -6  -6   2   21.40    8.60
  -6  -6   2   34.30    8.70
   5   6  -2  196.58   26.60
   5   6  -2  159.38   11.60
   5   6  -2  148.19   18.10
   5   6  -2  152.88   12.00
   5   6  -2  167.28   15.60
  -5  -6   2  168.08   15.90
  -5  -6   2  158.48   14.70
  -5  -6   2  157.28   17.30
  -5  -6   2  151.88   12.00
   4   6  -2   20.80    9.70
   4   6  -2   12.90    5.90
   4   6  -2    5.90    5.60
   4   6  -2   28.70    9.40
   4   6  -2    3.40    9.50
  -4  -6   2   17.80    9.30
  -4  -6   2   15.10    5.80
  -4  -6   2    7.20    9.60
  -4  -6   2   11.50    6.10
  -4  -6   2   12.60    6.00
  -4  -6   2   11.00    8.30
   3   6  -2  328.87   18.70
   3   6  -2  344.97   17.50
   3   6  -2  337.37   13.60
   3   6  -2  319.07   19.30
   3   6  -2  356.06   13.60
  -3  -6   2  354.06   20.20
  -3  -6   2  324.47   17.80
  -3  -6   2  347.77   13.50
  -3  -6   2  335.37   15.90
  -3  -6   2  335.87   12.70
  -3  -6   2  364.76   19.00
  -3  -6   2  339.07   13.70
   2   6  -2  961.00   32.70
   2   6  -2  948.51   27.70
   2   6  -2  990.40   31.80
   2   6  -2  956.60   29.00
   2   6  -2  902.21   32.70
  -2  -6   2  916.01   34.50
  -2  -6   2  951.20   27.80
  -2  -6   2 1005.40   29.80
  -2  -6   2  947.11   27.50
  -2  -6   2 1008.50   33.10
  -2  -6   2  906.81   30.60
  -2  -6   2  952.30   31.20
  -2  -6   2  926.61   31.50
   1   6  -2  213.38   10.60
   1   6  -2  221.78   13.10
   1   6  -2  184.88   12.00
   1   6  -2  203.98   12.70
   1   6  -2  188.18   15.00
  -1  -6   2  207.88   10.50
  -1  -6   2  218.68   13.20
  -1  -6   2  207.48   13.00
  -1  -6   2  221.48   16.70
  -1  -6   2  190.98   10.60
   0   6  -2  257.37   14.30
   0   6  -2  247.58   15.60
   0   6  -2  235.18   14.90
   0   6  -2  235.58   11.80
   0   6  -2  227.28   17.80
   0   6  -2  213.88   11.90
   0  -6   2  225.78   19.90
   0  -6   2  232.88   11.90
   0  -6   2  213.28   11.70
   0  -6   2  259.17   14.00
   0  -6   2  299.87   16.20
  -1   6  -2  780.62   27.00
  -1   6  -2  763.52   28.30
  -1   6  -2  763.92   25.20
  -1   6  -2  728.13   29.60
  -1   6  -2  725.33   22.50
  -1   6  -2  748.93   24.90
   1  -6   2  766.72   28.60
   1  -6   2  763.72   25.10
   1  -6   2  760.62   33.60
  -2   6  -2  320.27   19.10
  -2   6  -2  278.07   15.90
  -2   6  -2  329.17   20.50
  -2   6  -2  291.67   15.30
   2  -6   2  304.27   15.60
   2  -6   2  315.97   19.90
   2  -6   2  313.37   15.80
  -3   6  -2   38.90   11.80
  -3   6  -2   33.40    9.90
  -3   6  -2   46.60    9.90
  -3   6  -2   27.80    9.30
   3  -6   2   33.90    9.50
   3  -6   2   44.60   10.00
   3  -6   2   39.30   10.50
  -4   6  -2  562.04   28.10
  -4   6  -2  601.14   24.80
  -4   6  -2  590.84   25.30
  -4   6  -2  548.85   28.70
   4  -6   2  558.74   29.20
   4  -6   2  535.75   25.40
   4  -6   2  535.95   34.10
  -5   6  -2   90.59   14.60
  -5   6  -2   65.89   14.10
  -5   6  -2   78.09   12.40
   5  -6   2   79.09   13.90
   5  -6   2   72.29   13.50
   5  -6   2  100.29   13.40
  -6   6  -2  200.18   22.50
  -6   6  -2  216.68   20.20
  -6   6  -2  251.07   29.20
   6  -6   2  239.08   20.80
   6  -6   2  194.18   21.50
  -7   6  -2   35.30   12.40
  -7   6  -2   47.20   14.10
   7  -6   2   51.29   13.60
   7  -6   2   36.50   12.90
   7  -6   2   51.29   15.40
  -8   6  -2   44.00   14.00
   8  -6   2   17.90   15.60
   8  -6   2   29.00   15.50
   8  -6   2   26.70   13.80
   9   5  -2   41.40   22.00
   9   5  -2   27.10   14.40
  -9  -5   2   10.90   10.60
  -9  -5   2    8.00   16.60
  -9  -5   2   38.60   12.40
   8   5  -2   -1.80    2.50
   8   5  -2   13.20   10.00
   8   5  -2  -12.10   11.60
   8   5  -2    0.20   10.70
  -8  -5   2   15.90    9.40
  -8  -5   2   -7.40    9.30
   7   5  -2    4.10   12.00
   7   5  -2   13.60   11.20
   7   5  -2   -2.40    4.40
  -7  -5   2   -4.40    8.70
  -7  -5   2   -2.70    6.70
  -7  -5   2    8.60    7.50
  -7  -5   2    3.70   13.10
   6   5  -2   34.50    8.50
   6   5  -2   35.90   10.80
   6   5  -2   28.90    7.90
   6   5  -2   25.30   11.30
  -6  -5   2   50.59    9.40
  -6  -5   2   46.60    9.20
  -6  -5   2   21.60    9.60
  -6  -5   2   30.00    8.10
   5   5  -2  371.96   17.00
   5   5  -2  403.26   20.50
   5   5  -2  408.96   17.20
   5   5  -2  434.16   21.80
   5   5  -2  422.66   22.00
  -5  -5   2  418.96   17.60
  -5  -5   2  420.66   20.10
  -5  -5   2  400.36   17.20
  -5  -5   2  422.86   21.30
  -5  -5   2  389.46   18.50
   4   5  -2  909.81   32.50
   4   5  -2  892.31   34.20
   4   5  -2  899.81   32.40
   4   5  -2  882.61   30.70
   4   5  -2  906.21   27.60
  -4  -5   2  875.31   27.40
  -4  -5   2  933.61   31.60
  -4  -5   2  879.31   27.00
  -4  -5   2  939.31   32.30
  -4  -5   2  918.61   27.90
  -4  -5   2  911.21   30.30
   3   5  -2    6.50    7.90
   3   5  -2    5.10    7.60
   3   5  -2   21.80    6.30
   3   5  -2   15.50    5.30
   3   5  -2   29.40    7.80
  -3  -5   2   34.70    6.20
  -3  -5   2   23.60    5.50
  -3  -5   2   32.30   12.80
  -3  -5   2   21.90    3.40
  -3  -5   2   28.70    8.20
  -3  -5   2   28.80    8.00
  -3  -5   2   21.10    5.40
   2   5  -2  251.07   12.70
   2   5  -2  250.87   14.50
   2   5  -2  266.37   11.20
   2   5  -2  247.78   13.40
   2   5  -2  243.98   11.00
   2   5  -2  235.28   14.70
  -2  -5   2  246.88   13.00
  -2  -5   2  262.77   14.00
  -2  -5   2  241.88   10.90
  -2  -5   2  263.77   13.20
  -2  -5   2  248.78   16.80
  -2  -5   2  232.48   10.90
  -2  -5   2  263.67   11.00
   1   5  -2   26.00    5.10
   1   5  -2   31.50    6.80
   1   5  -2   25.10    7.50
   1   5  -2   22.20    5.40
  -1  -5   2   39.80    9.70
  -1  -5   2   23.90    6.20
  -1  -5   2   25.30    8.20
  -1  -5   2   21.10    5.00
  -1  -5   2   15.40    5.00
   0   5  -2   27.40    8.60
   0   5  -2   34.60    6.60
   0   5  -2   35.30    8.10
   0   5  -2   33.90    6.00
   0   5  -2   25.10    5.90
   0   5  -2   26.00    5.60
   0  -5   2   34.00    7.10
   0  -5   2   24.80    8.50
   0  -5   2   33.40    6.10
   0  -5   2   49.10    6.50
   0  -5   2   36.00    6.80
  -1   5  -2   11.20    8.20
  -1   5  -2    3.80    5.70
  -1   5  -2   16.40    4.20
  -1   5  -2   18.60    7.20
  -1   5  -2   14.30    7.00
   1  -5   2    6.80    6.00
   1  -5   2   11.50    6.10
   1  -5   2    2.60    7.10
  -2   5  -2 1365.46   40.80
  -2   5  -2 1374.66   43.60
  -2   5  -2 1333.47   40.60
  -2   5  -2 1409.96   43.10
   2  -5   2 1325.97   40.00
   2  -5   2 1360.16   43.10
   2  -5   2 1318.17   40.10
  -3   5  -2  157.98   13.70
  -3   5  -2  132.99   14.90
  -3   5  -2  154.28   15.90
  -3   5  -2  159.28   12.30
   3  -5   2  167.88   13.60
   3  -5   2  168.98   16.10
   3  -5   2  172.68   13.80
  -4   5  -2  215.98   17.20
  -4   5  -2  254.07   18.70
  -4   5  -2  245.38   19.10
  -4   5  -2  245.58   16.00
   4  -5   2  254.97   18.90
   4  -5   2  231.28   15.70
   4  -5   2  237.88   16.10
  -5   5  -2  642.74   28.40
  -5   5  -2  590.24   32.00
   5  -5   2  620.34   27.60
   5  -5   2  637.54   30.20
   5  -5   2  667.83   28.60
  -6   5  -2   13.00   11.00
  -6   5  -2    3.20    8.50
  -6   5  -2   18.20   12.10
   6  -5   2   11.60   10.20
   6  -5   2   20.40   12.30
   6  -5   2   -3.70   10.10
  -7   5  -2   88.39   16.60
  -7   5  -2   49.20   13.20
  -7   5  -2   45.40   14.00
   7  -5   2   45.20   12.80
   7  -5   2   44.10   13.20
  -8   5  -2  101.99   17.80
  -8   5  -2  126.49   18.70
   8  -5   2   84.99   15.70
   8  -5   2   99.29   17.60
   8  -5   2  116.29   17.90
   9   4  -2   15.90   14.00
   9   4  -2   12.20    5.30
  -9  -4   2   20.30   11.80
  -9  -4   2   33.70   12.20
   8   4  -2   36.40   14.10
   8   4  -2   36.20    9.30
   8   4  -2   46.40   12.00
  -8  -4   2   27.90   10.90
  -8  -4   2    1.40    7.30
  -8  -4   2   44.60   11.30
   7   4  -2   23.10   12.10
   7   4  -2    7.00   10.80
   7   4  -2   21.60    8.80
   7   4  -2   15.80    6.10
  -7  -4   2    9.40    9.10
  -7  -4   2    2.20    9.20
  -7  -4   2    7.00    9.00
   6   4  -2  282.97   16.70
   6   4  -2  329.17   19.20
   6   4  -2  307.77   13.10
   6   4  -2  323.37   23.10
  -6  -4   2  312.47   26.50
  -6  -4   2  321.57   15.30
  -6  -4   2  331.27   20.00
  -6  -4   2  341.57   17.40
  -6  -4   2  333.57   18.80
   5   4  -2  100.29   10.20
   5   4  -2   86.99   11.10
   5   4  -2   84.99   11.80
   5   4  -2   83.39   11.50
  -5  -4   2   86.19    9.40
  -5  -4   2  101.29   10.60
  -5  -4   2  119.09   11.90
  -5  -4   2  102.79    9.20
  -5  -4   2   98.89   11.60
   4   4  -2  406.56   16.00
   4   4  -2  388.56   19.20
   4   4  -2  397.66   18.00
   4   4  -2  416.76   19.70
   4   4  -2  423.46   18.20
  -4  -4   2  393.76   16.70
  -4  -4   2  391.36   15.50
  -4  -4   2  391.96   16.10
  -4  -4   2  377.36   28.20
  -4  -4   2  393.36   18.70
   3   4  -2  165.98    9.90
   3   4  -2  170.28    9.80
   3   4  -2  152.28   13.30
   3   4  -2  164.18   13.30
   3   4  -2  172.58   11.70
  -3  -4   2  140.19   11.50
  -3  -4   2  181.08   13.00
  -3  -4   2  170.18    9.80
  -3  -4   2  158.38    9.80
  -3  -4   2  170.18    8.80
   2   4  -2  553.44   19.50
   2   4  -2  544.55   17.80
   2   4  -2  605.24   21.80
   2   4  -2  546.65   20.60
   2   4  -2  571.14   17.90
  -2  -4   2  552.74   17.70
  -2  -4   2  526.65   18.50
  -2  -4   2  552.64   20.40
  -2  -4   2  512.65   21.80
  -2  -4   2  557.14   16.80
  -2  -4   2  549.45   18.00
   1   4  -2 1895.11   51.19
   1   4  -2 1847.42   49.50
   1   4  -2 1858.41   50.19
   1   4  -2 1865.51   49.60
   1   4  -2 1870.61   52.29
  -1  -4   2 1901.71   50.29
  -1  -4   2 1844.22   49.60
  -1  -4   2 1852.01   53.69
  -1  -4   2 1820.72   49.60
  -1  -4   2 1860.51   50.59
   0   4  -2  980.20   32.30
   0   4  -2 1221.98   34.70
   0   4  -2 1166.68   32.90
   0   4  -2 1182.78   36.60
   0   4  -2 1134.09   33.00
   0   4  -2 1190.98   35.00
   0  -4   2 1187.08   35.10
   0  -4   2 1199.18   36.70
   0  -4   2 1213.38   33.70
   0  -4   2 1205.78   33.00
  -1   4  -2  124.19   11.60
  -1   4  -2  124.69    9.50
  -1   4  -2  123.69    7.10
  -1   4  -2  115.89   12.60
   1  -4   2  123.29   12.60
   1  -4   2  135.09   12.30
   1  -4   2  121.69   10.10
   1  -4   2  120.89    9.60
  -2   4  -2  210.38   12.60
  -2   4  -2  222.08   12.90
  -2   4  -2  222.08   15.20
  -2   4  -2  207.18   14.60
   2  -4   2  211.98   14.90
   2  -4   2  215.98   12.70
   2  -4   2  213.28   12.90
  -3   4  -2  115.79   12.20
  -3   4  -2  112.99   10.90
  -3   4  -2  120.89   12.00
  -3   4  -2  107.89   10.90
   3  -4   2   95.99    9.80
   3  -4   2   98.09   10.90
  -4   4  -2  263.67   17.80
  -4   4  -2  243.78   23.40
  -4   4  -2  272.27   16.10
   4  -4   2  269.37   16.00
   4  -4   2  312.97   16.40
   4  -4   2  259.87   17.90
  -5   4  -2  110.89   12.90
  -5   4  -2  123.89   14.10
  -5   4  -2  110.29   13.20
   5  -4   2  125.49   14.30
   5  -4   2  107.79   13.70
   5  -4   2   98.59   12.90
  -6   4  -2  248.58   19.00
  -6   4  -2  258.07   21.30
  -6   4  -2  263.67   21.30
   6  -4   2  191.98   19.60
   6  -4   2  261.07   20.60
   6  -4   2  209.08   20.10
  -7   4  -2  516.55   28.10
  -7   4  -2  465.95   28.70
  -7   4  -2  472.15   27.30
   7  -4   2  446.96   27.20
   7  -4   2  445.66   26.80
  -8   4  -2   63.39   16.10
  -8   4  -2   58.59   14.40
  -8   4  -2   72.49   17.20
   8  -4   2  111.19   17.50
   8  -4   2   73.99   14.50
   8  -4   2   77.79   15.40
  -9   4  -2   23.80   14.00
  -9   4  -2   52.29   15.80
   9  -4   2   23.10   14.50
   9  -4   2   53.19   15.80
   9  -4   2   65.19   15.20
  10   3  -2    8.50   16.10
  10   3  -2    8.00    9.10
 -10  -3   2    9.80   12.90
 -10  -3   2    6.40    9.90
   9   3  -2   42.10    9.40
   9   3  -2   41.90   15.00
  -9  -3   2   25.40   12.60
  -9  -3   2   30.60   12.40
   8   3  -2   98.99   12.20
   8   3  -2  112.29   15.50
   8   3  -2   92.29   13.40
   8   3  -2   89.69   14.90
  -8  -3   2   82.39   11.70
  -8  -3   2  113.99   14.50
  -8  -3   2   89.79   14.20
   7   3  -2  143.39   15.80
   7   3  -2  115.39   11.40
   7   3  -2  139.29   14.10
  -7  -3   2  162.98   15.10
  -7  -3   2  133.69   12.90
  -7  -3   2  133.79   14.20
   6   3  -2  376.56   19.20
   6   3  -2  412.46   22.30
   6   3  -2  419.06   19.40
   6   3  -2  409.06   15.90
  -6  -3   2  406.96   19.90
  -6  -3   2  435.76   20.10
  -6  -3   2  409.46   21.60
  -6  -3   2  399.66   15.60
  -6  -3   2  425.26   20.30
   5   3  -2   38.80   10.40
   5   3  -2   59.29    6.80
   5   3  -2   51.59    8.00
   5   3  -2   53.19    7.70
   5   3  -2   46.60    9.30
  -5  -3   2   56.99    6.60
  -5  -3   2   49.60    8.20
  -5  -3   2   42.30    9.10
  -5  -3   2   54.19    8.90
  -5  -3   2   39.90    7.90
   4   3  -2   16.50    7.30
   4   3  -2   26.90    8.10
   4   3  -2   20.50    6.20
   4   3  -2   16.90    3.90
  -4  -3   2   16.90    5.50
  -4  -3   2   13.60    7.30
  -4  -3   2   25.70    6.70
  -4  -3   2   18.40    6.40
  -4  -3   2   20.30    7.00
   3   3  -2  154.78   10.90
   3   3  -2  155.58    9.90
   3   3  -2  180.58   12.40
   3   3  -2  146.49   12.50
  -3  -3   2  154.78   11.70
  -3  -3   2  176.28   10.30
  -3  -3   2  149.49   10.40
  -3  -3   2  160.98   10.30
  -3  -3   2  156.88   11.70
   2   3  -2  104.49    8.80
   2   3  -2  105.69    8.30
   2   3  -2   80.89    7.10
   2   3  -2  103.79    5.20
   2   3  -2  104.39    9.40
   2   3  -2   98.49    9.20
  -2  -3   2  106.79    8.20
  -2  -3   2  106.79    5.20
  -2  -3   2  108.89   10.20
  -2  -3   2  102.29    6.90
  -2  -3   2   97.39    9.60
   1   3  -2  213.98    9.10
   1   3  -2  192.98    9.60
   1   3  -2  198.68    9.80
   1   3  -2  230.78   11.40
   1   3  -2  239.78   12.50
  -1  -3   2  197.48    9.70
  -1  -3   2  176.08   12.30
  -1  -3   2  185.58    9.50
  -1  -3   2  205.28    9.10
  -1  -3   2  186.78    9.40
   0   3  -2  351.16   12.90
   0   3  -2  347.27   13.90
   0   3  -2  338.17   13.10
   0  -3   2  351.66   15.40
   0  -3   2  335.87   13.10
   0  -3   2  374.36   14.20
   0  -3   2  360.16   13.00
   0  -3   2  344.17   12.70
  -1   3  -2 3405.46   89.39
  -1   3  -2 3455.65   87.49
  -1   3  -2 3534.35   89.59
  -1   3  -2 3420.66   90.69
  -1   3  -2 3609.74   99.49
   1  -3   2 3354.36   90.79
   1  -3   2 3314.47   97.89
   1  -3   2 3418.86   89.29
   1  -3   2 3508.75   89.59
  -2   3  -2  121.79   11.00
  -2   3  -2   93.59    9.30
  -2   3  -2   99.69   10.50
  -2   3  -2   88.09    6.20
  -2   3  -2  109.09   11.50
   2  -3   2  123.89    9.70
   2  -3   2   98.49    9.30
   2  -3   2  111.49   10.20
  -3   3  -2   37.10    8.30
  -3   3  -2   26.20    7.30
  -3   3  -2   23.50    7.40
   3  -3   2   18.20    7.10
   3  -3   2   23.60    7.10
   3  -3   2   31.60    8.30
  -4   3  -2  894.61   31.90
  -4   3  -2  925.61   31.00
  -4   3  -2  902.11   30.60
   4  -3   2  952.50   32.50
   4  -3   2  876.61   30.40
   4  -3   2  909.21   31.10
  -5   3  -2  330.77   18.30
  -5   3  -2  315.97   17.90
  -5   3  -2  305.57   19.50
   5  -3   2  290.67   18.90
   5  -3   2  274.77   17.70
   5  -3   2  279.87   17.40
  -6   3  -2   26.90   10.30
  -6   3  -2   17.10   10.50
  -6   3  -2    9.70   10.20
   6  -3   2    9.90   10.40
   6  -3   2    7.00   10.00
   6  -3   2   20.60   10.60
  -7   3  -2    3.20   11.10
  -7   3  -2   13.40   11.20
  -7   3  -2   16.10   11.10
   7  -3   2   22.60   12.00
   7  -3   2   10.80   11.50
  -8   3  -2   14.80   12.40
  -8   3  -2    3.80   12.00
  -8   3  -2    1.30   13.90
   8  -3   2  -16.90   11.20
   8  -3   2   11.70   12.10
  -9   3  -2   18.70   14.70
  -9   3  -2   -8.00   12.50
  -9   3  -2   12.30   13.40
   9  -3   2   -9.00   12.00
   9  -3   2    5.20   14.70
   9  -3   2   -3.10   12.00
  10   2  -2   10.10    5.80
  10   2  -2   21.00   10.70
  10   2  -2   35.10   15.10
 -10  -2   2   17.10   14.10
 -10  -2   2   -3.60    4.70
 -10  -2   2   23.10   14.10
   9   2  -2  464.95   25.30
   9   2  -2  586.04   29.10
   9   2  -2  521.35   24.70
   9   2  -2  590.14   33.30
  -9  -2   2  509.05   23.80
  -9  -2   2  502.55   27.80
  -9  -2   2  488.25   26.50
   8   2  -2   -0.10    8.10
   8   2  -2    2.80   10.40
   8   2  -2   -0.30   10.60
   8   2  -2   25.40   12.20
  -8  -2   2    2.20    5.20
  -8  -2   2    7.50   10.20
  -8  -2   2    6.20    8.60
  -8  -2   2   19.90   10.30
   7   2  -2  420.96   15.50
   7   2  -2  416.46   22.50
   7   2  -2  445.06   22.60
   7   2  -2  444.16   25.30
   7   2  -2  409.16   19.20
  -7  -2   2  432.16   22.90
  -7  -2   2  403.16   15.40
  -7  -2   2  424.76   20.50
  -7  -2   2  428.76   22.80
   6   2  -2  841.42   29.60
   6   2  -2  913.01   25.00
   6   2  -2  804.62   29.60
   6   2  -2  874.21   31.90
   6   2  -2  879.61   28.30
  -6  -2   2  829.02   30.60
  -6  -2   2  855.21   29.20
  -6  -2   2  885.71   34.80
  -6  -2   2  810.22   24.50
   5   2  -2   20.50    3.40
   5   2  -2   15.00    8.40
   5   2  -2    7.50    8.80
   5   2  -2    8.60    7.70
   5   2  -2   18.40    5.40
  -5  -2   2   17.30    8.60
  -5  -2   2   13.20    7.10
  -5  -2   2   14.60    6.70
  -5  -2   2   30.80    4.80
   4   2  -2  172.48    8.40
   4   2  -2  183.18   13.00
   4   2  -2  150.58   11.50
   4   2  -2  177.58   12.50
   4   2  -2  228.68   12.00
  -4  -2   2  165.78   11.60
  -4  -2   2  201.68   13.50
  -4  -2   2  157.48   12.00
  -4  -2   2  159.18   12.10
  -4  -2   2  182.68    9.10
   3   2  -2  768.62   24.10
   3   2  -2  742.73   23.80
   3   2  -2  750.12   24.80
   3   2  -2  749.53   25.50
  -3  -2   2  765.22   22.80
  -3  -2   2  788.92   25.70
  -3  -2   2  829.22   24.10
  -3  -2   2  756.22   24.50
  -3  -2   2  731.73   24.00
   2   2  -2  924.11   26.70
   2   2  -2  892.51   28.60
   2   2  -2  904.01   26.30
  -2  -2   2  906.11   26.40
  -2  -2   2  921.91   26.50
  -2  -2   2  927.41   23.90
   1   2  -2  131.19    7.40
   1   2  -2  139.39    7.90
   1   2  -2  140.49    9.20
   1   2  -2  140.89   10.10
   1   2  -2  143.09    6.60
  -1  -2   2  158.68    6.70
  -1  -2   2  135.19    8.30
  -1  -2   2  148.09    8.10
  -1   2  -2   66.59    6.60
  -1   2  -2   62.29    6.70
  -1   2  -2   76.49   11.30
  -1   2  -2   65.59    6.90
   1  -2   2   58.49    6.50
   1  -2   2   69.09    7.10
   1  -2   2   50.69    6.40
  -2   2  -2  871.31   27.90
  -2   2  -2  958.10   27.60
  -2   2  -2  871.71   26.90
  -2   2  -2  866.91   26.70
   2  -2   2  895.81   28.80
   2  -2   2  834.12   28.90
   2  -2   2  886.21   27.20
  -3   2  -2   79.39    9.00
  -3   2  -2   81.89    4.80
  -3   2  -2   80.69    9.00
  -3   2  -2   86.29    9.60
   3  -2   2   71.29    8.60
   3  -2   2   70.69    9.00
   3  -2   2   70.19    8.40
  -4   2  -2 3314.07   88.79
  -4   2  -2 3363.06   89.79
  -4   2  -2 3290.37   88.59
  -4   2  -2 3006.30   84.59
   4  -2   2 3376.86   88.89
   4  -2   2 3359.36   89.89
   4  -2   2 3366.26   88.69
  -5   2  -2  699.53   21.70
  -5   2  -2  788.12   28.30
  -5   2  -2  764.32   28.30
  -5   2  -2  732.63   28.30
   5  -2   2  735.83   27.30
   5  -2   2  716.63   28.30
   5  -2   2  753.62   27.60
  -6   2  -2   30.80    5.60
  -6   2  -2   37.80   10.40
  -6   2  -2   25.40   11.30
  -6   2  -2   19.50    9.80
   6  -2   2   30.30   10.50
   6  -2   2   10.40   10.60
   6  -2   2   25.80    9.40
  -7   2  -2   11.70   10.80
  -7   2  -2    7.30   13.50
  -7   2  -2   11.50   10.70
   7  -2   2   17.20   11.20
   7  -2   2   17.70   10.10
  -8   2  -2    5.20   11.30
  -8   2  -2   12.60   12.00
  -8   2  -2   21.90   11.50
   8  -2   2    9.50   10.90
   8  -2   2   26.40   14.10
   8  -2   2   -0.30   11.40
  -9   2  -2   22.60   14.00
  -9   2  -2    9.90   12.30
  -9   2  -2    5.40   13.00
   9  -2   2   -4.60   22.10
   9  -2   2    0.70   10.90
   9  -2   2   23.60   13.30
 -10   2  -2   31.40   16.40
 -10   2  -2   -6.80    3.50
  10  -2   2   -3.10   14.00
  10  -2   2    8.20   12.70
  10  -2   2   16.80   15.30
  10   1  -2   14.80    7.90
  10   1  -2   21.90   12.90
  10   1  -2   42.90   14.10
  10   1  -2   19.90   13.60
 -10  -1   2   16.90   22.70
 -10  -1   2   40.70   15.90
 -10  -1   2    1.70    4.70
   9   1  -2  186.48   14.80
   9   1  -2  258.77   23.00
   9   1  -2  170.08   18.20
   9   1  -2  171.38   18.40
  -9  -1   2  152.88   14.50
  -9  -1   2  158.88   17.60
  -9  -1   2  197.78   19.90
  -9  -1   2  178.78   14.50
   8   1  -2  412.86   23.80
   8   1  -2  429.06   24.20
   8   1  -2  419.26   24.70
   8   1  -2  388.96   18.00
  -8  -1   2  397.16   22.80
  -8  -1   2  387.86   19.20
  -8  -1   2  425.46   25.30
  -8  -1   2  398.66   18.30
   7   1  -2  414.76   17.30
   7   1  -2  412.76   22.50
   7   1  -2  413.36   23.30
   7   1  -2  375.66   27.30
  -7  -1   2  383.96   23.30
  -7  -1   2  391.46   18.70
  -7  -1   2  409.26   23.40
  -7  -1   2  413.86   17.50
   6   1  -2  981.70   33.70
   6   1  -2  922.21   32.20
   6   1  -2  941.01   28.80
   6   1  -2  958.60   33.40
  -6  -1   2  924.81   28.70
  -6  -1   2  972.70   33.10
  -6  -1   2  927.41   33.30
  -6  -1   2  974.30   30.60
   5   1  -2   44.90    9.40
   5   1  -2   43.10    8.40
   5   1  -2   40.50    5.20
   5   1  -2   28.80    8.40
  -5  -1   2   25.00    7.80
  -5  -1   2   50.69    7.40
  -5  -1   2   35.90    5.30
   4   1  -2 6379.36  158.68
   4   1  -2 6123.39  157.48
   4   1  -2 6223.98  159.18
   4   1  -2 6043.40  155.28
   4   1  -2 6136.49  158.28
  -4  -1   2 5867.01  154.48
  -4  -1   2 6125.99  157.38
  -4  -1   2 6376.96  158.58
  -4  -1   2 6257.67  158.78
   3   1  -2    7.60    5.20
   3   1  -2    5.30    6.70
   3   1  -2    5.00    2.90
   3   1  -2    3.40    6.40
   3   1  -2   -2.20    5.30
  -3  -1   2    5.00    5.50
  -3  -1   2   -2.60    4.70
  -3  -1   2    2.50    5.60
  -3  -1   2    2.30    3.90
   2   1  -2 3036.80   77.99
   2   1  -2 3158.48   84.19
   2   1  -2 3063.99   80.59
   2   1  -2 3050.19   79.69
   2   1  -2 3212.58   79.99
  -2  -1   2 3073.99   79.69
  -2  -1   2 2995.70   79.79
   1   1  -2  988.20   27.80
   1   1  -2  975.00   25.40
   1   1  -2  926.51   27.10
   1   1  -2  954.70   27.00
  -1  -1   2  967.00   27.00
  -1  -1   2  981.60   27.20
   0   1  -2 2790.02   71.59
   0   1  -2 2797.32   71.69
   0   1  -2 2836.82   71.79
   0  -1   2 2684.03   70.09
   0  -1   2 2848.11   71.79
   0  -1   2 2772.52   71.59
   0  -1   2 2839.72   71.79
  -1   1  -2  265.17   11.70
  -1   1  -2  265.27   11.20
  -1   1  -2  289.67   12.30
  -1   1  -2  279.37   11.30
   1  -1   2  281.47   11.20
   1  -1   2  286.77   12.60
   1  -1   2  282.67   11.30
   1  -1   2  284.37   12.00
  -2   1  -2 4301.57  110.59
  -2   1  -2 4301.07  110.39
  -2   1  -2 4313.77  111.09
   2  -1   2 4157.28  112.19
   2  -1   2 4454.85  110.59
   2  -1   2 4295.07  111.19
  -3   1  -2 2104.19   55.59
  -3   1  -2 2074.59   58.79
  -3   1  -2 2093.59   58.19
  -3   1  -2 2176.88   58.49
   3  -1   2 2127.09   59.09
   3  -1   2 2221.48   58.59
   3  -1   2 2188.48   58.29
  -4   1  -2 3239.08   85.69
  -4   1  -2 3189.48   93.59
  -4   1  -2 3109.29   86.19
  -4   1  -2 3283.97   82.49
   4  -1   2 3180.18   86.39
   4  -1   2 3200.18   85.69
  -5   1  -2  145.69   13.60
  -5   1  -2  167.58   13.20
  -5   1  -2  147.39   14.40
  -5   1  -2  154.08    9.40
   5  -1   2  160.48   14.10
   5  -1   2  150.68   14.60
   5  -1   2  149.69   13.20
  -6   1  -2  532.05   22.90
  -6   1  -2  481.35   26.90
  -6   1  -2  504.05   22.60
  -6   1  -2  514.85   18.60
   6  -1   2  490.45   23.60
   6  -1   2  484.85   22.40
   6  -1   2  504.75   23.30
  -7   1  -2  163.68   16.60
  -7   1  -2  187.28   12.30
  -7   1  -2  177.78   18.20
  -7   1  -2  201.18   17.80
   7  -1   2  197.18   17.60
   7  -1   2  201.98   18.10
  -8   1  -2   14.00   11.30
  -8   1  -2    5.20   14.30
  -8   1  -2   16.30    7.10
  -8   1  -2    4.90   10.10
   8  -1   2   10.60   10.80
   8  -1   2   21.10   11.80
   8  -1   2    3.80   11.00
  -9   1  -2  133.49   16.30
  -9   1  -2  166.08   18.90
  -9   1  -2  163.68   19.50
   9  -1   2  124.39   17.00
   9  -1   2   99.09   13.90
   9  -1   2  139.19   17.00
 -10   1  -2   26.10   13.10
 -10   1  -2   25.30   14.30
 -10   1  -2   -6.10    3.20
 -10   1  -2    9.00   13.30
  10  -1   2   16.00   13.20
  10  -1   2    0.00   12.10
  10  -1   2    0.40    1.40
  10  -1   2   -5.60   15.70
  10   0  -2   32.60    9.70
  10   0  -2   18.60   14.50
  10   0  -2   39.40   13.10
 -10   0   2   48.30   14.20
 -10   0   2   14.10   15.70
 -10   0   2   30.80    9.60
   9   0  -2   -6.90   10.60
   9   0  -2    3.70    8.30
   9   0  -2    2.40   12.20
   9   0  -2   -3.80   11.30
  -9   0   2   31.10    8.90
  -9   0   2    4.10    5.70
  -9   0   2    4.50   12.10
  -9   0   2   13.90   12.10
   8   0  -2  111.19   22.80
   8   0  -2  111.09   11.50
   8   0  -2  136.79   15.90
   8   0  -2  117.39   16.20
  -8   0   2  131.89   17.00
  -8   0   2  114.99   12.40
  -8   0   2  114.39   10.40
  -8   0   2  134.99   17.00
   7   0  -2   10.10    9.40
   7   0  -2   23.30   10.50
   7   0  -2    7.30    7.00
   7   0  -2    0.70   10.10
  -7   0   2    5.00   10.10
  -7   0   2   -3.10    6.80
  -7   0   2   -2.40    5.90
  -7   0   2   -9.20    9.70
   6   0  -2  287.07   14.70
   6   0  -2  276.37   16.90
   6   0  -2  273.27   17.00
   6   0  -2  228.78   18.80
  -6   0   2  306.37   19.00
  -6   0   2  270.67   14.50
  -6   0   2  263.57   17.40
  -6   0   2  296.07   13.80
   5   0  -2  311.57   17.90
   5   0  -2  266.17   18.50
   5   0  -2  329.97   16.20
   5   0  -2  318.37   16.30
  -5   0   2  320.37   14.20
  -5   0   2  318.57   17.00
  -5   0   2  334.47   17.70
  -5   0   2  312.57   13.50
   4   0  -2 5098.79  128.79
   4   0  -2 5040.30  128.69
   4   0  -2 4790.42  126.59
   4   0  -2 5244.78  129.29
  -4   0   2 4966.00  126.39
  -4   0   2 4691.03  128.69
  -4   0   2 5010.90  128.79
  -4   0   2 4810.82  126.59
   3   0  -2 3593.24   92.49
   3   0  -2 3780.82   94.29
   3   0  -2 3709.13   94.79
   3   0  -2 3510.75   94.09
   3   0  -2 3550.14   92.29
  -3   0   2 3607.64   96.19
  -3   0   2 3453.05   89.99
  -3   0   2 3662.43   94.99
  -3   0   2 3607.74   92.29
  -3   0   2 3611.94   92.39
   2   0  -2  591.24   17.50
   2   0  -2  584.94   17.90
   2   0  -2  573.44   19.30
   2   0  -2  597.04   19.60
   2   0  -2  596.54   19.60
  -2   0   2  627.74   19.90
  -2   0   2  637.64   19.80
   0   0  -2  363.26   12.60
   0   0  -2  428.06   13.10
   0   0   2  391.56   12.30
   0   0   2  387.06   13.00
   0   0   2  412.96   12.70
  -3   0  -2  919.21   25.20
  -3   0  -2  857.61   26.80
  -3   0  -2  900.21   27.00
  -3   0  -2  895.31   27.40
   3   0   2  848.22   27.00
   3   0   2  839.12   27.20
   3   0   2  897.51   27.00
  -4   0  -2 1445.36   41.20
  -4   0  -2 1428.66   41.50
  -4   0  -2 1442.16   39.10
  -4   0  -2 1347.57   40.80
   4   0   2 1340.77   40.80
   4   0   2 1459.65   41.60
   4   0   2 1418.86   41.50
  -5   0  -2   29.40    8.90
  -5   0  -2   36.00    9.10
  -5   0  -2   33.90    7.90
  -5   0  -2   17.00    5.70
   5   0   2   21.40    8.20
   5   0   2   34.30    8.10
   5   0   2   33.20    8.80
  -6   0  -2  289.07   16.90
  -6   0  -2  300.07   14.80
  -6   0  -2  297.07   17.20
  -6   0  -2  310.67   17.50
   6   0   2  324.87   18.70
   6   0   2  293.87   17.60
   6   0   2  306.17   17.30
  -7   0  -2  172.98   15.70
  -7   0  -2  156.08   15.00
  -7   0  -2  159.98   16.10
  -7   0  -2  137.99   12.90
   7   0   2  176.18   17.90
   7   0   2  161.58   16.20
  -8   0  -2   78.79   17.40
  -8   0  -2  110.99   16.00
  -8   0  -2   89.59   16.30
  -8   0  -2   98.59   13.10
   8   0   2  112.19   15.90
   8   0   2  117.79   14.60
   8   0   2   98.19   13.60
  -9   0  -2  135.99   16.40
  -9   0  -2  146.59   14.50
  -9   0  -2  139.79   14.40
  -9   0  -2  157.58   16.80
  -9   0  -2  174.28   19.60
   9   0   2  143.99   15.70
   9   0   2  136.99   16.50
   9   0   2  121.49   16.40
   9   0   2  150.48    8.90
 -10   0  -2   24.50   12.50
 -10   0  -2   15.20   13.10
 -10   0  -2    6.30   13.00
 -10   0  -2    0.30    3.90
  10   0   2   -0.10   11.00
  10   0   2   19.40   13.20
  10   0   2   17.00   12.70
  10  -1  -2   18.30   11.80
  10  -1  -2   -7.00   13.50
  10  -1  -2    2.40    9.80
 -10   1   2    3.70   10.10
 -10   1   2    6.30   13.90
 -10   1   2   19.70   13.80
   9  -1  -2   12.20   10.60
   9  -1  -2    3.60   11.80
   9  -1  -2    7.70    9.00
   9  -1  -2    7.00   14.30
  -9   1   2   -0.90    3.00
  -9   1   2    4.60   12.40
  -9   1   2   -5.80   13.10
  -9   1   2   20.10    9.80
   8  -1  -2   13.90   11.10
   8  -1  -2   -7.40   11.20
   8  -1  -2   -8.40    7.50
   8  -1  -2    2.90    9.20
  -8   1   2    7.20    8.60
  -8   1   2    8.90    5.70
  -8   1   2    7.00   11.20
  -8   1   2   -8.20   11.20
   7  -1  -2   36.90   12.80
   7  -1  -2   43.80   10.10
   7  -1  -2   35.80   12.10
   7  -1  -2   41.90    9.00
  -7   1   2   39.10    9.30
  -7   1   2   28.00   11.50
  -7   1   2   22.50   12.50
  -7   1   2   35.40    6.60
   6  -1  -2  116.39   12.70
   6  -1  -2  139.59   12.80
   6  -1  -2  114.59   13.40
   6  -1  -2  120.59   21.10
  -6   1   2   96.99    8.80
  -6   1   2  101.59   10.30
  -6   1   2  132.29   13.90
  -6   1   2  127.99   14.10
   5  -1  -2  345.87   17.50
   5  -1  -2  366.36   16.70
   5  -1  -2  360.36   16.50
   5  -1  -2  376.36   18.30
  -5   1   2  349.57   17.80
  -5   1   2  358.96   13.30
  -5   1   2  342.27   16.10
  -5   1   2  339.27   17.90
   4  -1  -2 1677.63   49.70
   4  -1  -2 1814.52   50.79
   4  -1  -2 1723.33   51.29
   4  -1  -2 1757.92   49.10
  -4   1   2 1706.53   50.09
  -4   1   2 1763.82   46.30
  -4   1   2 1806.12   48.90
   3  -1  -2  160.28   10.30
   3  -1  -2  140.19   11.90
   3  -1  -2  180.68   11.50
   3  -1  -2  155.88   10.50
  -3   1   2  180.88   10.30
  -3   1   2  176.38   11.20
  -3   1   2  173.78   11.30
  -3   1   2  164.68    7.50
   2  -1  -2  698.23   22.90
   2  -1  -2  800.12   23.60
   2  -1  -2  742.83   20.30
   2  -1  -2  762.82   22.60
  -2   1   2  756.52   19.60
  -2   1   2  723.33   23.10
  -2   1   2  783.52   22.60
  -2   1   2  756.72   23.10
   1  -1  -2 3737.13   94.99
   1  -1  -2 3570.04   94.79
   1  -1  -2 3900.71   94.89
  -1   1   2 3616.54   95.19
  -1   1   2 3775.42   94.89
  -2  -1  -2  486.25   16.40
  -2  -1  -2  473.55   16.00
  -2  -1  -2  491.15   15.90
   2   1   2  474.15   15.50
  -3  -1  -2  965.00   28.60
  -3  -1  -2  952.70   29.00
  -3  -1  -2  977.90   28.30
  -3  -1  -2  988.50   28.70
   3   1   2 1013.60   28.80
   3   1   2 1019.70   28.70
   3   1   2  972.00   29.00
  -4  -1  -2   57.89    8.70
  -4  -1  -2   47.70    7.10
  -4  -1  -2   51.69    7.50
  -4  -1  -2   57.09    7.20
   4   1   2   45.10    8.00
   4   1   2   43.90    7.30
   4   1   2   48.40    7.50
   4   1   2   48.70    8.20
  -5  -1  -2 1816.12   50.89
  -5  -1  -2 1859.31   50.59
  -5  -1  -2 1697.43   50.19
  -5  -1  -2 1765.22   49.60
   5   1   2 1765.32   50.39
   5   1   2 1761.12   49.60
   5   1   2 1732.33   50.49
   5   1   2 1734.43   50.29
  -6  -1  -2  260.97   17.10
  -6  -1  -2  257.27   14.70
  -6  -1  -2  271.87   15.80
  -6  -1  -2  288.07   16.30
   6   1   2  265.97   16.00
   6   1   2  304.17   16.40
   6   1   2  272.57   15.20
   6   1   2  280.07   16.20
  -7  -1  -2  284.47   17.80
  -7  -1  -2  296.27   18.10
  -7  -1  -2  272.37   16.40
  -7  -1  -2  250.27   18.40
   7   1   2  260.57   12.70
   7   1   2  298.97   29.20
   7   1   2  272.47   17.70
   7   1   2  276.07   16.80
  -8  -1  -2   -5.60    7.70
  -8  -1  -2   13.30   10.70
  -8  -1  -2    7.50   12.10
  -8  -1  -2    3.10    8.60
  -8  -1  -2   14.70    8.50
   8   1   2   13.70   10.20
   8   1   2    0.20    5.70
   8   1   2   -2.80   10.70
  -9  -1  -2    8.70    8.70
  -9  -1  -2   -1.80   10.70
  -9  -1  -2    2.20   12.40
  -9  -1  -2   -1.10    9.80
  -9  -1  -2    1.40    7.90
   9   1   2    9.60   10.80
   9   1   2    9.10    4.50
   9   1   2    8.00    9.80
   9   1   2   20.70   12.30
 -10  -1  -2   31.40   12.10
 -10  -1  -2   42.00    9.40
 -10  -1  -2    9.40   13.20
 -10  -1  -2   49.10   16.00
  10   1   2   28.50   13.00
  10   1   2   36.30   11.70
  10   1   2   17.20   14.40
   9  -2  -2  -14.60   12.60
   9  -2  -2   -6.30    9.20
   9  -2  -2   -6.00   20.10
   9  -2  -2   -1.80   17.30
  -9   2   2  -10.20   10.50
  -9   2   2   -6.60   13.90
  -9   2   2   -6.90   13.30
   8  -2  -2   56.59   14.70
   8  -2  -2   24.80    9.80
   8  -2  -2   49.20   14.00
   8  -2  -2   39.00   10.30
  -8   2   2   37.60   12.90
  -8   2   2   45.10   14.90
  -8   2   2   31.10   10.70
   7  -2  -2  285.87   21.80
   7  -2  -2  308.97   19.50
   7  -2  -2  324.17   23.20
   7  -2  -2  270.07   17.40
  -7   2   2  315.27   22.70
  -7   2   2  294.07   20.80
  -7   2   2  310.97   20.10
  -7   2   2  311.27   12.70
   6  -2  -2   33.10    9.20
   6  -2  -2   25.70   10.10
   6  -2  -2   32.10   10.90
   6  -2  -2   36.40    8.60
  -6   2   2   38.70    9.20
  -6   2   2   33.70   10.60
  -6   2   2   32.40    4.90
  -6   2   2   33.20   11.10
   5  -2  -2 1062.39   34.20
   5  -2  -2 1128.99   36.40
   5  -2  -2 1187.98   36.90
   5  -2  -2 1180.08   37.50
  -5   2   2 1142.69   37.00
  -5   2   2 1127.19   37.30
  -5   2   2 1151.08   31.00
  -5   2   2 1108.89   36.30
   4  -2  -2   11.70    6.20
   4  -2  -2   15.60    6.00
   4  -2  -2   21.30    7.60
   4  -2  -2    1.10    7.40
  -4   2   2   14.70    7.80
  -4   2   2   11.60    6.20
  -4   2   2   -0.40    7.00
  -4   2   2   11.50    3.10
   3  -2  -2  516.25   19.70
   3  -2  -2  501.45   22.50
   3  -2  -2  535.35   20.20
   3  -2  -2  524.15   17.90
  -3   2   2  553.84   14.50
  -3   2   2  523.45   20.40
  -3   2   2  574.54   19.90
   2  -2  -2  225.08   11.60
   2  -2  -2  264.17   13.70
   2  -2  -2  255.57   12.40
   2  -2  -2  236.58    8.40
  -2   2   2  241.78   11.50
  -2   2   2  223.78   11.80
  -2   2   2  244.08   11.60
   0  -2  -2 3074.49   81.49
   0  -2  -2 3231.98   81.49
   0  -2  -2 3227.98   83.39
   0   2   2 3330.47   83.49
   0   2   2 3141.29   81.49
   0   2   2 3265.97   81.99
  -1  -2  -2  176.58   10.50
  -1  -2  -2  189.88    8.30
  -1  -2  -2  183.58    7.70
  -1  -2  -2  178.38    9.40
  -1  -2  -2  181.28    7.60
   1   2   2  198.28    9.70
   1   2   2  195.18    7.50
   1   2   2  205.18   12.00
   1   2   2  194.68    9.80
   1   2   2  192.18    8.50
  -2  -2  -2  809.82   24.60
  -2  -2  -2  813.62   23.30
  -2  -2  -2  852.91   23.40
  -2  -2  -2  830.12   26.00
   2   2   2  829.92   23.50
   2   2   2  898.21   25.20
   2   2   2  856.71   26.40
  -3  -2  -2  108.99    8.50
  -3  -2  -2   72.19    6.80
  -3  -2  -2   82.29    7.80
  -3  -2  -2   71.79    6.60
   3   2   2  106.29   10.80
   3   2   2   58.89    6.20
  -4  -2  -2 1818.82   49.20
  -4  -2  -2 1798.32   49.99
  -4  -2  -2 1780.92   49.20
  -4  -2  -2 1748.03   49.00
   4   2   2 1846.92   55.09
   4   2   2 1747.43   49.30
   4   2   2 1812.42   49.99
  -5  -2  -2   23.00    6.10
  -5  -2  -2   36.10    8.00
  -5  -2  -2   27.60    7.00
  -5  -2  -2   25.50    7.60
   5   2   2   30.10    7.80
   5   2   2   31.10    6.60
   5   2   2   21.70    7.70
   5   2   2   23.70    5.90
   5   2   2   26.20    7.10
  -6  -2  -2  774.92   27.00
  -6  -2  -2  805.42   27.50
  -6  -2  -2  743.13   30.70
  -6  -2  -2  760.32   26.30
   6   2   2  775.62   27.20
   6   2   2  716.73   23.90
   6   2   2  767.52   26.40
   6   2   2  731.43   26.50
  -7  -2  -2  400.66   21.10
  -7  -2  -2  366.16   19.10
  -7  -2  -2  373.46   19.70
  -7  -2  -2  390.86   19.10
  -7  -2  -2  403.16   19.80
   7   2   2  359.76   18.90
   7   2   2  379.36   19.00
   7   2   2  425.66   20.50
   7   2   2  386.66   20.50
   7   2   2  401.96   19.60
  -8  -2  -2   11.10   10.70
  -8  -2  -2    3.50    8.60
  -8  -2  -2    2.70    8.00
  -8  -2  -2    0.40   10.90
  -8  -2  -2   -3.30    8.20
   8   2   2   38.00   10.00
   8   2   2    0.70    5.80
   8   2   2   16.20    9.90
   8   2   2   -7.20    9.30
   8   2   2   -4.90    8.50
  -9  -2  -2  160.68   17.00
  -9  -2  -2  173.68   17.70
  -9  -2  -2  155.68   15.80
  -9  -2  -2  165.78   16.70
  -9  -2  -2  145.79   14.80
   9   2   2  181.98   17.30
 -10  -2  -2   81.79   16.20
 -10  -2  -2   65.69   13.70
 -10  -2  -2   70.49   12.30
  10   2   2   89.89   15.40
  10   2   2   62.19   16.30
   9  -3  -2   74.99   13.70
   9  -3  -2  104.49   25.80
   9  -3  -2   76.29   11.70
   9  -3  -2   67.09   16.50
  -9   3   2   89.29   18.20
  -9   3   2   41.90   16.00
   8  -3  -2   75.99   12.40
   8  -3  -2   72.69   14.70
   8  -3  -2   73.79   15.20
   8  -3  -2   88.89   11.50
  -8   3   2   95.49   14.20
  -8   3   2   86.29   17.10
   7  -3  -2   74.39   10.10
   7  -3  -2   41.10   10.80
   7  -3  -2   79.69   13.70
   7  -3  -2   60.89   13.40
  -7   3   2   56.29   13.00
  -7   3   2   47.30    4.80
  -7   3   2   64.89   12.00
  -7   3   2   45.10   14.00
   6  -3  -2  411.46   22.30
   6  -3  -2  378.46   21.90
   6  -3  -2  426.46   18.30
   6  -3  -2  446.96   22.10
  -6   3   2  393.36   22.20
  -6   3   2  402.36   33.20
  -6   3   2  452.05   22.90
   5  -3  -2   24.90    9.40
   5  -3  -2   52.79    9.80
   5  -3  -2   37.10   10.00
   5  -3  -2   46.50    7.20
   5  -3  -2   40.60    3.90
  -5   3   2   41.40    3.30
  -5   3   2   32.80    9.70
  -5   3   2   36.00   10.50
  -5   3   2   44.20    9.10
   4  -3  -2    9.00    8.40
   4  -3  -2   24.60    7.20
   4  -3  -2   21.50    5.70
   4  -3  -2   17.50    5.70
   4  -3  -2    6.10    8.00
  -4   3   2   19.30    1.70
  -4   3   2   27.70    9.20
  -4   3   2   19.90    7.50
   3  -3  -2 1453.35   39.10
   3  -3  -2 1492.65   42.80
   3  -3  -2 1441.66   43.50
   3  -3  -2 1457.35   42.70
  -3   3   2 1467.75   43.30
  -3   3   2 1500.55   43.10
  -3   3   2 1469.55   42.90
   2  -3  -2  876.71   24.10
   2  -3  -2  845.82   26.40
   2  -3  -2  809.32   25.60
   2  -3  -2  827.92   27.20
  -2   3   2  822.12   25.80
  -2   3   2  843.12   27.20
   1  -3  -2 1112.49   31.90
   1  -3  -2 1138.69   32.30
   1  -3  -2 1204.48   32.50
   1  -3  -2 1181.08   29.90
   1  -3  -2 1182.48   34.30
  -1   3   2 1166.08   32.20
  -1   3   2 1179.08   32.20
  -1   3   2 1146.19   32.20
  -1   3   2 1144.19   33.90
  -2  -3  -2   76.09    7.00
  -2  -3  -2   66.59    7.40
  -2  -3  -2   69.49    7.20
  -2  -3  -2   82.99    7.10
  -2  -3  -2   68.29    8.60
  -2  -3  -2   77.09    5.10
  -2  -3  -2   76.19    5.30
   2   3   2   72.89    5.20
   2   3   2   87.29    8.60
   2   3   2   72.69    9.20
   2   3   2   68.89    7.60
   2   3   2   76.59    5.10
  -3  -3  -2 6329.87  163.98
  -3  -3  -2 6663.03  165.18
  -3  -3  -2 6626.24  163.38
  -3  -3  -2 6570.34  166.28
   3   3   2 6436.36  165.18
   3   3   2 6549.14  166.38
   3   3   2 6438.86  162.98
   3   3   2 6517.05  165.48
   3   3   2 6479.05  164.28
   3   3   2 6138.59  162.78
  -4  -3  -2 1892.81   52.69
  -4  -3  -2 1939.31   50.89
  -4  -3  -2 1877.31   50.59
  -4  -3  -2 1834.92   50.89
   4   3   2 1872.41   52.89
   4   3   2 1868.01   54.89
   4   3   2 1900.91   50.79
   4   3   2 1861.41   52.69
   4   3   2 1851.01   51.09
  -5  -3  -2  412.56   17.80
  -5  -3  -2  380.86   16.00
  -5  -3  -2  370.06   15.50
  -5  -3  -2  373.56   16.40
  -5  -3  -2  392.16   18.20
   5   3   2  377.06   18.90
   5   3   2  380.26   16.40
   5   3   2  412.06   17.80
   5   3   2  389.66   17.50
  -6  -3  -2  110.69   10.60
  -6  -3  -2   91.29   10.10
  -6  -3  -2   95.59    9.10
  -6  -3  -2   76.69   10.20
  -6  -3  -2  100.69   10.60
   6   3   2   95.69   11.60
   6   3   2   84.79    8.20
   6   3   2   94.59    9.60
   6   3   2   84.29   10.60
   6   3   2   87.29   10.00
  -7  -3  -2   52.29    8.80
  -7  -3  -2   52.59    9.60
  -7  -3  -2   70.89   10.60
  -7  -3  -2   59.49   10.30
  -7  -3  -2   40.50   10.20
   7   3   2   71.19   11.00
   7   3   2   64.29   10.40
   7   3   2   58.09   11.60
   7   3   2   57.29    7.60
   7   3   2   68.39   12.30
  -8  -3  -2  174.68   15.30
  -8  -3  -2  190.28   17.30
  -8  -3  -2  186.78   15.90
  -8  -3  -2  202.18   18.00
  -8  -3  -2  179.58   16.80
   8   3   2  159.18   14.80
   8   3   2  176.78   15.00
   8   3   2  177.98   12.00
   8   3   2  165.98   17.20
  -9  -3  -2   -0.90   14.70
  -9  -3  -2    3.20    7.60
  -9  -3  -2   17.50    9.40
  -9  -3  -2   12.10   11.40
  -9  -3  -2   16.60   10.00
   9   3   2   10.30   11.00
   9   3   2   14.40   10.50
   9   3   2   36.00   13.30
   9   3   2    8.30    6.00
   9   3   2   31.90   11.40
 -10  -3  -2    3.70   10.70
 -10  -3  -2  -14.20   11.10
 -10  -3  -2   12.80    8.80
 -10  -3  -2   -0.60   11.10
  10   3   2   -6.00   12.80
  10   3   2   -0.80    8.10
   9  -4  -2   20.20   16.40
   9  -4  -2   14.80   12.70
   9  -4  -2   14.90   14.40
   9  -4  -2   27.10    8.90
  -9   4   2    8.10   13.90
  -9   4   2   20.80   14.10
  -9   4   2   25.00   15.40
   8  -4  -2   11.20    8.10
   8  -4  -2    7.80   14.30
   8  -4  -2   -5.10   10.20
   8  -4  -2    6.60   13.70
  -8   4   2   -8.00   11.50
  -8   4   2   14.40   13.20
  -8   4   2   -2.20   11.90
   7  -4  -2   19.60   13.00
   7  -4  -2    7.90    7.40
   7  -4  -2   10.30   12.10
   7  -4  -2   23.50   12.20
  -7   4   2   12.10   10.30
  -7   4   2   -3.00   11.40
  -7   4   2    3.10   12.70
   6  -4  -2  204.28   12.70
   6  -4  -2  198.68    9.10
   6  -4  -2  223.28   19.30
   6  -4  -2  173.88   17.50
   6  -4  -2  205.68   17.70
  -6   4   2  220.98   18.30
  -6   4   2  212.28   18.00
  -6   4   2  228.18   19.50
   5  -4  -2  213.58   17.60
   5  -4  -2  225.78   18.20
   5  -4  -2  218.98   10.10
   5  -4  -2  235.58   17.70
  -5   4   2  236.98   18.40
  -5   4   2  219.98   17.70
  -5   4   2  226.18   22.10
   4  -4  -2 1365.16   42.20
   4  -4  -2 1349.47   38.00
   4  -4  -2 1444.66   44.00
   4  -4  -2 1366.86   38.00
   4  -4  -2 1356.16   41.80
  -4   4   2 1384.36   43.60
  -4   4   2 1384.46   42.40
  -4   4   2 1339.27   42.00
   3  -4  -2 1292.27   40.00
   3  -4  -2 1385.86   42.10
   3  -4  -2 1394.96   37.70
   3  -4  -2 1285.57   39.60
  -3   4   2 1373.96   40.40
  -3   4   2 1387.06   40.20
  -3   4   2 1307.27   41.40
   2  -4  -2   38.10    8.60
   2  -4  -2   31.30    6.80
   2  -4  -2   34.40    6.20
   2  -4  -2   29.20    6.50
  -2   4   2   31.50    6.80
  -2   4   2   35.10    7.70
  -2   4   2   38.80    7.60
   1  -4  -2  610.34   19.40
   1  -4  -2  628.14   20.10
   1  -4  -2  625.94   19.60
   1  -4  -2  617.94   22.40
  -1   4   2  585.54   21.80
  -1   4   2  586.74   19.50
   0  -4  -2  159.88    9.90
   0  -4  -2  163.58    8.00
   0  -4  -2  171.58   11.80
   0  -4  -2  189.88    8.70
   0  -4  -2  166.48    8.30
   0  -4  -2  185.38   12.60
   0   4   2  167.98   10.90
   0   4   2  174.88   11.30
   0   4   2  168.68    7.80
   0   4   2  186.08   12.20
  -1  -4  -2 5353.86  132.19
  -1  -4  -2 5154.98  135.49
  -1  -4  -2 5475.15  137.79
  -1  -4  -2 5310.47  135.69
  -1  -4  -2 5307.37  134.79
  -1  -4  -2 5207.58  132.19
  -1  -4  -2 5258.37  134.69
  -1  -4  -2 5289.57  135.89
  -1  -4  -2 5256.87  135.99
   1   4   2 5366.16  132.19
   1   4   2 5389.46  136.29
   1   4   2 5227.08  136.09
  -2  -4  -2 4739.23  118.99
  -2  -4  -2 4686.53  118.99
  -2  -4  -2 4795.92  122.79
  -2  -4  -2 4696.73  122.69
  -2  -4  -2 4713.53  123.29
  -2  -4  -2 4776.62  124.59
  -2  -4  -2 4765.52  122.99
  -2  -4  -2 4810.12  123.39
   2   4   2 4837.02  123.59
   2   4   2 4936.01  119.09
   2   4   2 4734.93  125.29
   2   4   2 4891.81  124.89
   2   4   2 4743.83  118.99
  -3  -4  -2 3375.06   89.89
  -3  -4  -2 3371.16   89.29
  -3  -4  -2 3409.36   90.09
  -3  -4  -2 3398.96   86.29
  -3  -4  -2 3432.16   86.39
  -3  -4  -2 3458.45   90.29
  -3  -4  -2 3394.76   89.69
  -3  -4  -2 3393.66   91.09
   3   4   2 3423.16   89.99
   3   4   2 3441.66   90.39
   3   4   2 3357.86   89.29
   3   4   2 3390.16   92.09
  -4  -4  -2 4188.88  110.59
  -4  -4  -2 4236.88  107.79
  -4  -4  -2 4235.68  111.59
  -4  -4  -2 4134.19  107.59
  -4  -4  -2 4244.88  110.99
   4   4   2 4233.48  111.39
   4   4   2 4271.57  111.99
   4   4   2 4130.49  107.59
   4   4   2 4181.58  110.89
   4   4   2 4292.07  109.79
  -5  -4  -2 1845.02   52.59
  -5  -4  -2 1788.62   51.99
  -5  -4  -2 1741.43   49.20
  -5  -4  -2 1927.41   55.09
  -5  -4  -2 1788.02   49.60
   5   4   2 1792.72   49.30
   5   4   2 1811.32   53.39
   5   4   2 1803.02   49.50
   5   4   2 1772.92   52.79
   5   4   2 1749.12   50.29
   5   4   2 1801.82   52.39
  -6  -4  -2  151.98   11.70
  -6  -4  -2  165.88   14.20
  -6  -4  -2  163.88   12.50
  -6  -4  -2  146.99   11.00
  -6  -4  -2  178.48   16.00
   6   4   2  158.68   15.10
   6   4   2  144.39   12.00
   6   4   2  161.68   14.20
   6   4   2  158.08   10.90
   6   4   2  145.29   14.60
  -7  -4  -2  222.58   14.20
  -7  -4  -2  225.68   15.70
  -7  -4  -2  245.28   17.70
  -7  -4  -2  212.68   15.80
  -7  -4  -2  257.87   17.10
   7   4   2  249.97   19.00
   7   4   2  275.67   15.40
   7   4   2  229.88   14.50
   7   4   2  247.48   18.80
   7   4   2  235.28   14.60
  -8  -4  -2    6.40    9.00
  -8  -4  -2   11.50    9.90
  -8  -4  -2    6.10    9.80
  -8  -4  -2    3.40    9.40
  -8  -4  -2    8.60    6.80
   8   4   2   -0.20    6.80
   8   4   2   17.80   11.40
   8   4   2   -4.40   10.50
   8   4   2    4.10    8.50
  -9  -4  -2   -1.20    9.80
  -9  -4  -2   -2.90    7.20
  -9  -4  -2   11.40    7.00
  -9  -4  -2    6.40   10.50
   9   4   2    3.50   11.40
   9   4   2  -29.90   11.00
   9   4   2    5.20    6.10
   9   4   2   -3.00    9.20
 -10  -4  -2    9.20   11.40
 -10  -4  -2   -1.60    9.90
 -10  -4  -2    6.30   10.70
 -10  -4  -2   -4.80   11.30
  10   4   2   -0.10   11.50
  10   4   2   -1.20    5.10
   8  -5  -2   -3.10   13.80
   8  -5  -2   30.60   15.20
   8  -5  -2   10.90    6.90
   8  -5  -2    7.90   12.50
  -8   5   2   15.40   14.70
  -8   5   2   15.50   13.80
  -8   5   2    7.80   14.80
   7  -5  -2   27.20   12.90
   7  -5  -2   39.80   14.30
   7  -5  -2   40.50    7.20
   7  -5  -2   24.10   12.10
  -7   5   2   21.10   12.10
  -7   5   2   21.30   12.30
  -7   5   2   31.70   14.20
   6  -5  -2    8.40    4.70
   6  -5  -2  -11.70   13.50
   6  -5  -2   13.40   10.60
   6  -5  -2    8.00   11.80
  -6   5   2    4.30   11.90
  -6   5   2   19.70   10.50
  -6   5   2   17.60   11.00
   5  -5  -2    4.10    5.10
   5  -5  -2    2.00   10.60
   5  -5  -2   -2.30    9.00
   5  -5  -2   -3.40    9.10
   5  -5  -2    5.20    4.90
  -5   5   2    5.30    9.30
  -5   5   2   18.90   10.60
  -5   5   2   11.50   10.30
   4  -5  -2  204.28   17.50
   4  -5  -2  190.18    9.40
   4  -5  -2  196.48   11.80
   4  -5  -2  216.78   14.90
   4  -5  -2  208.58   16.30
  -4   5   2  230.48   16.40
  -4   5   2  205.38   14.70
  -4   5   2  192.78   16.90
   3  -5  -2  504.75   20.80
   3  -5  -2  512.35   18.80
   3  -5  -2  531.05   23.00
  -3   5   2  502.95   20.00
  -3   5   2  490.85   22.20
  -3   5   2  498.35   14.20
  -3   5   2  524.05   21.10
   2  -5  -2  100.79   10.40
   2  -5  -2  102.09    9.10
   2  -5  -2  107.09   10.20
   2  -5  -2   88.29   10.40
  -2   5   2   89.79    6.20
  -2   5   2  103.29   10.20
  -2   5   2  123.99   12.50
   1  -5  -2  762.02   23.50
   1  -5  -2  786.92   27.40
   1  -5  -2  784.72   23.80
   1  -5  -2  759.02   25.20
  -1   5   2  762.62   26.90
  -1   5   2  725.63   23.60
  -1   5   2  777.52   27.90
  -1   5   2  784.62   22.50
   0  -5  -2 3194.88   84.99
   0  -5  -2 3167.18   82.09
   0  -5  -2 3116.99   81.79
   0  -5  -2 3163.98   83.89
   0  -5  -2 3187.68   80.99
   0  -5  -2 3089.29   80.89
   0   5   2 3224.68   81.09
   0   5   2 3108.29   84.59
   0   5   2 3235.78   85.49
   0   5   2 3103.89   80.99
   0   5   2 3212.08   82.19
  -1  -5  -2  144.59   11.70
  -1  -5  -2  150.68   12.60
  -1  -5  -2  142.39   11.40
  -1  -5  -2  149.19   10.30
  -1  -5  -2  142.49   10.70
  -1  -5  -2  138.09   11.70
  -1  -5  -2  152.88   10.10
  -1  -5  -2  143.69    8.10
  -1  -5  -2  161.18    5.80
   1   5   2  152.38    5.90
   1   5   2  167.38   12.90
   1   5   2  140.29   12.50
   1   5   2  158.78    5.90
  -2  -5  -2  134.69   10.50
  -2  -5  -2  148.69   10.70
  -2  -5  -2  151.98   10.30
  -2  -5  -2  165.18   12.20
  -2  -5  -2  145.39   10.70
  -2  -5  -2  144.99   12.50
  -2  -5  -2  148.29   10.80
   2   5   2  145.79   11.60
   2   5   2  150.48   12.50
   2   5   2  130.79   12.80
  -3  -5  -2 1873.61   53.89
  -3  -5  -2 1887.81   54.99
  -3  -5  -2 1913.51   54.39
  -3  -5  -2 1878.21   53.29
  -3  -5  -2 1912.21   53.39
  -3  -5  -2 1976.80   53.79
  -3  -5  -2 1854.91   48.20
  -3  -5  -2 1880.21   48.20
   3   5   2 1946.61   55.29
   3   5   2 1896.91   48.20
   3   5   2 1959.70   53.79
   3   5   2 1873.31   48.10
   3   5   2 1934.91   54.29
  -4  -5  -2 3425.36   93.39
  -4  -5  -2 3519.45   92.79
  -4  -5  -2 3431.56   87.89
  -4  -5  -2 3394.36   87.99
  -4  -5  -2 3437.06   91.69
  -4  -5  -2 3478.15   93.39
  -4  -5  -2 3398.36   92.29
   4   5   2 3475.55   87.79
   4   5   2 3457.55   93.49
   4   5   2 3480.85   91.79
   4   5   2 3355.96   92.49
   4   5   2 3494.15   87.99
   4   5   2 3437.16   93.09
  -5  -5  -2  257.67   18.70
  -5  -5  -2  252.17   11.70
  -5  -5  -2  243.48   11.50
  -5  -5  -2  223.58   11.70
  -5  -5  -2  197.28   21.60
   5   5   2  241.78   16.10
   5   5   2  232.38   15.40
   5   5   2  221.88   14.30
   5   5   2  255.07   16.30
   5   5   2  247.78   11.30
  -6  -5  -2    3.80    6.20
  -6  -5  -2   -4.10    7.70
  -6  -5  -2    1.10    7.90
  -6  -5  -2    2.70    6.30
  -6  -5  -2    2.10    5.10
   6   5   2  -12.40    8.20
   6   5   2   10.40    9.50
   6   5   2    2.50    7.10
   6   5   2    1.60    9.00
   6   5   2    4.00    6.00
   6   5   2    6.90    5.90
  -7  -5  -2    5.60    9.10
  -7  -5  -2   -2.40    9.30
  -7  -5  -2    9.10    7.80
  -7  -5  -2   -2.90    5.90
   7   5   2   -5.90    9.00
   7   5   2   16.40   17.70
   7   5   2    1.90    6.90
   7   5   2    0.90    7.00
   7   5   2    6.40    7.70
   7   5   2    6.00   11.30
  -8  -5  -2   35.00   10.00
  -8  -5  -2   49.20   10.10
  -8  -5  -2   45.60   11.60
  -8  -5  -2   58.79    8.10
   8   5   2   44.50    9.20
   8   5   2   45.40   12.80
   8   5   2   41.50   12.80
  -9  -5  -2   46.80   12.90
  -9  -5  -2   39.50   11.10
  -9  -5  -2   34.00   10.90
  -9  -5  -2   32.70    7.60
   9   5   2   46.70   14.00
   9   5   2   42.40   10.30
   9   5   2   39.30   12.70
   9   5   2   47.80   14.30
 -10  -5  -2    5.90   11.10
 -10  -5  -2   10.80    6.80
 -10  -5  -2   16.70   10.90
  10   5   2  -12.20   14.20
   8  -6  -2   13.50   11.90
   8  -6  -2   13.30   14.90
   8  -6  -2    1.20   14.40
  -8   6   2   -1.30   13.50
   7  -6  -2   73.89   15.70
   7  -6  -2   95.29   16.50
   7  -6  -2   66.49   18.70
  -7   6   2   96.29   17.80
  -7   6   2   97.49   15.80
  -7   6   2  106.89   17.80
   6  -6  -2   37.30    5.20
   6  -6  -2   33.70    6.80
   6  -6  -2   23.50   13.00
   6  -6  -2   26.80   12.10
   6  -6  -2   32.90   13.30
  -6   6   2   33.00   13.80
  -6   6   2   36.60   13.00
  -6   6   2   31.00   13.20
   5  -6  -2    1.50    5.90
   5  -6  -2  -18.70   18.90
   5  -6  -2    7.50   11.30
   5  -6  -2    9.70    9.80
   5  -6  -2   -0.70    3.80
  -5   6   2  -18.40    9.80
  -5   6   2    6.20    9.80
  -5   6   2   -6.10    9.50
   4  -6  -2  414.96   18.20
   4  -6  -2  412.26   13.30
   4  -6  -2  400.56   20.00
   4  -6  -2  437.06   24.20
   4  -6  -2  424.86   21.70
  -4   6   2  406.56   21.10
  -4   6   2  457.85   20.80
  -4   6   2  434.46   24.00
   3  -6  -2   -2.60    8.00
   3  -6  -2    0.80    7.70
   3  -6  -2   16.40    7.20
   3  -6  -2   -5.80    7.70
  -3   6   2    0.80    3.40
  -3   6   2    5.90    7.80
  -3   6   2    9.70    7.90
  -3   6   2    1.90    7.80
   2  -6  -2   47.70    7.80
   2  -6  -2   68.59    8.60
   2  -6  -2   65.09   10.30
   2  -6  -2   57.99    8.50
  -2   6   2   58.39   11.10
  -2   6   2   57.09    8.30
  -2   6   2   55.79    5.50
  -2   6   2   55.69    8.30
  -2   6   2   50.89   10.10
   1  -6  -2  480.95   19.60
   1  -6  -2  465.05   18.90
   1  -6  -2  469.75   17.40
   1  -6  -2  465.45   15.70
   1  -6  -2  480.85   21.90
  -1   6   2  481.35   16.60
  -1   6   2  491.55   22.50
  -1   6   2  507.05   17.50
  -1   6   2  477.45   21.00
  -1   6   2  466.35   16.90
   0  -6  -2  260.47   15.90
   0  -6  -2  266.77   10.70
   0  -6  -2  246.48   11.70
   0  -6  -2  275.57   10.80
   0  -6  -2  265.47   12.50
   0  -6  -2  250.57   16.50
   0  -6  -2  283.97   15.20
   0   6   2  245.98   14.90
   0   6   2  273.27   16.30
   0   6   2  267.67   10.60
   0   6   2  291.97   13.00
   0   6   2  276.87   16.30
  -1  -6  -2   11.70    7.00
  -1  -6  -2   18.30    7.30
  -1  -6  -2   10.40    2.70
  -1  -6  -2   11.10    2.70
  -1  -6  -2   19.40    6.00
  -1  -6  -2   14.20    8.30
  -1  -6  -2   13.10    6.80
  -1  -6  -2   16.10    6.10
  -1  -6  -2   12.20    7.40
   1   6   2    6.30    6.10
   1   6   2    8.90    7.70
   1   6   2   14.10    2.90
   1   6   2   11.60    2.80
  -2  -6  -2 1176.08   36.80
  -2  -6  -2 1223.38   36.50
  -2  -6  -2 1188.48   36.00
  -2  -6  -2 1184.08   37.10
  -2  -6  -2 1210.58   36.40
  -2  -6  -2 1231.78   38.30
  -2  -6  -2 1195.68   39.10
   2   6   2 1267.67   38.00
   2   6   2 1221.48   38.70
  -3  -6  -2  714.33   25.30
  -3  -6  -2  683.83   25.70
  -3  -6  -2  683.43   26.50
  -3  -6  -2  722.63   25.30
  -3  -6  -2  712.23   25.40
  -3  -6  -2  716.13   26.50
  -3  -6  -2  681.43   25.10
   3   6   2  730.23   26.40
   3   6   2  733.43   26.30
   3   6   2  726.03   27.00
  -4  -6  -2  189.88   14.60
  -4  -6  -2  209.48   15.90
  -4  -6  -2  199.88   15.20
  -4  -6  -2  183.28    7.10
  -4  -6  -2  196.38   13.70
  -4  -6  -2  201.98   11.50
  -4  -6  -2  196.48   14.20
  -4  -6  -2  173.78    8.50
   4   6   2  186.68   15.10
   4   6   2  182.78   15.10
   4   6   2  199.18   14.20
   4   6   2  198.88    7.40
   4   6   2  177.28    7.10
   4   6   2  180.98   14.70
  -5  -6  -2   10.20    8.50
  -5  -6  -2    6.80    7.40
  -5  -6  -2   10.10    7.80
  -5  -6  -2   12.00    4.70
  -5  -6  -2   17.30    4.90
  -5  -6  -2    4.40    7.50
   5   6   2   17.10    9.30
   5   6   2   15.30    7.80
   5   6   2    6.20    8.20
   5   6   2    0.70    8.50
   5   6   2   20.80    8.90
   5   6   2    9.00    4.70
  -6  -6  -2   53.99    7.60
  -6  -6  -2   57.69    7.40
  -6  -6  -2   55.79   10.50
  -6  -6  -2   54.59    6.80
  -6  -6  -2   66.19   11.00
   6   6   2   38.70    9.40
   6   6   2   48.90    7.20
   6   6   2   49.60   11.20
   6   6   2   59.39   12.30
   6   6   2   57.19   11.70
   6   6   2   49.10    7.10
  -7  -6  -2  211.38   18.00
  -7  -6  -2  236.08   14.00
  -7  -6  -2  238.48   12.80
  -7  -6  -2  229.48   14.50
   7   6   2  209.58   18.70
   7   6   2  223.38   19.60
   7   6   2  231.88   13.70
   7   6   2  235.98   13.80
   7   6   2  192.48   19.10
  -8  -6  -2    5.10    5.70
  -8  -6  -2   -1.30    8.00
  -8  -6  -2   -9.40    7.80
   8   6   2    7.80    6.70
   8   6   2  -26.20   11.20
   8   6   2   10.90   10.60
   8   6   2    0.50   11.50
  -9  -6  -2    9.10   11.20
  -9  -6  -2   -5.70    9.10
  -9  -6  -2    2.70    9.30
  -9  -6  -2    9.60    5.70
  -9  -6  -2    1.20    9.70
   9   6   2   -4.20   12.00
   9   6   2   15.80   11.80
   9   6   2   10.40   10.90
   9   6   2   16.30    4.30
   9   6   2   15.20   13.20
 -10  -6  -2    4.20    9.50
 -10  -6  -2   14.70   11.10
 -10  -6  -2    9.60    5.80
  10   6   2    5.90   12.10
  10   6   2   30.70   14.70
  10   6   2    3.40    3.70
   7  -7  -2    8.40    3.20
   7  -7  -2   -4.70   13.30
   7  -7  -2    8.80   12.30
   7  -7  -2   -2.60   12.10
  -7   7   2   -0.80   10.50
   6  -7  -2    4.70   12.20
   6  -7  -2    8.90    4.30
   6  -7  -2   -4.70   10.60
   6  -7  -2  -17.00   11.20
  -6   7   2    3.00   10.70
  -6   7   2   13.70   12.80
  -6   7   2   24.10   12.70
   5  -7  -2   23.70   12.70
   5  -7  -2    7.90   10.10
   5  -7  -2    8.70    6.80
   5  -7  -2   25.30   10.80
  -5   7   2   10.90    9.50
  -5   7   2   11.60   11.40
  -5   7   2    8.40   11.00
   4  -7  -2  -16.60    9.30
   4  -7  -2   12.40   10.30
   4  -7  -2   -0.40    9.60
   4  -7  -2    4.50    7.50
  -4   7   2    5.80    9.10
  -4   7   2   -7.60    9.40
   3  -7  -2  100.99   11.20
   3  -7  -2   89.09    5.30
   3  -7  -2  100.19   11.40
   3  -7  -2   92.99   13.00
   3  -7  -2   96.69   11.00
  -3   7   2   94.09   10.60
  -3   7   2   88.69   12.20
  -3   7   2  104.89    7.80
  -3   7   2  106.29   15.60
   2  -7  -2  725.53   26.80
   2  -7  -2  706.53   24.70
   2  -7  -2  721.43   20.70
   2  -7  -2  712.53   25.00
   2  -7  -2  744.53   30.00
  -2   7   2  699.63   28.40
  -2   7   2  728.63   30.60
  -2   7   2  692.33   24.50
  -2   7   2  698.83   24.20
   1  -7  -2   68.09    7.90
   1  -7  -2   60.49    9.60
   1  -7  -2   64.09   10.70
   1  -7  -2   78.09    7.80
   1  -7  -2   74.39    6.50
  -1   7   2   70.09    7.90
  -1   7   2   58.59   16.80
  -1   7   2   63.39    7.40
  -1   7   2   86.49   12.30
  -1   7   2   78.29    7.80
   0  -7  -2   93.99   13.10
   0  -7  -2   74.39    7.60
   0  -7  -2   80.59    7.30
   0  -7  -2   76.19   10.20
   0  -7  -2   88.59    8.80
   0  -7  -2  118.99   11.60
   0   7   2   91.69    7.60
   0   7   2   84.49   12.00
   0   7   2   90.89    8.90
   0   7   2   68.59    9.30
   0   7   2   70.89    7.40
  -1  -7  -2  895.81   30.30
  -1  -7  -2  870.61   32.90
  -1  -7  -2  916.41   25.30
  -1  -7  -2  898.91   30.50
  -1  -7  -2  857.31   23.30
  -1  -7  -2  880.91   28.50
  -1  -7  -2  864.81   30.00
  -1  -7  -2  879.31   32.00
  -1  -7  -2  892.11   27.70
   1   7   2  870.81   23.30
   1   7   2  860.71   23.40
   1   7   2  850.41   28.70
   1   7   2  844.22   31.30
  -2  -7  -2   94.99    9.70
  -2  -7  -2  110.99   10.70
  -2  -7  -2  107.89   10.90
  -2  -7  -2  108.49   11.80
  -2  -7  -2  115.59   12.60
  -2  -7  -2  102.49   11.30
  -2  -7  -2  123.49   12.70
   2   7   2  102.39   12.60
  -3  -7  -2   41.10    9.70
  -3  -7  -2   49.90    9.80
  -3  -7  -2   55.59    7.60
  -3  -7  -2   53.19   15.90
  -3  -7  -2   41.80    8.60
  -3  -7  -2   39.10   14.40
   3   7   2   43.70    9.70
  -4  -7  -2   17.00    8.30
  -4  -7  -2    3.00    7.70
  -4  -7  -2   17.30    8.50
  -4  -7  -2   13.00    7.70
  -4  -7  -2    9.20    5.80
  -4  -7  -2   10.90    8.10
  -4  -7  -2   12.30    9.10
   4   7   2   -5.80    8.30
   4   7   2   11.40    8.80
  -5  -7  -2  994.50   36.70
  -5  -7  -2 1002.40   34.90
  -5  -7  -2 1030.70   34.70
  -5  -7  -2  944.21   35.10
  -5  -7  -2  997.40   27.00
  -5  -7  -2 1032.30   27.10
  -5  -7  -2 1044.50   34.90
  -5  -7  -2  980.60   35.40
   5   7   2 1000.60   27.00
   5   7   2  987.90   35.90
   5   7   2  990.50   36.10
   5   7   2  954.70   35.50
  -6  -7  -2  146.69   15.00
  -6  -7  -2  107.09   10.00
  -6  -7  -2  144.09   16.00
  -6  -7  -2  140.29   13.60
  -6  -7  -2  106.39   13.80
  -6  -7  -2  111.79    9.20
  -6  -7  -2  137.79   12.30
  -6  -7  -2  139.49    9.60
   6   7   2  130.99   15.60
   6   7   2  152.18    9.30
   6   7   2   99.39    9.00
   6   7   2  117.89   13.50
   6   7   2  125.09   24.80
  -7  -7  -2   43.90    6.60
  -7  -7  -2   50.49    7.70
   7   7   2   40.40    7.50
   7   7   2   37.30    7.60
   7   7   2   47.30   12.40
   7   7   2   33.10   11.30
   7   7   2   56.49   12.70
  -8  -7  -2   10.40    7.70
  -8  -7  -2   -1.40    4.90
  -8  -7  -2   -0.20   10.00
  -8  -7  -2    3.80   10.00
  -8  -7  -2   10.30    8.30
   8   7   2   -5.20   12.20
   8   7   2  -18.10   11.20
   8   7   2    3.50    8.10
   8   7   2    1.50    3.60
   8   7   2   13.90   10.80
  -9  -7  -2   -1.90    8.50
  -9  -7  -2   15.20    9.30
  -9  -7  -2    6.60    4.60
   9   7   2   -0.60    3.80
   9   7   2    6.60   13.20
   9   7   2    2.00   10.30
   9   7   2    0.80   13.10
 -10  -7  -2   27.90   10.00
 -10  -7  -2   -1.70    9.40
  10   7   2  -11.90   12.80
  10   7   2   -3.40   11.50
  10   7   2   -4.40    4.10
   7  -8  -2   25.60   16.80
   7  -8  -2    7.40   14.30
   7  -8  -2   -0.50   13.60
  -7   8   2   17.60    9.00
   6  -8  -2   17.80   12.50
   6  -8  -2   21.80   13.30
   6  -8  -2   10.70    4.20
   6  -8  -2   33.70   14.80
  -6   8   2   26.00   10.30
   5  -8  -2  173.38   17.40
   5  -8  -2  188.88   19.90
   5  -8  -2  138.99   14.90
   5  -8  -2  180.28   14.90
  -5   8   2  173.78   19.80
  -5   8   2  153.58   16.30
  -5   8   2  190.98   17.60
   4  -8  -2   23.60   10.60
   4  -8  -2    1.90   11.20
   4  -8  -2   20.50   10.10
   4  -8  -2   23.20    8.60
  -4   8   2   19.00   13.40
  -4   8   2   31.40    9.80
  -4   8   2    6.50    8.90
   3  -8  -2   38.80    9.80
   3  -8  -2   52.39   10.40
   3  -8  -2   24.40   11.50
   3  -8  -2   40.50   10.10
  -3   8   2   42.40    9.80
  -3   8   2   49.30   14.00
  -3   8   2   29.20    8.80
  -3   8   2   14.10    8.70
   2  -8  -2   15.30    9.00
   2  -8  -2    7.70    4.10
   2  -8  -2    2.00    9.30
   2  -8  -2    7.80    7.70
  -2   8   2    6.30    7.50
  -2   8   2    2.70    6.60
  -2   8   2    2.70    5.90
  -2   8   2   -2.70    8.10
  -2   8   2    7.40   12.20
   1  -8  -2   90.19    9.00
   1  -8  -2   72.49    8.30
   1  -8  -2   49.00   10.80
   1  -8  -2   64.59   11.10
   1  -8  -2   67.89    6.90
  -1   8   2   63.29    7.90
  -1   8   2   73.79   14.10
  -1   8   2   61.49   10.70
  -1   8   2   72.09    8.60
   0  -8  -2   38.80    6.00
   0  -8  -2   35.80    6.70
   0  -8  -2   33.60    9.50
   0  -8  -2   37.40   11.90
   0  -8  -2   42.30    5.80
   0  -8  -2   39.90    9.70
   0  -8  -2   40.00    9.70
   0   8   2   37.60    5.80
   0   8   2   30.90    8.10
   0   8   2   28.10    8.30
   0   8   2   44.10    5.80
   0   8   2   26.60   11.00
  -1  -8  -2  181.98    6.80
  -1  -8  -2  154.48   14.30
  -1  -8  -2  160.48    6.60
  -1  -8  -2  161.78   17.30
  -1  -8  -2  171.68   17.70
  -1  -8  -2  165.48   14.70
  -1  -8  -2  156.88   12.10
  -1  -8  -2  157.38   13.20
  -1  -8  -2  173.18   15.60
   1   8   2  158.08    6.70
   1   8   2  165.88    6.80
   1   8   2  187.48   14.10
   1   8   2  148.59   16.50
  -2  -8  -2   70.69   10.40
  -2  -8  -2   73.69    9.90
  -2  -8  -2   67.79   10.00
  -2  -8  -2   79.79   12.50
  -2  -8  -2   57.29    8.80
  -2  -8  -2   69.09   10.40
   2   8   2   52.49    9.70
   2   8   2   58.19   12.00
  -3  -8  -2   25.50   10.30
  -3  -8  -2   27.90   10.20
  -3  -8  -2   22.30    8.70
  -3  -8  -2   25.20    8.80
  -3  -8  -2   28.70    9.00
  -3  -8  -2   38.40    9.90
  -3  -8  -2   33.50    7.30
  -4  -8  -2  187.38   16.60
  -4  -8  -2  212.98   17.60
  -4  -8  -2  213.78   16.60
  -4  -8  -2  180.78   16.30
  -4  -8  -2  192.88   15.90
  -4  -8  -2  197.48   18.40
  -4  -8  -2  197.68   13.70
   4   8   2  183.48   16.60
  -5  -8  -2   51.89   12.40
  -5  -8  -2   50.59   11.80
  -5  -8  -2   56.69   11.00
  -5  -8  -2   53.09   11.10
  -5  -8  -2   47.00    7.60
   5   8   2   62.39   12.80
  -6  -8  -2   17.60   10.60
  -6  -8  -2   15.10    7.50
  -6  -8  -2   18.80   11.60
  -6  -8  -2   16.10    3.90
  -6  -8  -2    6.60   10.40
  -6  -8  -2    8.50    3.80
  -6  -8  -2  -27.90   13.90
   6   8   2   14.00    3.90
   6   8   2   14.60    3.90
   6   8   2   16.10   11.40
   6   8   2   12.00   12.00
   6   8   2    9.90    9.80
  -7  -8  -2   56.69    6.60
  -7  -8  -2   47.80    6.90
  -7  -8  -2   38.80   12.80
  -7  -8  -2   43.70    6.30
  -7  -8  -2   42.20   12.10
  -7  -8  -2   58.99   15.40
  -7  -8  -2   51.29    6.80
   7   8   2   61.09   12.30
   7   8   2   58.99   14.60
   7   8   2   44.30   13.00
   7   8   2   47.50    6.50
  -8  -8  -2   -1.60   10.60
  -8  -8  -2   -5.90   14.40
  -8  -8  -2    0.90    4.30
  -8  -8  -2    3.60    4.20
  -8  -8  -2   -8.80    6.40
  -8  -8  -2    2.00    6.90
   8   8   2    6.20    7.10
   8   8   2    4.90   10.50
   8   8   2   -4.40   11.50
   8   8   2   22.70   12.70
   8   8   2    2.00    3.10
  -9  -8  -2  -10.10    7.50
  -9  -8  -2   19.10    8.60
   9   8   2    3.40    3.70
   9   8   2    4.70   12.80
   9   8   2   19.80   11.00
   6  -9  -2   17.70    5.00
   6  -9  -2   16.70   13.30
   6  -9  -2  -13.00   12.70
   6  -9  -2   16.40   11.60
  -6   9   2    6.20   15.00
  -6   9   2    9.20    5.60
   5  -9  -2   35.80    9.60
   5  -9  -2   42.60   13.00
   5  -9  -2   24.10   11.30
   5  -9  -2   18.30   13.40
  -5   9   2   47.00   16.20
   4  -9  -2   76.79   12.10
   4  -9  -2   72.19   12.90
   4  -9  -2   83.79   16.50
   4  -9  -2   59.19   11.90
  -4   9   2   53.79   13.40
  -4   9   2   73.99   12.80
  -4   9   2   64.69   15.70
   3  -9  -2  197.68   17.90
   3  -9  -2  195.18   15.70
   3  -9  -2  197.18   21.70
   3  -9  -2  214.98   16.10
  -3   9   2  173.08   22.70
  -3   9   2  204.18   23.60
  -3   9   2  187.48   11.90
   2  -9  -2   10.60   10.30
   2  -9  -2    2.70    7.40
   2  -9  -2    5.10    7.80
   2  -9  -2   -0.70   11.20
   2  -9  -2   10.30    4.00
  -2   9   2    1.00    5.40
  -2   9   2    3.30    6.90
  -2   9   2   26.40   13.20
  -2   9   2    4.30    8.60
  -2   9   2    3.90    6.80
   1  -9  -2   59.09    8.40
   1  -9  -2   54.69   17.60
   1  -9  -2   81.89   12.60
   1  -9  -2   84.09    7.40
   1  -9  -2   65.49    8.60
  -1   9   2   66.39   12.90
  -1   9   2   66.29    9.50
  -1   9   2   50.39   13.30
  -1   9   2   68.89    8.70
  -1   9   2   71.09    8.30
   0  -9  -2  254.77   18.90
   0  -9  -2  246.78   20.10
   0  -9  -2  243.48   11.70
   0  -9  -2  274.97   14.00
   0  -9  -2  259.07   12.20
   0  -9  -2  253.97   18.10
   0  -9  -2  258.87   22.60
   0   9   2  276.47   12.10
   0   9   2  252.57   32.90
   0   9   2  245.78   18.30
   0   9   2  268.47   11.80
   0   9   2  256.17   16.20
  -1  -9  -2   31.90   12.90
  -1  -9  -2   10.80    3.00
  -1  -9  -2    8.40    9.20
  -1  -9  -2    7.90    7.40
  -1  -9  -2    3.90    9.70
  -1  -9  -2    8.70    9.00
   1   9   2   13.10    8.40
   1   9   2   -7.10   10.50
   1   9   2    9.00    3.20
   1   9   2    8.40    3.20
  -2  -9  -2   56.69   11.70
  -2  -9  -2   42.90    9.80
  -2  -9  -2   48.50   11.20
  -2  -9  -2   54.49   13.30
  -2  -9  -2   50.29    9.80
  -2  -9  -2   41.70   12.20
   2   9   2   41.50   13.30
  -3  -9  -2  111.79   15.50
  -3  -9  -2   96.39   12.90
  -3  -9  -2  101.69   13.20
  -3  -9  -2   84.99   11.30
  -3  -9  -2  103.19   11.20
  -3  -9  -2   99.69   14.70
  -3  -9  -2   91.49   11.60
  -4  -9  -2    7.00   11.50
  -4  -9  -2   12.20    9.50
  -4  -9  -2   12.00    9.70
  -4  -9  -2   22.00   10.30
  -4  -9  -2   11.20    9.50
  -4  -9  -2   21.40   10.00
  -4  -9  -2   10.10    7.30
  -5  -9  -2   48.60   13.40
  -5  -9  -2   32.60   11.20
  -5  -9  -2   34.40    7.90
  -5  -9  -2   49.99   11.70
  -5  -9  -2   49.40   11.60
  -5  -9  -2   48.30   11.70
   5   9   2   54.69   13.20
  -6  -9  -2   36.00   14.40
  -6  -9  -2   19.20   10.40
  -6  -9  -2   30.00   11.90
  -6  -9  -2   22.10    6.80
  -6  -9  -2   34.70   14.50
   6   9   2   17.00   12.30
  -7  -9  -2   40.50   15.00
  -7  -9  -2   34.30    6.00
  -7  -9  -2   47.30   13.10
  -7  -9  -2   40.40    6.40
  -7  -9  -2   30.70   12.40
   7   9   2   45.50   13.90
  -8  -9  -2    3.30    5.20
  -8  -9  -2    9.80    5.30
   8   9   2    9.30    5.70
   8   9   2   16.80   13.40
   8   9   2    4.10    2.60
   9   9   2   -2.90   10.20
   9   9   2   12.20   14.20
   5 -10  -2   13.40   11.10
   5 -10  -2   12.30   14.10
  -5  10   2   11.90   14.60
  -5  10   2    8.60    5.20
   4 -10  -2   28.10   11.10
   4 -10  -2   17.00   14.90
   4 -10  -2   13.10   10.80
  -4  10   2    1.80    4.70
  -4  10   2   14.10   15.60
   3 -10  -2   54.39   11.10
   3 -10  -2   79.79   15.50
   3 -10  -2   83.89   12.10
  -3  10   2   38.50   13.00
  -3  10   2   70.89   11.70
  -3  10   2   61.49   16.50
   2 -10  -2    7.70    8.30
   2 -10  -2    7.80    8.00
   2 -10  -2   -2.80   10.90
  -2  10   2  -17.50   12.10
  -2  10   2   -5.00    8.00
  -2  10   2    2.60    3.50
  -2  10   2   -3.80   14.80
  -2  10   2    5.40    7.30
   1 -10  -2   -2.40   13.40
   1 -10  -2   -2.60    6.60
   1 -10  -2    2.70    5.30
   1 -10  -2    3.40   10.40
  -1  10   2    7.80    8.20
  -1  10   2    2.40    4.00
  -1  10   2   10.30   13.00
   0 -10  -2   39.00    7.80
   0 -10  -2   46.00    6.40
   0 -10  -2   63.59   12.90
   0 -10  -2   27.90   11.80
   0 -10  -2   32.20   14.00
   0 -10  -2   37.10    6.30
   0  10   2   54.29    6.80
   0  10   2   24.40    9.00
   0  10   2   37.50   14.20
   0  10   2   35.30    5.90
  -1 -10  -2    3.20    7.00
  -1 -10  -2   -4.70   11.90
  -1 -10  -2   -6.60    9.50
  -1 -10  -2    5.40    8.70
   1  10   2   -3.90    8.80
   1  10   2  -13.20   11.10
  -2 -10  -2  360.96   24.70
  -2 -10  -2  354.26   18.90
  -2 -10  -2  361.16   21.90
  -2 -10  -2  350.56   21.10
  -2 -10  -2  368.96   26.70
   2  10   2  321.47   25.40
  -3 -10  -2   23.20   10.30
  -3 -10  -2   24.00    8.60
  -3 -10  -2   19.20    9.50
  -3 -10  -2   27.80   11.70
  -3 -10  -2   13.50    9.10
  -3 -10  -2   18.60   13.40
  -3 -10  -2   28.60   11.10
  -4 -10  -2  116.49   14.30
  -4 -10  -2  145.19   18.20
  -4 -10  -2   87.79   13.60
  -4 -10  -2   97.89   15.00
  -4 -10  -2  101.59   13.40
  -4 -10  -2  102.59   14.00
  -5 -10  -2   18.00   11.10
  -5 -10  -2    0.00   10.10
  -5 -10  -2   -8.30   14.30
  -5 -10  -2   16.30   10.00
  -5 -10  -2    9.10    7.40
  -6 -10  -2    2.40   14.20
  -6 -10  -2   20.40   11.90
  -6 -10  -2   12.10   12.30
  -6 -10  -2    7.80   10.80
  -6 -10  -2    3.50    9.80
  -6 -10  -2    7.00    6.60
   6  10   2    2.10   11.80
  -7 -10  -2   60.99   15.10
  -7 -10  -2   43.60    9.20
   7  10   2   26.60   13.60
   8  10   2    1.30   15.20
   4 -11  -2    5.30   10.40
   4 -11  -2   10.90   10.30
   4 -11  -2    6.70   14.60
  -4  11   2  -21.90   14.50
  -4  11   2    4.60    3.90
   3 -11  -2   72.59   14.10
   3 -11  -2   58.29   11.40
   3 -11  -2   62.09   17.90
   2 -11  -2    9.40    9.70
   2 -11  -2   29.30    9.10
   2 -11  -2   16.70   12.40
   2 -11  -2   22.40   11.90
  -2  11   2    1.70   14.20
  -2  11   2    4.70    3.60
  -2  11   2  -14.10   11.00
   1 -11  -2    3.60    5.20
   1 -11  -2    1.80   10.90
   1 -11  -2   -2.90    9.70
   1 -11  -2   -5.00    6.60
   1 -11  -2    0.80    6.80
   1 -11  -2   10.30   15.00
   1 -11  -2    6.60   12.20
  -1  11   2   12.80    7.30
  -1  11   2    1.40   10.60
  -1  11   2  -15.80   11.50
   0 -11  -2   10.60   13.20
   0 -11  -2   20.50   11.70
   0 -11  -2    9.00    5.50
   0 -11  -2    7.70    9.90
   0 -11  -2   13.80    7.00
   0 -11  -2   12.30    5.40
   0 -11  -2    1.60   10.40
   0  11   2   -1.50    2.70
   0  11   2    5.30   12.80
  -1 -11  -2    2.40   17.90
  -1 -11  -2   -2.80    7.30
  -1 -11  -2   -6.20    9.00
  -1 -11  -2   -4.80   10.60
  -1 -11  -2    3.60   12.70
   1  11   2   -3.60   12.20
  -2 -11  -2   13.40   15.20
  -2 -11  -2   10.00   12.30
  -2 -11  -2   11.30   14.90
  -2 -11  -2   20.20    9.40
  -3 -11  -2  126.49   17.70
  -3 -11  -2   80.89   17.80
  -3 -11  -2  104.59   12.30
  -3 -11  -2   91.29   14.70
  -3 -11  -2  100.59   15.70
  -3 -11  -2  120.99   14.10
  -4 -11  -2   26.70    8.80
  -4 -11  -2   58.39   11.80
  -4 -11  -2   38.40   10.90
  -4 -11  -2   44.00   12.60
  -4 -11  -2   22.40   11.70
  -4 -11  -2   30.30   16.00
  -5 -11  -2   49.60   12.40
  -5 -11  -2   23.80    8.00
  -5 -11  -2   33.90   12.10
  -5 -11  -2   28.50   21.80
  -5 -11  -2   34.10   13.90
  -6 -11  -2   40.30   12.60
  -6 -11  -2   39.30    7.70
  -7 -11  -2   86.19    9.20
  -7 -11  -2   78.89   16.00
   7  11   2  145.39   29.40
   2 -12  -2   18.90   15.80
   2 -12  -2    0.80    8.30
   2 -12  -2    9.90    8.50
  -2  12   2    3.60    3.70
  -2  12   2   -3.60   13.30
   1 -12  -2    7.90   13.00
   1 -12  -2   30.30    7.70
   1 -12  -2   31.70    7.80
  -1  12   2    3.80    3.20
  -1  12   2    3.90   16.10
   0 -12  -2   16.70   11.90
   0 -12  -2   -0.20    4.60
   0 -12  -2    8.50    6.60
   0 -12  -2    4.10    4.50
   0  12   2    2.40    4.80
   0  12   2    6.00    2.40
   0  12   2   -2.10   12.90
  -1 -12  -2    1.50   14.40
  -1 -12  -2    8.00    7.70
  -1 -12  -2   -3.70   10.40
  -1 -12  -2   17.50   20.50
   1  12   2   19.70   13.90
  -2 -12  -2   -0.20   12.00
  -2 -12  -2   12.00   10.20
  -2 -12  -2    6.60   12.80
  -2 -12  -2    9.70    8.60
  -3 -12  -2   34.80   14.50
  -3 -12  -2    9.90    8.90
  -3 -12  -2   12.10    9.70
  -4 -12  -2   -4.00    9.30
  -4 -12  -2   -1.20    8.00
  -4 -12  -2   33.30   19.20
  -5 -12  -2  236.98   27.80
  -5 -12  -2  160.78   15.40
   1  11  -3    5.20   20.00
  -1 -11   3   36.90   13.20
  -1 -11   3   16.50   11.70
   4  10  -3   21.10   13.90
   4  10  -3   28.00   12.00
   4  10  -3    6.60    4.40
  -4 -10   3   12.60    9.30
  -4 -10   3   -8.20    7.00
   3  10  -3   16.80   12.40
   3  10  -3   12.80    5.20
   3  10  -3    8.20    2.70
   3  10  -3   18.30   10.60
  -3 -10   3    3.00    6.40
  -3 -10   3   22.60    4.80
  -3 -10   3    5.40    5.50
  -3 -10   3   26.40   10.60
   2  10  -3    7.20    9.70
   2  10  -3    3.50   11.60
   2  10  -3    9.50    6.00
  -2 -10   3   13.10    5.90
  -2 -10   3    6.50    5.70
  -2 -10   3   17.90   10.30
  -2 -10   3   10.40   11.00
  -2 -10   3   -0.30    8.00
   1  10  -3   -8.50    6.70
   1  10  -3    2.50    3.00
   1  10  -3    2.00    6.70
   1  10  -3    3.00   10.80
   1  10  -3   -9.10    7.70
  -1 -10   3    1.20   11.00
  -1 -10   3    4.20    9.90
  -1 -10   3    6.60    6.30
  -1 -10   3    4.50    6.30
  -1 -10   3   11.10   10.10
   0  10  -3   13.60   12.00
   0 -10   3   60.59   12.20
   0 -10   3   39.90    8.40
   0 -10   3   42.60   11.70
   0 -10   3   44.90    8.80
  -1  10  -3   -4.10   10.80
  -1  10  -3   -4.20   10.80
  -1  10  -3   12.00   13.70
  -1  10  -3    4.30    3.60
   1 -10   3   -0.80    7.70
   1 -10   3   -0.30    9.50
   1 -10   3    5.10    8.80
   1 -10   3   -8.90    9.20
  -2  10  -3    6.00    3.80
  -2  10  -3   -4.60   11.50
  -2  10  -3  -15.70   10.50
  -2  10  -3    6.00   13.80
   2 -10   3    1.80    9.00
   2 -10   3  -16.10    9.40
   2 -10   3    6.70   10.80
  -3  10  -3    3.60    4.10
  -3  10  -3   -9.50    9.60
  -3  10  -3    0.70   15.50
   3 -10   3   -0.10    9.30
   3 -10   3    4.70   12.70
   3 -10   3    4.60   10.10
   3 -10   3   18.80   10.30
   6   9  -3   27.90   14.70
   6   9  -3   57.09   13.40
   6   9  -3   49.90   22.60
  -6  -9   3   56.09   13.70
  -6  -9   3   45.70    7.30
   5   9  -3   -7.80   12.50
   5   9  -3    1.60   11.90
   5   9  -3    5.70    6.10
  -5  -9   3   -2.00   11.00
  -5  -9   3   18.00    5.80
  -5  -9   3    5.40    6.90
   4   9  -3   65.39   15.00
   4   9  -3   74.99   14.10
   4   9  -3   76.29    7.90
  -4  -9   3   67.39   14.60
  -4  -9   3   68.19    7.40
  -4  -9   3   65.49    7.00
  -4  -9   3   93.09   11.80
   3   9  -3   44.50   13.20
   3   9  -3   21.90   11.40
  -3  -9   3   37.20   14.00
  -3  -9   3    1.70   11.20
  -3  -9   3   36.00    6.60
  -3  -9   3   20.90    6.00
  -3  -9   3   28.00    7.40
   2   9  -3   10.30   11.90
   2   9  -3   -3.60    5.70
   2   9  -3    1.10    9.00
   2   9  -3    3.10    3.00
  -2  -9   3    8.40    8.80
  -2  -9   3   18.90   13.80
  -2  -9   3   15.30    7.90
  -2  -9   3   10.40    6.20
  -2  -9   3   10.50   10.70
  -2  -9   3    7.50    5.90
  -2  -9   3   13.30   10.70
   1   9  -3   20.80    9.10
   1   9  -3   36.10    9.10
   1   9  -3    8.30   10.90
   1   9  -3   11.80    3.50
   1   9  -3   19.10    7.70
  -1  -9   3   40.20   13.90
  -1  -9   3   25.80   11.10
  -1  -9   3   21.90    9.00
  -1  -9   3   36.10   11.70
  -1  -9   3   11.70    9.00
  -1  -9   3   28.90    7.30
  -1  -9   3   17.20    6.90
   0   9  -3   26.50    7.40
   0   9  -3   17.60    8.20
   0   9  -3   20.20    9.80
   0   9  -3   19.00   10.50
   0  -9   3  -11.30   11.60
   0  -9   3   11.90   17.70
   0  -9   3   23.50    9.80
   0  -9   3   19.80    7.70
   0  -9   3    5.80    8.40
  -1   9  -3    3.90    3.40
  -1   9  -3   19.00    9.10
  -1   9  -3   25.90   11.10
  -1   9  -3    6.80    8.60
  -1   9  -3    8.70   12.80
   1  -9   3   17.30   10.80
   1  -9   3   22.20   11.40
   1  -9   3   18.10    9.80
   1  -9   3    4.70    8.00
  -2   9  -3   49.30   14.60
  -2   9  -3   56.19   11.40
  -2   9  -3   61.89   11.20
  -2   9  -3   42.10   18.60
   2  -9   3   48.60   10.90
   2  -9   3   64.09   10.90
   2  -9   3   37.70   10.50
   2  -9   3   29.90   11.90
  -3   9  -3   17.40   12.80
  -3   9  -3   29.00   10.70
  -3   9  -3   23.20   12.80
   3  -9   3   16.40   13.20
   3  -9   3   30.30   12.80
   3  -9   3    3.50   10.00
  -4   9  -3   -2.50   11.90
  -4   9  -3   12.90    9.90
   4  -9   3    0.90   17.60
   4  -9   3   -6.20   12.40
   4  -9   3    8.20   10.30
   7   8  -3  100.49   19.00
   7   8  -3  104.59   15.40
  -7  -8   3  116.29   16.60
  -7  -8   3  119.19   11.60
   6   8  -3   -8.30    9.90
   6   8  -3    4.70    3.60
   6   8  -3   18.70    8.40
   6   8  -3   -4.00   12.10
   6   8  -3   42.90   14.50
  -6  -8   3    1.40    7.30
  -6  -8   3   -1.20    7.50
  -6  -8   3    7.30   10.90
   5   8  -3  154.58   18.00
   5   8  -3  170.58   17.90
   5   8  -3  179.08   12.80
   5   8  -3  164.58   17.30
  -5  -8   3  129.09   11.50
  -5  -8   3  208.28   18.50
  -5  -8   3  172.48   12.40
  -5  -8   3  184.88   22.00
   4   8  -3  180.18   18.10
   4   8  -3  192.18   19.40
  -4  -8   3  213.18   11.90
  -4  -8   3  215.18   22.20
  -4  -8   3  238.98   15.30
  -4  -8   3  201.78   19.50
  -4  -8   3  185.68   11.90
   3   8  -3    9.40    5.80
   3   8  -3    0.30    4.40
   3   8  -3   12.70   11.10
  -3  -8   3    2.60    5.90
  -3  -8   3    1.90    7.90
  -3  -8   3    4.40    5.50
  -3  -8   3    5.40    6.20
  -3  -8   3   22.30   18.30
  -3  -8   3    7.40   11.10
   2   8  -3  145.29   11.30
   2   8  -3  151.58   12.50
   2   8  -3  167.28   10.90
   2   8  -3  186.48   18.70
   2   8  -3  188.38   16.30
  -2  -8   3  155.48   16.00
  -2  -8   3  163.58   15.00
  -2  -8   3  162.68   13.60
  -2  -8   3  155.18   11.00
  -2  -8   3  169.78   16.90
  -2  -8   3  186.28   11.70
   1   8  -3  182.78   11.80
   1   8  -3  219.08   15.50
   1   8  -3  209.58   17.80
   1   8  -3  175.78   12.30
   1   8  -3  192.68   15.40
  -1  -8   3  168.18   15.10
  -1  -8   3  198.68   12.30
  -1  -8   3  195.98   16.00
   0   8  -3   10.30    6.60
   0   8  -3   15.30    7.30
   0   8  -3   -7.10    7.90
   0   8  -3    4.00    5.70
   0   8  -3   -2.30   10.40
   0  -8   3    7.00    8.60
   0  -8   3   -5.10    7.70
   0  -8   3    8.40    7.30
   0  -8   3    5.70    8.10
   0  -8   3   12.50    7.10
  -1   8  -3  116.19   16.10
  -1   8  -3   83.19   14.20
  -1   8  -3   94.09    8.30
  -1   8  -3  108.49   14.10
  -1   8  -3  106.09   15.80
   1  -8   3  100.29   11.20
   1  -8   3  115.69   14.60
   1  -8   3   88.99   10.90
   1  -8   3  122.19   12.80
  -2   8  -3   22.60   12.20
  -2   8  -3   35.00   12.10
   2  -8   3   31.30    9.70
   2  -8   3   -6.40   13.00
   2  -8   3   24.10   11.00
  -3   8  -3   -0.60    9.10
  -3   8  -3   -1.50   16.70
  -3   8  -3   -2.50    4.50
  -3   8  -3    5.10   11.50
   3  -8   3   10.10    9.00
   3  -8   3   10.90   10.70
   3  -8   3    4.90    9.00
  -4   8  -3   -6.30   11.10
  -4   8  -3    5.10    4.80
  -4   8  -3  -12.20    9.90
  -4   8  -3   21.10   13.30
  -4   8  -3    0.40    9.10
   4  -8   3    5.30   10.00
   4  -8   3    4.30   11.70
   4  -8   3   -4.80   10.10
  -5   8  -3    5.50    5.00
  -5   8  -3   29.90   10.20
  -5   8  -3   40.00   14.50
   5  -8   3   12.20   11.40
   5  -8   3   18.10   11.90
   5  -8   3    8.00   11.10
  -6   8  -3   14.40   13.80
  -6   8  -3    4.60    9.30
  -6   8  -3    4.10    5.20
   6  -8   3    6.00   12.30
   6  -8   3   10.00   12.10
   8   7  -3   37.50   13.60
   8   7  -3   50.39   15.20
  -8  -7   3   33.20   10.20
  -8  -7   3   47.90   10.80
   7   7  -3   97.79   14.60
   7   7  -3  122.19   18.00
  -7  -7   3  128.29   12.70
  -7  -7   3  133.49   14.60
   6   7  -3   57.19   12.50
   6   7  -3   54.29   14.00
   6   7  -3   84.29   10.40
   6   7  -3   66.09   14.10
  -6  -7   3   74.19   17.40
  -6  -7   3   63.09   11.30
   5   7  -3    0.60    3.60
   5   7  -3   -9.40    8.80
   5   7  -3    0.80   11.00
   5   7  -3    6.90   11.70
  -5  -7   3   11.30    6.90
  -5  -7   3   19.30   10.30
   4   7  -3   13.30   11.40
   4   7  -3  -11.70   10.40
   4   7  -3   14.30    6.30
   4   7  -3    7.60    6.70
   4   7  -3    2.50    8.70
  -4  -7   3   -3.00    8.80
  -4  -7   3  -13.10    5.80
  -4  -7   3    5.70    5.90
   3   7  -3 1259.57   35.90
   3   7  -3 1221.98   41.10
   3   7  -3 1205.78   42.10
   3   7  -3 1247.78   35.90
  -3  -7   3 1225.78   35.00
  -3  -7   3 1231.68   38.60
  -3  -7   3 1221.18   41.80
  -3  -7   3 1172.98   37.90
  -3  -7   3 1212.18   45.30
   2   7  -3   19.40   18.90
   2   7  -3    2.50    6.00
   2   7  -3    7.20    5.70
   2   7  -3    1.30    5.70
   2   7  -3   -1.50    8.50
  -2  -7   3   12.00    9.60
  -2  -7   3    8.00    6.00
  -2  -7   3   -5.70    7.30
  -2  -7   3   -1.00    7.20
  -2  -7   3    4.80    6.00
  -2  -7   3   -4.00   10.00
  -2  -7   3   -1.00    5.90
   1   7  -3  606.54   21.00
   1   7  -3  570.74   23.30
   1   7  -3  571.74   23.20
   1   7  -3  594.04   21.10
   1   7  -3  606.04   26.30
  -1  -7   3  622.84   28.20
  -1  -7   3  625.24   23.90
  -1  -7   3  555.84   21.00
  -1  -7   3  595.84   21.00
  -1  -7   3  573.94   23.10
   0   7  -3  443.46   22.10
   0   7  -3  499.75   19.10
   0   7  -3  432.36   22.80
   0   7  -3  469.05   18.90
   0  -7   3  426.36   24.60
   0  -7   3  483.75   19.00
   0  -7   3  492.05   19.10
   0  -7   3  499.55   22.70
   0  -7   3  459.65   20.20
  -1   7  -3  537.85   25.00
  -1   7  -3  506.55   20.60
  -1   7  -3  543.75   23.80
  -1   7  -3  505.95   26.90
  -1   7  -3  508.85   21.40
  -1   7  -3  551.24   20.80
   1  -7   3  505.65   21.90
   1  -7   3  541.55   21.70
   1  -7   3  522.25   24.80
   1  -7   3  471.15   29.70
  -2   7  -3  249.88   19.70
  -2   7  -3  265.27   18.00
  -2   7  -3  245.28   24.00
   2  -7   3  245.88   15.90
   2  -7   3  266.57   20.10
   2  -7   3  257.47   16.00
  -3   7  -3   15.90   10.60
  -3   7  -3   20.30   12.30
  -3   7  -3   11.80    9.30
  -3   7  -3   10.10    9.40
   3  -7   3   18.80   10.00
   3  -7   3    8.30    9.30
   3  -7   3    3.60   10.00
  -4   7  -3    1.30    9.00
  -4   7  -3    9.00   16.80
  -4   7  -3    2.90   11.50
   4  -7   3    1.00    9.90
   4  -7   3  -13.10   14.20
   4  -7   3  -13.80    9.30
  -5   7  -3   79.19   16.00
  -5   7  -3  121.79   14.50
  -5   7  -3  104.09   15.50
  -5   7  -3   91.09   16.20
   5  -7   3   77.29   14.80
   5  -7   3   88.19   14.30
   5  -7   3  100.49   15.40
  -6   7  -3   12.10   10.40
  -6   7  -3   15.10   14.00
   6  -7   3   24.20   13.00
   6  -7   3    7.50   12.60
   6  -7   3   -5.00   11.50
  -7   7  -3   -2.40    8.20
  -7   7  -3   24.40   15.00
   7  -7   3    2.30   12.10
   7  -7   3   28.70   22.10
   8   6  -3   92.09   15.50
  -8  -6   3   94.79   11.50
  -8  -6   3   92.79   12.70
   7   6  -3   69.19   11.50
   7   6  -3   65.89   13.00
   7   6  -3   60.99   14.90
  -7  -6   3   69.19   10.40
  -7  -6   3   81.19   11.20
  -7  -6   3   82.39   11.60
   6   6  -3   47.30   14.80
   6   6  -3   33.00   12.40
   6   6  -3   33.20   12.10
   6   6  -3   28.50   14.20
  -6  -6   3   27.10    9.00
  -6  -6   3   39.70    9.00
   5   6  -3  341.47   16.30
   5   6  -3  350.56   19.80
   5   6  -3  336.17   21.80
   5   6  -3  343.77   21.90
  -5  -6   3  332.97   19.40
  -5  -6   3  315.77   16.60
  -5  -6   3  321.57   16.20
   4   6  -3  417.96   16.90
   4   6  -3  434.76   17.00
   4   6  -3  413.26   30.30
   4   6  -3  396.96   20.00
   4   6  -3  372.46   22.30
  -4  -6   3  421.86   17.40
  -4  -6   3  411.76   17.10
  -4  -6   3  417.16   15.70
  -4  -6   3  369.76   20.80
  -4  -6   3  343.47   23.50
   3   6  -3   97.69   12.70
   3   6  -3  112.39   11.10
   3   6  -3  107.19   12.80
   3   6  -3   94.89    9.70
   3   6  -3  104.19   10.00
  -3  -6   3  102.29   14.50
  -3  -6   3   94.29    9.70
  -3  -6   3   95.69    9.80
  -3  -6   3   96.89    7.60
  -3  -6   3  104.69   10.50
  -3  -6   3  116.69   12.60
   2   6  -3 1379.66   38.50
   2   6  -3 1307.27   42.80
   2   6  -3 1375.06   38.60
   2   6  -3 1327.47   38.10
   2   6  -3 1294.57   41.40
  -2  -6   3 1325.47   40.30
  -2  -6   3 1283.17   40.70
  -2  -6   3 1331.67   45.30
  -2  -6   3 1366.26   38.30
  -2  -6   3 1360.96   38.50
   1   6  -3   93.29   11.70
   1   6  -3   88.59    9.80
   1   6  -3   93.19    9.20
   1   6  -3   91.49    9.30
  -1  -6   3   79.69    8.30
  -1  -6   3   87.99    9.10
  -1  -6   3  107.09   13.50
  -1  -6   3   88.89    8.40
  -1  -6   3   87.59    9.00
   0   6  -3   74.99    9.60
   0   6  -3   69.49    8.20
   0   6  -3   70.29    8.20
   0   6  -3   60.69   12.30
   0   6  -3   78.69   10.80
   0   6  -3   65.69    7.90
   0  -6   3   84.09    8.40
   0  -6   3   80.39    9.30
   0  -6   3   70.89    8.40
   0  -6   3   71.19    9.20
   0  -6   3   66.69   11.40
  -1   6  -3  377.56   20.00
  -1   6  -3  406.36   22.30
  -1   6  -3  397.36   19.50
  -1   6  -3  369.56   17.20
  -1   6  -3  379.06   14.50
   1  -6   3  377.36   17.20
   1  -6   3  382.46   17.10
   1  -6   3  361.56   19.80
   1  -6   3  371.76   16.80
   1  -6   3  362.26   21.00
  -2   6  -3  477.45   19.90
  -2   6  -3  453.85   23.80
  -2   6  -3  440.76   14.20
  -2   6  -3  470.65   23.10
  -2   6  -3  452.35   19.70
   2  -6   3  458.75   23.20
   2  -6   3  449.56   19.70
   2  -6   3  442.96   20.20
  -3   6  -3  493.35   25.90
  -3   6  -3  494.75   22.10
  -3   6  -3  496.15   25.50
  -3   6  -3  489.85   22.60
   3  -6   3  465.65   25.60
   3  -6   3  495.45   22.40
   3  -6   3  520.15   25.90
  -4   6  -3  528.25   24.30
  -4   6  -3  519.85   27.80
  -4   6  -3  472.35   23.20
  -4   6  -3  487.65   27.30
   4  -6   3  525.35   27.40
   4  -6   3  505.25   24.50
   4  -6   3  541.55   24.60
  -5   6  -3   -9.20   11.50
  -5   6  -3   -8.10   10.00
  -5   6  -3   -1.40   10.20
   5  -6   3    6.40   10.50
   5  -6   3   19.00   10.80
   5  -6   3   -8.90   10.50
  -6   6  -3  118.29   15.50
  -6   6  -3  108.89   16.30
  -6   6  -3  111.09   16.20
   6  -6   3  121.89   15.50
   6  -6   3  100.49   16.50
   6  -6   3  104.69   15.50
  -7   6  -3  100.89   17.70
  -7   6  -3   89.49   15.10
  -7   6  -3  106.89   24.10
   7  -6   3   88.09   15.30
   7  -6   3   71.99   15.20
  -8   6  -3   30.40   15.70
  -8   6  -3   10.00   12.80
   8  -6   3   14.40   22.40
   8  -6   3   38.30   16.50
   9   5  -3   31.80   15.10
   9   5  -3   25.80   13.40
  -9  -5   3   13.80   11.30
  -9  -5   3   13.20   11.10
   8   5  -3   29.50   12.40
   8   5  -3   24.30   14.20
  -8  -5   3   17.90   10.40
  -8  -5   3   17.80   10.70
   7   5  -3   67.69   14.60
   7   5  -3   69.99   11.50
   7   5  -3   62.99   13.00
  -7  -5   3   94.89   10.20
  -7  -5   3   63.99   11.30
   6   5  -3   -8.30   10.40
   6   5  -3   -2.30   10.20
   6   5  -3    5.80   10.50
   6   5  -3    8.10    7.30
  -6  -5   3   14.40    7.60
  -6  -5   3   17.00    8.60
   5   5  -3   13.50   10.10
   5   5  -3   22.20    7.50
   5   5  -3   21.70    8.10
   5   5  -3  -11.10   17.70
   5   5  -3   15.60    9.60
  -5  -5   3   19.20    7.90
  -5  -5   3   11.90    8.10
  -5  -5   3    8.00   11.70
   4   5  -3   59.99    8.40
   4   5  -3   64.19   11.30
   4   5  -3   68.19    8.50
   4   5  -3   62.59   11.90
   4   5  -3   58.09    9.90
  -4  -5   3   55.49    9.60
  -4  -5   3   72.19    8.60
  -4  -5   3   52.39    8.20
   3   5  -3   30.30    9.60
   3   5  -3   24.70    6.40
   3   5  -3   40.20    6.70
   3   5  -3   37.70    8.30
   3   5  -3   47.70   10.00
  -3  -5   3   28.30    6.70
  -3  -5   3   31.90    6.90
  -3  -5   3   60.29   11.80
  -3  -5   3   35.50    5.90
   2   5  -3  445.96   19.70
   2   5  -3  448.66   20.80
   2   5  -3  420.66   22.70
   2   5  -3  447.66   16.50
   2   5  -3  437.56   15.60
  -2  -5   3  438.96   16.60
  -2  -5   3  436.16   16.40
  -2  -5   3  434.56   17.30
  -2  -5   3  430.56   28.20
  -2  -5   3  451.45   15.70
   1   5  -3  611.34   24.20
   1   5  -3  614.14   22.20
   1   5  -3  619.54   21.30
   1   5  -3  580.44   20.50
   1   5  -3  640.74   20.70
  -1  -5   3  613.94   20.70
  -1  -5   3  636.04   21.50
  -1  -5   3  620.14   25.70
  -1  -5   3  619.84   21.30
  -1  -5   3  615.04   20.70
   0   5  -3 1194.38   40.20
   0   5  -3 1210.88   37.10
   0   5  -3 1225.78   35.60
   0   5  -3 1205.18   35.40
   0   5  -3 1195.68   38.00
   0   5  -3 1213.58   35.40
   0  -5   3 1248.98   35.70
   0  -5   3 1176.48   35.30
   0  -5   3 1256.17   37.50
   0  -5   3 1191.38   39.70
  -1   5  -3 3442.66   92.29
  -1   5  -3 3361.36   93.59
  -1   5  -3 3381.06   87.99
   1  -5   3 3421.56   90.19
   1  -5   3 3364.76   93.29
   1  -5   3 3469.95   90.39
   1  -5   3 3363.96   92.39
  -2   5  -3   20.00    9.00
  -2   5  -3   15.40    3.60
  -2   5  -3   15.90    8.00
  -2   5  -3    9.40    6.90
  -2   5  -3   14.00    8.50
   2  -5   3   10.20    7.20
   2  -5   3   25.70    7.80
   2  -5   3   23.20    8.70
  -3   5  -3  133.49   13.40
  -3   5  -3  156.08   15.80
  -3   5  -3  152.08   16.30
  -3   5  -3  139.29   14.30
   3  -5   3  153.08   13.90
   3  -5   3  140.09   14.10
   3  -5   3  116.59   12.40
  -4   5  -3   -0.60    9.60
  -4   5  -3   22.20   10.10
  -4   5  -3    8.30    9.70
  -4   5  -3   -2.80    9.10
   4  -5   3    7.50    9.40
   4  -5   3    0.40    9.70
   4  -5   3  -10.10    9.30
  -5   5  -3 1559.84   50.59
  -5   5  -3 1513.05   48.40
  -5   5  -3 1538.55   49.20
   5  -5   3 1423.06   48.60
   5  -5   3 1438.86   50.69
   5  -5   3 1468.85   58.99
  -6   5  -3   50.09   13.50
  -6   5  -3   73.29   14.60
  -6   5  -3   53.69   13.80
   6  -5   3   46.80   13.50
   6  -5   3   36.60   12.00
   6  -5   3   37.70   13.10
  -7   5  -3   60.69   15.60
  -7   5  -3   97.79   15.70
   7  -5   3   69.89   15.50
   7  -5   3   72.59   15.90
   7  -5   3   64.39   14.70
  -8   5  -3   -5.50   11.80
  -8   5  -3  -11.60   13.70
   8  -5   3   -6.50   12.50
   8  -5   3   -9.40   12.60
   9   4  -3    8.40    5.40
   9   4  -3    2.00   11.90
  -9  -4   3    0.80   11.20
  -9  -4   3    6.80   11.20
   8   4  -3   46.30   13.50
   8   4  -3   65.59   15.20
   8   4  -3   43.10   12.50
  -8  -4   3   63.69   12.40
  -8  -4   3   64.49   12.90
   7   4  -3  195.98   18.80
   7   4  -3  257.57   21.60
   7   4  -3  232.48   19.10
  -7  -4   3  223.98   18.20
  -7  -4   3  230.98   13.50
  -7  -4   3  213.18   17.70
   6   4  -3   30.20   10.20
   6   4  -3    7.90   11.30
   6   4  -3   26.70   10.40
  -6  -4   3   11.70    8.40
  -6  -4   3   21.90    6.70
  -6  -4   3   18.00    9.20
   5   4  -3   53.59   10.30
   5   4  -3   54.29   12.30
   5   4  -3   30.60    8.10
   5   4  -3   39.80   10.40
  -5  -4   3   36.60    7.60
  -5  -4   3   30.00    8.50
  -5  -4   3   39.00    8.80
   4   4  -3    4.90    6.10
   4   4  -3   -1.70    8.50
   4   4  -3    6.00    4.20
   4   4  -3   14.80    8.80
   4   4  -3    7.00    7.10
  -4  -4   3    4.50    6.60
  -4  -4   3   11.00    6.60
  -4  -4   3   11.50    7.10
   3   4  -3  970.60   29.30
   3   4  -3  902.71   28.20
   3   4  -3  908.51   31.30
   3   4  -3  904.41   28.10
   3   4  -3  908.81   31.10
  -3  -4   3  884.91   27.90
  -3  -4   3  900.61   25.50
  -3  -4   3  912.21   32.90
   2   4  -3   41.40    8.80
   2   4  -3   41.50    4.60
   2   4  -3   42.00    6.70
   2   4  -3   48.40    6.60
   2   4  -3   15.30    7.60
   2   4  -3   33.00    6.40
  -2  -4   3   45.10    4.70
  -2  -4   3   33.10    6.20
  -2  -4   3   35.40    7.00
  -2  -4   3   36.30    5.50
  -2  -4   3   45.90    9.70
   1   4  -3 1313.47   37.80
   1   4  -3 1337.77   37.90
   1   4  -3 1332.87   40.50
   1   4  -3 1378.36   39.40
   1   4  -3 1320.17   37.70
  -1  -4   3 1326.57   37.90
  -1  -4   3 1351.76   37.80
  -1  -4   3 1366.56   38.00
  -1  -4   3 1355.86   41.90
   0   4  -3 3791.12  100.69
   0   4  -3 3873.81   99.69
   0  -4   3 3957.80  100.99
   0  -4   3 3861.41   99.89
   0  -4   3 3768.62   99.19
   0  -4   3 3808.32  102.89
   0  -4   3 3817.52   99.69
  -1   4  -3  813.72   24.30
  -1   4  -3  820.32   26.40
  -1   4  -3  845.92   29.00
  -1   4  -3  815.52   28.00
  -1   4  -3  820.22   26.40
   1  -4   3  852.71   26.70
   1  -4   3  845.72   26.50
   1  -4   3  822.32   28.10
   1  -4   3  837.22   28.90
  -2   4  -3 1017.90   31.80
  -2   4  -3 1010.50   31.60
  -2   4  -3  995.20   27.10
  -2   4  -3  982.40   33.20
  -2   4  -3  988.90   33.30
   2  -4   3  993.20   31.60
   2  -4   3  986.00   33.40
   2  -4   3 1016.50   31.60
  -3   4  -3  289.57   18.20
  -3   4  -3  280.77   15.10
  -3   4  -3  307.67   16.40
  -3   4  -3  246.18   17.10
   3  -4   3  261.47   17.30
   3  -4   3  270.07   15.80
   3  -4   3  273.97   15.20
  -4   4  -3  108.09   12.60
  -4   4  -3   99.99   11.70
  -4   4  -3   97.89   11.90
  -4   4  -3  100.79   12.50
   4  -4   3   91.59   12.40
   4  -4   3   86.59   11.80
   4  -4   3   96.19   11.60
  -5   4  -3   13.90   10.00
  -5   4  -3    5.40   10.60
  -5   4  -3   -2.40   10.30
   5  -4   3  -14.10   10.10
   5  -4   3   -5.90   10.40
   5  -4   3    9.80    9.30
  -6   4  -3   -1.70    8.80
  -6   4  -3   13.00   10.80
  -6   4  -3   12.40   12.10
   6  -4   3   18.80   10.80
   6  -4   3    9.90   12.00
   6  -4   3    8.60   10.50
  -7   4  -3  129.49   17.10
  -7   4  -3  123.29   16.10
   7  -4   3  115.99   16.20
   7  -4   3  111.89   15.50
   7  -4   3  127.49   17.20
  -8   4  -3   84.59   17.70
  -8   4  -3   53.69   14.50
  -8   4  -3   52.99   16.90
   8  -4   3   61.69   14.90
   8  -4   3   66.09   14.40
  -9   4  -3   -4.70   14.90
  -9   4  -3   -8.80   13.00
   9  -4   3   -8.90   14.60
   9  -4   3    1.70   13.40
   9  -4   3   17.20   25.00
   9   3  -3  102.79    6.60
   9   3  -3  185.28   20.50
  -9  -3   3  168.08   18.30
   8   3  -3  178.48   10.60
   8   3  -3  282.57   20.90
   8   3  -3  246.78   21.60
  -8  -3   3  290.87   21.20
  -8  -3   3  254.77   20.30
   7   3  -3  273.47   11.60
   7   3  -3  284.27   18.80
   7   3  -3  308.37   22.00
  -7  -3   3  259.77   18.90
  -7  -3   3  278.57   20.00
   6   3  -3  111.69   12.30
   6   3  -3  112.59   22.10
   6   3  -3   92.89    6.00
   6   3  -3   96.09   12.00
   6   3  -3  113.39   12.30
  -6  -3   3  124.39   12.70
  -6  -3   3   95.69    9.50
   5   3  -3   48.80   11.00
   5   3  -3   35.70    9.40
   5   3  -3   41.60    8.20
  -5  -3   3   18.40    8.10
  -5  -3   3   39.20    8.40
  -5  -3   3   30.20    6.20
   4   3  -3  377.26   18.70
   4   3  -3  394.96   17.30
   4   3  -3  382.06   17.20
   4   3  -3  416.76   18.40
  -4  -3   3  351.56   15.50
  -4  -3   3  405.16   16.60
  -4  -3   3  371.06   16.90
   3   3  -3 2327.37   63.59
   3   3  -3 2358.36   65.79
   3   3  -3 2302.37   63.19
   3   3  -3 2357.86   65.19
  -3  -3   3 2336.17   63.19
  -3  -3   3 2415.26   63.69
   2   3  -3  353.06   16.50
   2   3  -3  364.36   16.70
   2   3  -3  376.76   14.10
   2   3  -3  366.06   14.40
   2   3  -3  360.16   11.30
  -2  -3   3  340.77   11.70
  -2  -3   3  347.77   14.20
  -2  -3   3  342.57   14.10
   1   3  -3  625.54   19.80
   1   3  -3  633.74   19.70
   1   3  -3  602.54   20.40
   1   3  -3  650.53   22.80
   1   3  -3  643.54   21.80
  -1  -3   3  674.23   20.00
  -1  -3   3  645.24   20.70
  -1  -3   3  644.94   23.50
  -1  -3   3  639.64   20.50
  -1  -3   3  635.94   19.70
   0   3  -3 3751.32   95.49
   0   3  -3 3667.23   94.99
   0   3  -3 3685.93  100.29
   0   3  -3 3720.63   94.89
   0  -3   3 3559.64   94.79
   0  -3   3 3617.74   93.79
   0  -3   3 3622.54   95.09
   0  -3   3 3757.42   95.59
   0  -3   3 3612.94   96.99
  -1   3  -3  872.91   27.80
  -1   3  -3  888.01   24.80
  -1   3  -3  858.21   28.20
  -1   3  -3  825.32   26.60
   1  -3   3  858.81   26.90
   1  -3   3  894.01   28.10
   1  -3   3  861.41   28.10
   1  -3   3  826.02   26.60
  -2   3  -3   19.30    7.10
  -2   3  -3   18.80    7.40
  -2   3  -3   35.20    7.70
  -2   3  -3   19.00    7.30
   2  -3   3   29.80    7.40
   2  -3   3   23.70    7.50
   2  -3   3   21.70    7.60
  -3   3  -3   95.99   10.40
  -3   3  -3   96.79   10.80
  -3   3  -3   95.89   10.20
  -3   3  -3   91.89   10.00
   3  -3   3  108.49   11.40
   3  -3   3   73.59    9.80
   3  -3   3   80.89    9.50
  -4   3  -3 1318.37   40.50
  -4   3  -3 1281.97   52.19
  -4   3  -3 1329.57   40.40
  -4   3  -3 1305.57   33.10
   4  -3   3 1284.77   40.10
   4  -3   3 1244.88   41.80
   4  -3   3 1245.18   40.10
  -5   3  -3  144.69   14.90
  -5   3  -3  139.89   13.90
  -5   3  -3  153.88   22.80
  -5   3  -3  142.39    6.10
   5  -3   3  134.19   13.60
   5  -3   3  111.29   12.80
   5  -3   3  155.08   16.50
  -6   3  -3  399.16   23.50
  -6   3  -3  371.26   23.90
  -6   3  -3  357.76   22.90
   6  -3   3  361.56   22.50
   6  -3   3  370.06   23.20
   6  -3   3  378.56   23.90
  -7   3  -3  100.59   14.90
  -7   3  -3   87.09   14.50
  -7   3  -3  114.79   16.70
   7  -3   3  133.19   16.70
   7  -3   3  101.89   14.80
  -8   3  -3   76.29   15.20
  -8   3  -3   79.99   15.10
  -8   3  -3   54.39   14.60
   8  -3   3   72.09   15.40
   8  -3   3   75.19   16.30
  -9   3  -3   64.79   15.70
  -9   3  -3   67.49   16.20
   9  -3   3   64.99   15.30
   9  -3   3   65.49   16.00
   9   2  -3   22.40   13.00
   9   2  -3   22.60    7.10
   9   2  -3    1.20    7.40
  -9  -2   3    6.30   12.00
  -9  -2   3   21.70   13.50
   8   2  -3   43.30   12.20
   8   2  -3   59.29    8.70
   8   2  -3   47.00   12.50
   8   2  -3   48.90   13.30
  -8  -2   3   30.60   11.50
  -8  -2   3   57.29   12.80
   7   2  -3   14.70    6.60
   7   2  -3   -5.60   10.00
   7   2  -3   15.70   11.00
   7   2  -3    4.80   10.60
  -7  -2   3    1.20    9.50
  -7  -2   3   12.00   10.80
  -7  -2   3    7.60    8.10
   6   2  -3  348.07   19.90
   6   2  -3  372.06   14.40
   6   2  -3  365.56   20.10
   6   2  -3  403.26   21.10
  -6  -2   3  369.06   20.50
  -6  -2   3  376.36   18.80
   5   2  -3   57.89    5.50
   5   2  -3   54.59    9.30
   5   2  -3   67.39   10.90
   5   2  -3   46.10    8.60
   5   2  -3   59.39    9.00
  -5  -2   3   61.79    9.10
  -5  -2   3   57.39    5.80
  -5  -2   3   36.10    8.30
  -5  -2   3   64.19    9.60
   4   2  -3   55.69    8.60
   4   2  -3   66.69    8.60
   4   2  -3   45.70    8.60
   4   2  -3   94.39   10.90
  -4  -2   3   43.30    8.00
  -4  -2   3   55.39    8.90
  -4  -2   3   56.59    6.20
   3   2  -3 1661.93   50.99
   3   2  -3 1521.65   45.40
   3   2  -3 1532.85   44.50
   3   2  -3 1565.04   43.90
  -3  -2   3 1545.25   44.10
  -3  -2   3 1507.45   43.70
   2   2  -3  766.22   25.20
   2   2  -3  788.02   24.30
   2   2  -3  769.42   20.70
   2   2  -3  744.23   23.20
   2   2  -3  742.53   25.60
   2   2  -3  767.72   24.10
  -2  -2   3  801.62   24.40
  -2  -2   3  792.32   24.20
   1   2  -3  792.62   31.40
   1   2  -3  786.12   24.00
   1   2  -3  785.62   23.50
   1   2  -3  768.52   22.20
   1   2  -3  783.82   26.70
  -1  -2   3  812.52   23.80
  -1  -2   3  775.02   23.80
   0   2  -3  202.28   10.90
   0   2  -3  204.38   10.70
   0   2  -3  200.28   10.70
   0  -2   3  213.78   10.90
   0  -2   3  228.68    8.20
   0  -2   3  225.28   10.70
   0  -2   3  266.77   12.30
  -1   2  -3   86.19    8.00
  -1   2  -3   81.69    9.10
  -1   2  -3   91.49    9.70
  -1   2  -3   77.79    8.10
   1  -2   3   70.49    7.20
   1  -2   3   77.69    7.40
   1  -2   3   85.99    8.20
   1  -2   3   85.39    8.20
  -2   2  -3 4685.63  121.59
  -2   2  -3 4823.12  122.89
  -2   2  -3 4748.12  121.99
  -2   2  -3 4512.85  121.59
   2  -2   3 4682.53  122.79
   2  -2   3 4844.92  122.59
   2  -2   3 4681.43  121.79
  -3   2  -3    0.10    7.50
  -3   2  -3   12.80    7.60
  -3   2  -3   -3.20    7.60
   3  -2   3    3.40    7.70
   3  -2   3   -5.70    7.10
   3  -2   3   -3.10    6.30
  -4   2  -3  110.89   11.10
  -4   2  -3  117.29   13.20
  -4   2  -3  110.79   11.20
   4  -2   3  121.69   13.70
   4  -2   3  120.89   11.90
   4  -2   3   94.49   10.60
  -5   2  -3   73.69   10.90
  -5   2  -3   90.99   11.40
  -5   2  -3   70.59   10.80
  -5   2  -3   66.19    6.60
   5  -2   3   75.69   10.90
   5  -2   3   96.39   11.40
   5  -2   3   87.09   12.40
  -6   2  -3  839.92   26.10
  -6   2  -3  943.71   34.20
  -6   2  -3  905.01   33.00
  -6   2  -3  876.71   34.20
   6  -2   3  878.61   32.60
   6  -2   3  942.11   35.10
   6  -2   3  816.22   32.40
  -7   2  -3 1135.19   34.20
  -7   2  -3 1337.57   44.30
  -7   2  -3 1198.38   41.90
  -7   2  -3 1092.99   41.20
   7  -2   3 1204.98   41.70
   7  -2   3 1081.09   56.79
   7  -2   3 1222.08   42.90
  -8   2  -3   69.09   13.70
  -8   2  -3  102.19   17.20
  -8   2  -3   67.59   14.50
   8  -2   3  104.79   15.30
   8  -2   3   63.69   14.00
  -9   2  -3   34.90   14.20
  -9   2  -3   61.69   16.40
  -9   2  -3   56.39   15.60
   9  -2   3   35.60   14.10
   9  -2   3   41.70   17.90
   9  -2   3   56.79   16.20
 -10   2  -3   45.40   14.70
 -10   2  -3   26.80   16.30
  10  -2   3   26.70   14.60
  10  -2   3   28.30   16.60
  10  -2   3    8.60   15.30
   9   1  -3   -3.40    9.30
   9   1  -3   17.90   12.60
   9   1  -3   10.40    6.90
   9   1  -3   29.20   13.70
  -9  -1   3   46.00   14.90
  -9  -1   3   19.40   12.50
   8   1  -3  304.07   21.80
   8   1  -3  293.97   14.90
   8   1  -3  336.37   21.40
   8   1  -3  358.56   25.00
  -8  -1   3  326.07   21.70
  -8  -1   3  325.57   23.30
   7   1  -3   41.80   11.50
   7   1  -3   47.10   10.30
   7   1  -3   32.90   13.00
  -7  -1   3   36.90    8.50
  -7  -1   3   25.10   10.80
  -7  -1   3   50.39   11.80
   6   1  -3   79.19   12.00
   6   1  -3  124.49   13.90
   6   1  -3   96.89    8.60
   6   1  -3   95.39   13.30
  -6  -1   3  114.59   13.50
  -6  -1   3   78.49    9.40
   5   1  -3  259.97   15.10
   5   1  -3  256.07   16.40
   5   1  -3  242.68   10.30
   5   1  -3  240.98   14.00
  -5  -1   3  233.28    8.50
  -5  -1   3  234.28   15.50
  -5  -1   3  234.78   14.90
  -5  -1   3  240.48   13.40
   4   1  -3  300.87   14.50
   4   1  -3  328.77   16.20
   4   1  -3  287.67   16.20
   4   1  -3  315.67   15.80
   4   1  -3  320.97   10.90
  -4  -1   3  304.77   15.70
  -4  -1   3  301.07   10.90
  -4  -1   3  307.37   19.10
   3   1  -3  263.97   13.10
   3   1  -3  273.07   13.50
   3   1  -3  283.47    9.40
   3   1  -3  277.67   13.30
   3   1  -3  278.57   14.90
  -3  -1   3  287.97   14.40
  -3  -1   3  273.17   14.10
   2   1  -3  925.61   27.40
   2   1  -3  970.10   28.10
   2   1  -3  910.91   28.70
   2   1  -3  909.81   27.60
  -2  -1   3  882.81   27.60
  -2  -1   3  929.81   27.80
   1   1  -3  619.74   19.70
   1   1  -3  628.14   19.60
   1   1  -3  637.44   18.10
  -1  -1   3  599.44   19.40
  -1  -1   3  619.34   19.70
   0   1  -3 1613.74   43.40
   0   1  -3 1598.44   43.10
   0   1  -3 1641.84   43.50
   0  -1   3 1596.14   43.60
   0  -1   3 1619.04   43.20
   0  -1   3 1603.74   43.40
   0  -1   3 1583.24   43.50
  -1   1  -3   71.69    7.30
  -1   1  -3   81.99    7.80
  -1   1  -3   85.49    8.40
  -1   1  -3   84.59    8.70
   1  -1   3   83.59    7.70
   1  -1   3   84.89    8.90
   1  -1   3   87.19    7.10
   1  -1   3   75.19    8.00
  -2   1  -3   14.40    5.00
  -2   1  -3   -2.10    5.40
  -2   1  -3    8.30    5.80
  -2   1  -3    7.10    5.70
   2  -1   3   -0.50    5.80
   2  -1   3    6.80    5.80
   2  -1   3   16.10    7.20
  -3   1  -3  818.02   27.30
  -3   1  -3  834.72   26.80
  -3   1  -3  793.02   26.20
   3  -1   3  798.92   27.30
   3  -1   3  799.92   26.40
   3  -1   3  787.72   26.00
  -4   1  -3  613.84   23.50
  -4   1  -3  593.34   18.50
  -4   1  -3  569.24   23.10
  -4   1  -3  583.24   22.20
   4  -1   3  614.24   22.90
   4  -1   3  590.04   22.40
   4  -1   3  568.24   23.10
  -5   1  -3 2797.32   77.49
  -5   1  -3 2788.42   77.39
  -5   1  -3 2850.91   78.49
  -5   1  -3 2911.31   73.39
   5  -1   3 2850.41   77.39
   5  -1   3 2772.22   78.19
   5  -1   3 2576.04   76.79
  -6   1  -3  310.57   18.50
  -6   1  -3  298.67   19.70
  -6   1  -3  312.97   13.90
  -6   1  -3  351.56   20.00
   6  -1   3  309.17   19.50
   6  -1   3  331.97   20.10
   6  -1   3  299.67   19.80
  -7   1  -3   60.69   12.10
  -7   1  -3   21.80   11.10
  -7   1  -3   11.60   10.50
  -7   1  -3   25.80    6.80
   7  -1   3   46.50   11.90
   7  -1   3   30.00   11.40
   7  -1   3   38.40   11.80
  -8   1  -3   10.60   16.20
  -8   1  -3   12.30    6.40
  -8   1  -3   10.50   11.60
  -8   1  -3   15.60   13.30
   8  -1   3   -0.10   11.10
   8  -1   3    3.00   10.20
  -9   1  -3  270.27   22.60
  -9   1  -3  294.97   25.60
  -9   1  -3  242.48   21.70
   9  -1   3  266.47   24.10
   9  -1   3  237.18   22.50
   9  -1   3  242.28   22.30
 -10   1  -3   -2.70   13.70
 -10   1  -3   15.60   14.30
 -10   1  -3    8.70   14.90
  10  -1   3   24.00   23.90
  10  -1   3   13.00   12.90
  10  -1   3    6.00   13.30
   9   0  -3    1.90   13.00
   9   0  -3   12.30   11.20
   9   0  -3   -2.60   12.80
   9   0  -3    6.00    7.40
  -9   0   3   25.30   14.10
  -9   0   3    6.50   13.30
   8   0  -3    9.80   11.80
   8   0  -3    7.30   11.20
   8   0  -3   -4.00   10.40
   8   0  -3   -3.50    6.70
  -8   0   3   -1.70   12.10
  -8   0   3    0.30   10.90
  -8   0   3    0.10    6.90
   7   0  -3   19.10   12.20
   7   0  -3   23.60   11.00
   7   0  -3   25.60   12.40
   7   0  -3   25.90    7.30
  -7   0   3   32.70   13.20
  -7   0   3   27.10    7.10
  -7   0   3   21.70    7.40
  -7   0   3   32.30   12.50
   6   0  -3  596.94   26.40
   6   0  -3  601.14   25.80
   6   0  -3  560.94   24.60
   6   0  -3  558.84   20.80
  -6   0   3  556.24   25.00
  -6   0   3  533.25   20.90
  -6   0   3  604.44   20.80
  -6   0   3  556.94   25.70
   5   0  -3  876.31   29.90
   5   0  -3  871.71   30.10
   5   0  -3  885.81   26.80
   5   0  -3  874.51   29.80
  -5   0   3  822.02   26.50
  -5   0   3  876.61   29.80
  -5   0   3  826.12   30.30
  -5   0   3  871.41   26.80
   4   0  -3  168.28    9.50
   4   0  -3  131.89   12.90
   4   0  -3  151.08   10.20
   4   0  -3  155.58   12.40
   4   0  -3  161.38   12.70
  -4   0   3  139.39   13.30
  -4   0   3  166.98    5.20
  -4   0   3  161.68   12.10
   3   0  -3   21.50    4.40
   3   0  -3    9.70    5.10
   3   0  -3   16.30    6.90
   3   0  -3   22.80    7.20
   3   0  -3    7.90    7.50
  -3   0   3    8.70    6.60
  -3   0   3   18.60    7.10
   2   0  -3  753.72   19.50
   2   0  -3  713.73   20.50
   2   0  -3  715.13   22.30
   2   0  -3  673.13   21.10
   2   0  -3  708.23   23.00
  -2   0   3  675.23   22.20
  -2   0   3  658.43   24.20
   1   0  -3 2423.96   60.59
   1   0  -3 2416.66   62.69
   1   0  -3 2349.46   62.49
  -1   0   3 2331.07   62.49
  -1   0   3 2352.56   62.69
  -1   0   3 2393.06   60.79
   0   0  -3  257.77   11.10
   0   0  -3  263.67   11.30
   0   0   3  252.57   11.20
   0   0   3  273.17   10.80
   0   0   3  257.07   11.30
  -2   0  -3 2949.41   79.09
  -2   0  -3 3004.20   78.69
  -2   0  -3 3048.09   78.59
   2   0   3 3225.48   78.89
   2   0   3 2986.50   78.49
   2   0   3 2863.91   78.99
  -3   0  -3 1806.42   51.29
  -3   0  -3 1930.71   51.69
  -3   0  -3 1873.11   52.29
   3   0   3 1880.21   51.59
   3   0   3 1862.81   52.29
   3   0   3 1874.71   51.49
  -4   0  -3 1386.76   41.50
  -4   0  -3 1350.16   41.80
  -4   0  -3 1423.56   38.90
  -4   0  -3 1436.36   41.70
   4   0   3 1372.76   41.20
   4   0   3 1398.66   41.00
   4   0   3 1429.16   42.10
  -5   0  -3    1.60    8.20
  -5   0  -3    3.60    5.30
  -5   0  -3    4.90    7.50
  -5   0  -3   11.00    7.50
   5   0   3   20.90    7.40
   5   0   3    4.00    9.00
   5   0   3   10.50    7.70
  -6   0  -3  223.58   12.80
  -6   0  -3  249.18   17.10
  -6   0  -3  218.78   15.90
  -6   0  -3  202.38   16.80
   6   0   3  246.68   16.20
   6   0   3  248.98   16.90
   6   0   3  239.58   16.10
  -7   0  -3  208.98   17.70
  -7   0  -3  183.28   17.00
  -7   0  -3  221.98   17.40
  -7   0  -3  176.88   13.20
   7   0   3  202.88   18.10
   7   0   3  205.68   17.20
   7   0   3  192.18   17.00
  -8   0  -3  101.89   14.80
  -8   0  -3  126.39   15.20
  -8   0  -3  122.69   12.80
  -8   0  -3  126.99   15.70
   8   0   3   86.89   12.80
   8   0   3  100.39   14.80
  -9   0  -3    9.40   15.40
  -9   0  -3    7.30    7.40
  -9   0  -3    2.70   10.50
  -9   0  -3   -2.60   11.10
   9   0   3   10.50   12.10
   9   0   3   12.60   11.80
   9   0   3   -1.40   10.40
 -10   0  -3   -9.80    4.00
 -10   0  -3    8.10   15.00
 -10   0  -3    7.20   12.90
 -10   0  -3  -13.50    6.90
 -10   0  -3    3.50   12.30
  10   0   3    5.10    3.00
  10   0   3   10.50   14.30
  10   0   3   -3.00   12.10
  10   0   3  -12.90   10.50
   9  -1  -3   34.20   12.40
   9  -1  -3   35.00   15.00
   9  -1  -3   34.90   14.50
   9  -1  -3   27.20    9.50
  -9   1   3   26.70   13.20
  -9   1   3   21.10   13.60
  -9   1   3   44.10   10.60
   8  -1  -3   29.20   14.80
   8  -1  -3   25.30   13.00
   8  -1  -3   48.30    9.80
   8  -1  -3   17.60   11.10
  -8   1   3   29.90   12.50
  -8   1   3   21.90    9.30
  -8   1   3   46.30   15.00
   7  -1  -3  125.69   16.70
   7  -1  -3   96.79   10.90
   7  -1  -3  151.88   16.80
   7  -1  -3  123.29   13.30
  -7   1   3  145.19   16.70
  -7   1   3  127.89   12.00
  -7   1   3  117.79   15.20
   6  -1  -3  262.17   17.60
   6  -1  -3  257.77   18.30
   6  -1  -3  249.38   15.40
   6  -1  -3  261.47   16.80
  -6   1   3  244.68   17.70
  -6   1   3  241.68   15.30
  -6   1   3  258.07   18.20
   5  -1  -3  357.96   19.00
   5  -1  -3  331.87   18.20
   5  -1  -3  361.76   17.70
   5  -1  -3  354.86   16.00
  -5   1   3  359.16   16.10
  -5   1   3  329.37   19.10
   4  -1  -3   24.50    8.10
   4  -1  -3   34.30   10.60
   4  -1  -3   27.00    9.30
   4  -1  -3   27.00    7.40
  -4   1   3   20.40    7.80
  -4   1   3   22.10    7.80
  -4   1   3   18.00    5.80
   3  -1  -3  135.29   11.10
   3  -1  -3  136.99   11.00
   3  -1  -3  125.99   11.30
   3  -1  -3  128.59    9.70
   3  -1  -3  135.29    7.80
  -3   1   3  131.39   11.10
  -3   1   3  136.19    5.20
  -3   1   3  125.59   11.00
   2  -1  -3    1.50    3.40
   2  -1  -3    0.70    4.30
   2  -1  -3   -2.00    5.80
   2  -1  -3    1.00    5.60
  -2   1   3   -2.80    5.70
  -2   1   3   -3.10    6.20
   1  -1  -3    5.00    5.60
   1  -1  -3   15.10    5.60
   1  -1  -3    7.70    4.20
  -1   1   3   12.30    5.60
  -1   1   3   10.10    5.50
  -1  -1  -3 1198.88   30.90
  -1  -1  -3 1069.49   32.10
  -1  -1  -3 1139.29   32.40
   1   1   3 1159.68   32.40
   1   1   3 1188.78   33.80
   1   1   3 1200.38   32.30
   1   1   3 1216.78   30.90
  -2  -1  -3 2331.07   60.49
  -2  -1  -3 2227.18   61.09
  -2  -1  -3 2281.37   60.59
   2   1   3 2344.17   60.49
   2   1   3 2335.77   60.79
  -3  -1  -3  313.07   13.80
  -3  -1  -3  287.17   13.90
  -3  -1  -3  298.87   12.90
   3   1   3  295.47   12.90
   3   1   3  295.67   14.40
   3   1   3  297.07   13.50
  -4  -1  -3  642.24   22.60
  -4  -1  -3  670.73   22.70
  -4  -1  -3  651.83   23.50
  -4  -1  -3  687.93   21.90
   4   1   3  645.54   22.40
   4   1   3  671.43   23.40
  -5  -1  -3   59.59    9.10
  -5  -1  -3   57.19    9.40
  -5  -1  -3   60.69    8.00
  -5  -1  -3   67.59    9.90
   5   1   3   44.30    8.40
   5   1   3   58.09    8.80
   5   1   3   73.89    9.80
  -6  -1  -3  669.73   26.00
  -6  -1  -3  692.13   26.50
  -6  -1  -3  671.43   24.00
  -6  -1  -3  678.83   25.60
   6   1   3  673.03   26.30
   6   1   3  685.33   25.80
   6   1   3  665.43   26.00
  -7  -1  -3  115.09   11.20
  -7  -1  -3  129.29   14.70
  -7  -1  -3  119.29   13.20
   7   1   3  136.79   13.80
   7   1   3  120.99   13.40
   7   1   3  124.09   12.70
  -8  -1  -3   12.60    7.90
  -8  -1  -3    3.50   10.60
  -8  -1  -3   10.70    9.10
   8   1   3   19.20   10.50
   8   1   3   57.49   11.60
  -9  -1  -3   -6.40    9.90
  -9  -1  -3    1.20    7.90
  -9  -1  -3   -1.60   12.50
  -9  -1  -3   -5.20   11.30
   9   1   3    8.60   12.30
   9   1   3    1.80   16.00
   9   1   3    1.20    5.90
   9   1   3    0.10   10.60
 -10  -1  -3   50.39   15.80
 -10  -1  -3   25.50    8.20
 -10  -1  -3   48.10   10.10
 -10  -1  -3   60.39   14.10
  10   1   3   62.99   13.40
  10   1   3   76.69   15.00
  10   1   3   79.69   18.40
   9  -2  -3   -3.30   17.40
   9  -2  -3   12.80   10.90
   9  -2  -3   -7.10   12.80
   9  -2  -3  -12.50    8.60
  -9   2   3    8.70   12.70
  -9   2   3    9.30    9.70
  -9   2   3    1.40   13.70
   8  -2  -3    1.30    8.50
   8  -2  -3   -6.60   12.10
   8  -2  -3   -0.70    9.40
   8  -2  -3    5.30   13.10
  -8   2   3   -1.40   11.70
  -8   2   3   -0.20    9.10
  -8   2   3   -1.20   11.60
   7  -2  -3  494.55   26.10
   7  -2  -3  481.45   22.90
   7  -2  -3  506.85   23.70
   7  -2  -3  579.44   27.60
  -7   2   3  466.05   37.50
  -7   2   3  453.15   23.60
  -7   2   3  507.25   26.10
   6  -2  -3  284.57   19.60
   6  -2  -3  285.37   17.60
   6  -2  -3  285.27   17.00
  -6   2   3  284.57   18.90
  -6   2   3  282.27   17.80
  -6   2   3  271.27   19.10
   5  -2  -3    8.60    7.10
   5  -2  -3   -6.20    8.60
   5  -2  -3   13.50    9.50
   5  -2  -3    0.70    6.40
  -5   2   3    1.40    9.30
  -5   2   3    5.40    8.80
  -5   2   3    5.50    6.30
   4  -2  -3  564.54   20.90
   4  -2  -3  595.14   22.60
   4  -2  -3  559.24   22.00
   4  -2  -3  574.64   21.50
  -4   2   3  589.74   22.40
  -4   2   3  563.14   21.40
  -4   2   3  590.04   22.40
   3  -2  -3  179.98   12.80
   3  -2  -3  192.18   13.60
   3  -2  -3  188.08   12.30
  -3   2   3  203.18   12.70
  -3   2   3  223.78   12.60
  -3   2   3  191.68   13.60
   2  -2  -3  291.17   13.50
   2  -2  -3  313.47   14.60
   2  -2  -3  254.97   12.80
   2  -2  -3  276.97    8.80
  -2   2   3  305.27   14.10
  -2   2   3  297.37    9.90
  -2   2   3  294.67   13.30
   1  -2  -3 2793.82   72.69
   1  -2  -3 2833.72   73.39
   1  -2  -3 2651.73   72.29
   1  -2  -3 2864.61   73.19
  -1   2   3 2757.22   72.49
  -1   2   3 2777.82   72.59
  -1  -2  -3  295.37   13.60
  -1  -2  -3  331.67   11.80
  -1  -2  -3  303.17   11.50
  -1  -2  -3  322.07   11.70
   1   2   3  317.67   11.20
   1   2   3  316.67   14.60
   1   2   3  317.87   11.60
   1   2   3  317.97   10.10
   1   2   3  312.77   11.80
  -2  -2  -3 2812.42   74.49
  -2  -2  -3 2770.02   71.89
  -2  -2  -3 2724.63   71.79
   2   2   3 2794.02   72.49
   2   2   3 2811.22   71.79
   2   2   3 2827.02   74.69
   2   2   3 2764.22   71.89
  -3  -2  -3    7.70    5.70
  -3  -2  -3   -2.60    4.80
  -3  -2  -3    6.20    5.40
   3   2   3    3.30    7.10
   3   2   3    1.40    5.30
   3   2   3   -2.70    5.10
  -4  -2  -3  133.69   10.90
  -4  -2  -3  142.39   11.20
  -4  -2  -3  118.99    9.60
   4   2   3  137.99   10.00
   4   2   3  156.98   10.90
  -5  -2  -3 1346.57   40.40
  -5  -2  -3 1356.66   40.40
  -5  -2  -3 1368.26   40.80
  -5  -2  -3 1364.26   40.70
   5   2   3 1416.66   40.40
   5   2   3 1349.86   40.30
  -6  -2  -3   77.09   10.00
  -6  -2  -3   79.29    9.90
  -6  -2  -3   52.89    9.30
  -6  -2  -3   72.89   10.60
   6   2   3   78.99   12.20
   6   2   3   87.39   10.10
  -7  -2  -3   39.80    9.20
  -7  -2  -3   45.80   10.70
  -7  -2  -3   46.40   11.50
   7   2   3   55.99   11.30
   7   2   3   47.30    7.90
   7   2   3   37.80   10.10
   7   2   3   63.49    9.90
  -8  -2  -3  125.39   14.30
  -8  -2  -3  148.89   14.20
  -8  -2  -3  142.19   14.00
  -8  -2  -3  159.48   16.30
   8   2   3  117.29   11.50
   8   2   3  142.49   15.10
  -9  -2  -3   44.70   10.30
  -9  -2  -3   17.00   12.40
  -9  -2  -3   31.20   10.00
  -9  -2  -3   45.50   12.10
  -9  -2  -3   39.70   11.50
   9   2   3   21.40   12.70
   9   2   3   49.40   13.10
   9   2   3   36.20    7.10
 -10  -2  -3   -4.90    5.30
 -10  -2  -3    7.50   10.70
 -10  -2  -3   -2.30   12.90
 -10  -2  -3   -0.70   12.00
  10   2   3    5.60    5.10
  10   2   3    8.30   11.10
  10   2   3  -14.90   14.00
   9  -3  -3   28.10   11.20
   9  -3  -3   18.70   10.50
   9  -3  -3   -7.80   14.50
   9  -3  -3   43.80   15.40
  -9   3   3   15.70   13.50
  -9   3   3   46.10   14.50
  -9   3   3   28.90   14.50
   8  -3  -3   84.89   13.10
   8  -3  -3   65.09   11.40
   8  -3  -3   88.39   16.60
   8  -3  -3   82.99   15.40
  -8   3   3   81.09   15.20
  -8   3   3   82.39   14.00
  -8   3   3   71.49   15.70
   7  -3  -3   65.19   10.50
   7  -3  -3   54.39   11.30
   7  -3  -3   93.39   15.90
   7  -3  -3   71.59   13.90
  -7   3   3   66.89   13.80
  -7   3   3   71.39   14.20
  -7   3   3   68.59   12.00
   6  -3  -3  105.09   12.90
   6  -3  -3  111.49   13.70
   6  -3  -3  106.99   11.00
   6  -3  -3  103.29   14.30
  -6   3   3  109.29   14.30
  -6   3   3   78.39   11.20
  -6   3   3   91.09   23.30
   5  -3  -3    8.80    8.80
   5  -3  -3    6.60    9.30
   5  -3  -3    6.30    6.50
   5  -3  -3   18.80    8.10
  -5   3   3   15.40    7.60
  -5   3   3    6.00    9.10
  -5   3   3   12.10   10.10
   4  -3  -3   46.80   10.00
   4  -3  -3   70.99   10.40
   4  -3  -3   43.30    7.30
   4  -3  -3   58.19    8.90
  -4   3   3   79.59   10.80
  -4   3   3   49.30    9.60
   3  -3  -3  817.72   28.00
   3  -3  -3  787.42   26.90
   3  -3  -3  820.12   27.30
  -3   3   3  809.52   27.00
  -3   3   3  872.81   27.90
  -3   3   3  804.62   27.10
   2  -3  -3  465.35   17.60
   2  -3  -3  471.85   19.80
   2  -3  -3  454.05   18.70
  -2   3   3  465.15   18.00
  -2   3   3  442.56   18.30
  -2   3   3  443.26   17.30
  -2   3   3  482.75   15.00
   1  -3  -3  306.57   14.30
   1  -3  -3  294.37   12.80
   1  -3  -3  295.17   12.70
  -1   3   3  298.87   11.60
  -1   3   3  274.47   12.40
  -1   3   3  287.77   12.00
   0  -3  -3 2657.13   69.89
   0  -3  -3 2491.05   66.69
   0  -3  -3 2602.14   66.89
   0   3   3 2489.85   66.79
   0   3   3 2677.23   67.69
   0   3   3 2578.84   69.49
  -1  -3  -3   54.09    4.90
  -1  -3  -3   65.89    6.80
  -1  -3  -3   42.40    7.80
  -1  -3  -3   51.29    5.00
   1   3   3   53.69    4.90
   1   3   3   62.69    6.90
   1   3   3   66.29    8.90
   1   3   3   52.09    6.80
  -2  -3  -3  311.47   12.90
  -2  -3  -3  332.47   15.40
  -2  -3  -3  322.87   11.20
  -2  -3  -3  326.07   11.30
  -2  -3  -3  300.47   11.80
   2   3   3  323.87   10.90
   2   3   3  318.77   13.60
   2   3   3  327.47   15.60
   2   3   3  304.37   13.60
   2   3   3  315.57   11.10
  -3  -3  -3  223.78   12.10
  -3  -3  -3  225.18   10.40
  -3  -3  -3  220.48   13.40
  -3  -3  -3  241.58   10.60
   3   3   3  231.08   10.20
   3   3   3  237.68   12.20
   3   3   3  237.88   13.00
   3   3   3  257.57   21.70
  -4  -3  -3  954.80   29.90
  -4  -3  -3  933.81   27.90
  -4  -3  -3  905.01   27.80
   4   3   3  953.50   28.10
   4   3   3  991.60   29.10
   4   3   3  951.80   30.20
   4   3   3  854.01   32.60
  -5  -3  -3  161.78   11.50
  -5  -3  -3  174.28   12.90
  -5  -3  -3  159.98   11.90
  -5  -3  -3  174.98   11.80
   5   3   3  173.78   14.00
   5   3   3  160.08   11.30
   5   3   3  177.08   11.70
   5   3   3  167.58   11.50
  -6  -3  -3  184.38   12.30
  -6  -3  -3  182.98   14.00
  -6  -3  -3  157.48   11.90
  -6  -3  -3  166.38   13.10
   6   3   3  166.68   13.00
   6   3   3  164.28   12.00
   6   3   3  173.28   13.40
   6   3   3  178.18   16.70
  -7  -3  -3  621.54   25.40
  -7  -3  -3  590.04   24.10
  -7  -3  -3  636.74   24.70
  -7  -3  -3  600.44   24.90
   7   3   3  575.74   22.00
   7   3   3  631.94   28.90
   7   3   3  643.54   25.00
  -8  -3  -3   21.10    9.50
  -8  -3  -3   40.40    9.50
  -8  -3  -3   38.60   11.30
  -8  -3  -3   22.90   10.70
  -8  -3  -3   38.40    9.60
   8   3   3   41.50    9.90
   8   3   3   13.10   10.30
   8   3   3   20.70    7.40
  -9  -3  -3   -1.80   10.80
  -9  -3  -3   -5.40    9.20
  -9  -3  -3   -1.30    8.40
  -9  -3  -3   -0.60    8.80
  -9  -3  -3    4.90    8.90
   9   3   3   13.60    6.40
   9   3   3   13.70   13.20
   9   3   3    5.80   20.80
   9   3   3    3.70   10.10
 -10  -3  -3    6.30   11.00
 -10  -3  -3    0.30   12.50
 -10  -3  -3  -14.70   11.30
 -10  -3  -3  -16.10    8.50
  10   3   3   -0.30    7.00
  10   3   3    6.80    6.20
  10   3   3   -9.60   13.00
   9  -4  -3    0.40   14.20
   9  -4  -3   -3.30   15.70
   9  -4  -3   -5.00   11.10
   9  -4  -3   13.50    9.30
  -9   4   3   29.40   15.50
  -9   4   3   -9.20   11.80
  -9   4   3    4.00   13.20
   8  -4  -3   13.70   13.70
   8  -4  -3   -4.60    9.50
   8  -4  -3   15.30    9.20
   8  -4  -3   16.00   14.90
  -8   4   3  -15.60   13.80
  -8   4   3   14.30   15.20
  -8   4   3   16.10   11.90
   7  -4  -3   30.50   16.00
   7  -4  -3   -3.50   10.20
   7  -4  -3   -4.50   11.30
  -7   4   3    6.20   10.80
  -7   4   3   12.90   12.20
  -7   4   3    6.40   13.20
   6  -4  -3  182.28   18.20
   6  -4  -3  212.98   13.80
   6  -4  -3  197.88   18.30
   6  -4  -3  196.88   19.70
  -6   4   3  193.68   18.00
  -6   4   3  207.68   19.60
  -6   4   3  174.08   17.90
   5  -4  -3  373.76   21.60
   5  -4  -3  396.86   17.00
   5  -4  -3  396.06   20.60
   5  -4  -3  396.96   22.50
  -5   4   3  399.56   21.30
  -5   4   3  410.46   22.80
  -5   4   3  406.66   21.70
   4  -4  -3  335.47   18.90
   4  -4  -3  310.07   17.10
   4  -4  -3  347.57   12.40
   4  -4  -3  315.97   17.60
   4  -4  -3  320.27   14.20
  -4   4   3  330.77   18.60
  -4   4   3  326.87   17.40
  -4   4   3  333.27   26.60
   3  -4  -3 1816.52   51.99
   3  -4  -3 1764.92   51.19
   3  -4  -3 1871.51   48.40
   3  -4  -3 1739.83   52.89
  -3   4   3 1785.12   52.79
  -3   4   3 1824.22   51.49
  -3   4   3 1780.02   51.99
   2  -4  -3 1453.15   41.30
   2  -4  -3 1418.66   39.60
   2  -4  -3 1485.05   43.40
   2  -4  -3 1454.65   41.40
  -2   4   3 1395.76   42.60
  -2   4   3 1404.66   41.20
  -2   4   3 1403.26   41.20
   1  -4  -3 1251.47   35.80
   1  -4  -3 1260.97   33.10
   1  -4  -3 1290.17   38.40
   1  -4  -3 1326.07   35.90
   1  -4  -3 1229.08   35.90
  -1   4   3 1272.07   38.00
  -1   4   3 1314.07   36.00
  -1   4   3 1194.28   35.80
  -1   4   3 1268.17   35.90
   0  -4  -3   71.09    8.40
   0  -4  -3   66.99    7.50
   0  -4  -3   68.59    6.00
   0  -4  -3   64.39    6.60
   0  -4  -3   66.49    6.70
   0  -4  -3   67.29    9.50
   0   4   3   63.49    7.40
   0   4   3   61.29    6.40
  -1  -4  -3 1448.26   40.60
  -1  -4  -3 1418.96   37.60
  -1  -4  -3 1456.95   42.60
  -1  -4  -3 1441.66   40.30
  -1  -4  -3 1402.66   37.60
   1   4   3 1416.26   37.60
   1   4   3 1506.75   49.99
   1   4   3 1425.86   40.40
   1   4   3 1436.36   37.60
   1   4   3 1360.86   42.40
  -2  -4  -3 2328.87   62.89
  -2  -4  -3 2265.87   59.39
  -2  -4  -3 2300.77   64.59
  -2  -4  -3 2391.26   62.39
  -2  -4  -3 2249.18   59.59
   2   4   3 2397.56   63.29
   2   4   3 2339.07   59.49
   2   4   3 2401.26   72.29
   2   4   3 2280.17   62.19
   2   4   3 2337.67   59.49
   2   4   3 2343.47   62.89
  -3  -4  -3 1135.69   34.00
  -3  -4  -3 1174.68   31.60
  -3  -4  -3 1176.58   35.00
  -3  -4  -3 1175.58   31.60
  -3  -4  -3 1159.88   36.80
  -3  -4  -3 1167.68   35.20
   3   4   3 1151.78   31.60
   3   4   3 1148.09   31.50
   3   4   3 1198.18   34.80
   3   4   3 1124.09   37.30
   3   4   3 1153.28   35.20
  -4  -4  -3   76.59    6.80
  -4  -4  -3   70.49    9.50
  -4  -4  -3   79.29    6.90
  -4  -4  -3   78.29    9.70
   4   4   3   80.09    7.70
   4   4   3   69.39    6.70
   4   4   3   79.59    8.80
   4   4   3   63.59    8.90
   4   4   3   78.29   11.10
  -5  -4  -3  300.37   14.50
  -5  -4  -3  303.67   13.50
  -5  -4  -3  283.77   15.80
  -5  -4  -3  303.27   14.10
   5   4   3  320.87   16.60
   5   4   3  297.47   14.90
   5   4   3  323.57   18.20
   5   4   3  309.27   14.00
  -6  -4  -3  137.39   14.40
  -6  -4  -3  126.89   11.50
  -6  -4  -3  115.39   11.20
  -6  -4  -3  129.49   11.60
  -6  -4  -3  133.79   12.70
   6   4   3  126.39   15.10
   6   4   3  138.39   14.60
   6   4   3  127.49   11.50
  -7  -4  -3   35.70   10.50
  -7  -4  -3   32.90    8.90
  -7  -4  -3   52.99   10.70
  -7  -4  -3   39.50    9.20
  -7  -4  -3   37.50    8.20
   7   4   3   26.60    7.80
   7   4   3   26.40    8.50
   7   4   3   27.50   11.40
   7   4   3   36.90    8.60
  -8  -4  -3  339.87   20.30
  -8  -4  -3  329.77   19.80
  -8  -4  -3  292.27   18.80
  -8  -4  -3  326.27   21.00
  -8  -4  -3  339.47   18.60
   8   4   3  345.97   19.00
   8   4   3  321.17   24.50
   8   4   3  341.37   17.00
  -9  -4  -3  186.88   18.40
  -9  -4  -3  151.58   22.40
  -9  -4  -3  169.48   17.30
   9   4   3  164.88   20.90
   9   4   3  142.69   15.00
   9   4   3  164.68   13.50
   9   4   3  108.19   13.40
 -10  -4  -3   15.10    9.30
 -10  -4  -3   -0.90   12.00
 -10  -4  -3   17.60   11.10
 -10  -4  -3    2.20    9.30
 -10  -4  -3    8.40   10.00
  10   4   3  -12.10    4.70
  10   4   3    4.40   12.50
  10   4   3   12.30    6.70
   8  -5  -3    0.70   10.90
   8  -5  -3    8.50    7.80
   8  -5  -3   30.60   13.70
   8  -5  -3    9.70   15.00
  -8   5   3   13.50   22.50
  -8   5   3    1.90   12.70
  -8   5   3   14.90   13.30
   7  -5  -3   10.80   10.60
   7  -5  -3   13.70    7.60
   7  -5  -3   14.60   13.30
   7  -5  -3   18.50   13.90
  -7   5   3   23.80   13.90
  -7   5   3   -2.50   11.10
  -7   5   3   11.20   13.20
   6  -5  -3  128.99   25.20
   6  -5  -3  111.89   10.20
   6  -5  -3  111.09   15.10
   6  -5  -3  100.99   14.20
  -6   5   3  119.49   16.40
  -6   5   3  139.99   15.80
  -6   5   3  129.39   15.40
   5  -5  -3    0.80   10.40
   5  -5  -3   14.20    5.10
   5  -5  -3    6.80    9.40
   5  -5  -3    7.70    6.00
   5  -5  -3    7.00    9.60
  -5   5   3   18.40    9.60
  -5   5   3   11.30   10.20
  -5   5   3   10.90   11.10
   4  -5  -3  514.25   17.90
   4  -5  -3  499.65   17.90
   4  -5  -3  503.55   22.00
   4  -5  -3  515.05   24.40
   4  -5  -3  534.95   23.70
  -4   5   3  486.65   21.90
  -4   5   3  513.15   23.50
  -4   5   3  501.25   24.10
   3  -5  -3   64.29   10.10
   3  -5  -3   56.29    7.10
   3  -5  -3   60.99   10.60
   3  -5  -3   58.59    9.90
  -3   5   3   61.19    9.90
  -3   5   3   55.29    9.70
  -3   5   3   67.19    9.90
   2  -5  -3   -0.30    6.90
   2  -5  -3    1.30    5.90
   2  -5  -3   -6.10    5.10
   2  -5  -3   10.40    6.90
  -2   5   3   -2.50    6.60
  -2   5   3   11.40    6.70
  -2   5   3    9.80    7.20
   1  -5  -3  714.43   26.10
   1  -5  -3  731.83   23.40
   1  -5  -3  727.53   22.40
   1  -5  -3  697.53   20.20
   1  -5  -3  712.33   22.60
  -1   5   3  674.23   23.40
  -1   5   3  694.93   22.40
  -1   5   3  661.63   25.00
   0  -5  -3 8088.99  207.38
   0  -5  -3 8233.28  207.48
   0  -5  -3 8428.66  213.08
   0  -5  -3 8319.47  209.78
   0  -5  -3 8307.07  211.18
   0  -5  -3 8257.37  207.68
   0   5   3 8183.28  210.88
   0   5   3 8199.88  207.38
   0   5   3 8264.67  209.78
   0   5   3 8275.87  207.48
  -1  -5  -3  372.46   11.90
  -1  -5  -3  366.76   18.70
  -1  -5  -3  373.36   11.90
  -1  -5  -3  352.66   14.60
  -1  -5  -3  359.76   17.20
  -1  -5  -3  391.46   16.80
  -1  -5  -3  367.36   16.50
   1   5   3  365.66   16.80
   1   5   3  362.06   11.80
   1   5   3  380.36   16.80
  -2  -5  -3  131.69    5.50
  -2  -5  -3  130.09   11.10
  -2  -5  -3  136.49   11.50
  -2  -5  -3  131.69   10.50
  -2  -5  -3  144.39    5.60
  -2  -5  -3  138.39   11.00
  -2  -5  -3  135.49   10.70
  -2  -5  -3  133.09   13.50
   2   5   3  154.68   12.30
   2   5   3  137.69   11.70
   2   5   3  132.39    5.70
   2   5   3  131.79   12.40
   2   5   3  134.09    5.60
  -3  -5  -3  715.03   25.00
  -3  -5  -3  752.52   20.10
  -3  -5  -3  700.93   25.00
  -3  -5  -3  734.33   25.10
  -3  -5  -3  730.03   24.70
  -3  -5  -3  738.53   27.10
  -3  -5  -3  743.53   24.90
  -3  -5  -3  717.43   20.10
   3   5   3  741.43   27.30
   3   5   3  719.83   20.10
   3   5   3  728.63   20.10
   3   5   3  748.23   25.50
   3   5   3  719.43   25.70
  -4  -5  -3  162.18   12.50
  -4  -5  -3  148.49    8.60
  -4  -5  -3  159.28   12.90
  -4  -5  -3  177.58   13.00
  -4  -5  -3  158.08    8.40
  -4  -5  -3  145.89   14.00
   4   5   3  159.18   12.70
   4   5   3  182.68   14.80
   4   5   3  154.98    8.50
   4   5   3  161.98    8.60
   4   5   3  161.78   13.60
  -5  -5  -3  335.17   13.60
  -5  -5  -3  309.67   13.50
  -5  -5  -3  306.97   14.80
  -5  -5  -3  333.17   17.00
  -5  -5  -3  312.37   19.40
   5   5   3  326.07   16.30
   5   5   3  309.67   17.20
   5   5   3  323.37   13.10
   5   5   3  301.87   18.30
  -6  -5  -3  212.08   12.70
  -6  -5  -3  193.98   15.40
  -6  -5  -3  194.78   12.50
  -6  -5  -3  207.98   15.50
  -6  -5  -3  198.88   12.90
   6   5   3  187.08   11.90
   6   5   3  219.48   14.50
   6   5   3  226.68   17.10
   6   5   3  195.88   12.00
   6   5   3  182.08   16.60
  -7  -5  -3   82.49   11.80
  -7  -5  -3   73.19    9.20
  -7  -5  -3   83.89   12.60
  -7  -5  -3   68.89   11.50
   7   5   3   70.69    9.60
   7   5   3   98.59   15.80
   7   5   3   73.79   13.60
   7   5   3   64.89   10.10
   7   5   3   68.09    9.10
  -8  -5  -3   27.10    9.90
  -8  -5  -3   10.50    7.60
  -8  -5  -3    9.70    8.00
  -8  -5  -3   18.60   10.60
  -8  -5  -3   27.40    9.30
   8   5   3  -11.70   11.30
   8   5   3   36.60    9.30
   8   5   3   50.29   12.90
  -9  -5  -3   21.90    8.60
  -9  -5  -3   37.30   10.60
  -9  -5  -3   35.90   13.10
  -9  -5  -3   36.60   11.30
   9   5   3   40.50   13.10
   9   5   3   20.20   12.20
   9   5   3   19.90   12.50
   9   5   3   30.90    9.10
 -10  -5  -3   88.39   12.20
 -10  -5  -3   76.19   13.60
 -10  -5  -3   91.69   14.20
 -10  -5  -3   84.09   13.70
  10   5   3  106.89   17.10
  10   5   3   84.19   16.20
   8  -6  -3   22.60   13.90
   8  -6  -3    5.10   15.70
   8  -6  -3   19.00    7.20
   8  -6  -3   20.60   13.80
  -8   6   3   31.20   15.40
   7  -6  -3   30.10   13.50
   7  -6  -3   35.80    7.40
   7  -6  -3   27.20   13.40
   7  -6  -3   23.70   13.00
  -7   6   3   36.70   13.70
  -7   6   3   33.00   14.20
  -7   6   3   31.30   12.60
   6  -6  -3   68.49   14.10
   6  -6  -3   73.29    7.80
   6  -6  -3   48.50   14.00
   6  -6  -3   59.49   13.10
  -6   6   3   51.79   13.20
  -6   6   3   50.89   13.00
  -6   6   3   69.79   14.20
   5  -6  -3    5.80    5.60
   5  -6  -3   -5.60   10.20
   5  -6  -3    0.30    5.20
   5  -6  -3  -16.10   10.70
   5  -6  -3   -6.40    9.60
  -5   6   3   -2.80    9.80
  -5   6   3   -2.70    9.20
  -5   6   3    6.20    9.70
   4  -6  -3   65.59   12.40
   4  -6  -3   67.29   12.00
   4  -6  -3   89.09    8.80
   4  -6  -3   85.29   12.80
  -4   6   3   67.49   12.00
  -4   6   3   64.09   12.00
  -4   6   3   64.59   12.60
   3  -6  -3    4.70    8.80
   3  -6  -3   14.40    8.60
   3  -6  -3   11.60    6.20
   3  -6  -3    0.50    7.00
  -3   6   3   21.00    8.40
  -3   6   3    0.70    7.60
  -3   6   3   12.80    7.40
   2  -6  -3 3558.04   94.79
   2  -6  -3 3488.85   94.59
   2  -6  -3 3613.84   98.39
   2  -6  -3 3547.04   94.49
  -2   6   3 3654.33   95.39
  -2   6   3 3550.84   99.79
  -2   6   3 3591.34   95.59
   1  -6  -3   -0.30    6.20
   1  -6  -3    4.40    7.30
   1  -6  -3    0.80    5.70
   1  -6  -3    2.30    5.70
  -1   6   3    4.00    8.70
  -1   6   3    6.50    7.10
  -1   6   3    3.50    3.60
  -1   6   3   -2.40    5.30
   0  -6  -3   44.50    7.70
   0  -6  -3   45.10    5.70
   0  -6  -3   50.79    5.90
   0  -6  -3   36.80    5.70
   0  -6  -3   46.70    8.80
   0  -6  -3   57.09   10.90
   0   6   3   41.20    9.10
   0   6   3   44.60    5.90
   0   6   3   52.59    5.80
   0   6   3   47.20    8.40
  -1  -6  -3  968.20   32.50
  -1  -6  -3 1011.00   32.40
  -1  -6  -3 1004.50   30.20
  -1  -6  -3 1010.00   26.90
  -1  -6  -3  981.20   30.10
  -1  -6  -3  980.70   34.80
  -1  -6  -3  989.90   26.80
  -1  -6  -3 1009.50   32.00
   1   6   3  981.60   26.90
   1   6   3  986.70   26.90
   1   6   3 1015.50   33.20
   1   6   3 1029.60   32.50
  -2  -6  -3  499.85   18.90
  -2  -6  -3  446.26   19.50
  -2  -6  -3  528.75   20.70
  -2  -6  -3  513.55   19.20
  -2  -6  -3  491.65   19.90
  -2  -6  -3  491.05   19.60
  -2  -6  -3  454.15   21.30
   2   6   3  485.75   20.50
   2   6   3  494.45   20.60
  -3  -6  -3 2177.38   61.59
  -3  -6  -3 2169.78   62.09
  -3  -6  -3 2193.18   61.39
  -3  -6  -3 2249.38   61.69
  -3  -6  -3 2144.09   61.99
  -3  -6  -3 2198.98   64.19
   3   6   3 2162.08   64.09
   3   6   3 2287.47   62.19
   3   6   3 2215.08   62.59
  -4  -6  -3  930.91   30.70
  -4  -6  -3  920.01   30.50
  -4  -6  -3  942.71   32.70
  -4  -6  -3  927.11   31.20
  -4  -6  -3  902.61   24.50
  -4  -6  -3  897.21   31.20
  -4  -6  -3  846.52   25.10
  -4  -6  -3  942.31   31.00
   4   6   3  879.71   30.70
   4   6   3  843.82   24.30
   4   6   3  915.61   32.70
   4   6   3  917.21   24.50
   4   6   3  901.11   31.20
  -5  -6  -3  585.74   25.10
  -5  -6  -3  573.74   25.00
  -5  -6  -3  596.54   18.90
  -5  -6  -3  590.24   18.80
  -5  -6  -3  619.74   23.90
  -5  -6  -3  615.04   24.60
   5   6   3  599.04   25.90
   5   6   3  587.34   18.90
   5   6   3  606.94   18.80
   5   6   3  609.94   24.10
   5   6   3  605.04   24.80
  -6  -6  -3    8.80    8.90
  -6  -6  -3   30.50    7.20
  -6  -6  -3   20.60    6.60
  -6  -6  -3   27.00    9.60
  -6  -6  -3   22.40    6.50
   6   6   3   14.70    5.80
   6   6   3    6.80    9.70
   6   6   3    3.30    9.00
   6   6   3   27.20   10.60
   6   6   3   16.50    6.10
  -7  -6  -3   87.89    9.70
  -7  -6  -3   76.79   11.90
  -7  -6  -3   87.09    9.90
  -7  -6  -3   79.49   13.30
  -7  -6  -3   82.99    9.30
   7   6   3   80.39    9.40
   7   6   3   93.89   11.20
   7   6   3   60.79   12.50
   7   6   3   90.79   14.20
   7   6   3   79.39   11.70
  -8  -6  -3    2.80    6.60
  -8  -6  -3    8.40    8.40
  -8  -6  -3   -2.70    7.60
   8   6   3    9.90   11.00
   8   6   3   -5.30   10.70
   8   6   3    2.70    9.10
   8   6   3   10.10    5.70
  -9  -6  -3   57.89    8.90
  -9  -6  -3   48.10   12.90
  -9  -6  -3   79.79   12.00
  -9  -6  -3   74.09   13.90
  -9  -6  -3   75.39   12.00
   9   6   3   62.49   11.50
   9   6   3   64.19   13.80
   9   6   3   71.79   11.10
   9   6   3   67.89   15.30
 -10  -6  -3   69.19   17.10
 -10  -6  -3   59.59    8.90
  10   6   3   57.49   14.00
  10   6   3   36.20   24.20
   7  -7  -3   55.39    5.70
   7  -7  -3   49.99   15.60
   7  -7  -3   18.00   24.00
   7  -7  -3   49.50   14.40
  -7   7   3   38.90   14.20
   6  -7  -3    7.70   11.60
   6  -7  -3    0.40    3.10
   6  -7  -3   20.50   12.80
   6  -7  -3   14.10   13.20
   6  -7  -3   13.50    4.80
  -6   7   3   32.20   13.20
  -6   7   3   13.80   12.60
  -6   7   3   19.00   11.90
   5  -7  -3   45.90   12.90
   5  -7  -3   49.10   12.70
   5  -7  -3   56.29    5.80
   5  -7  -3   53.89    8.20
   5  -7  -3   89.09   14.00
  -5   7   3   62.79   13.40
  -5   7   3   47.40   12.60
  -5   7   3   49.20   20.30
   4  -7  -3    6.80   10.50
   4  -7  -3  -16.90    9.20
   4  -7  -3    9.60    4.50
   4  -7  -3    8.10    8.90
   4  -7  -3    8.10    6.80
  -4   7   3   20.10   10.00
  -4   7   3    5.40   10.40
  -4   7   3    2.50    9.90
   3  -7  -3    8.50    7.10
   3  -7  -3    4.50    8.10
   3  -7  -3    4.70    9.20
   3  -7  -3   -3.60    8.20
  -3   7   3   11.30    8.70
  -3   7   3    3.90    7.60
  -3   7   3   -8.00    7.70
   2  -7  -3    8.30    7.00
   2  -7  -3    2.30    6.80
   2  -7  -3    8.00    7.40
   2  -7  -3    6.40    8.70
  -2   7   3    6.50    7.90
  -2   7   3    7.20    6.70
  -2   7   3   30.20   11.50
   1  -7  -3   19.20    6.50
   1  -7  -3   31.70    6.70
   1  -7  -3   16.70    8.70
   1  -7  -3   28.60    8.10
  -1   7   3   28.50    9.50
  -1   7   3   23.40    6.30
  -1   7   3   25.40    6.20
  -1   7   3   10.80    9.40
   0  -7  -3   -2.40    5.10
   0  -7  -3    1.00    7.70
   0  -7  -3    2.30    4.70
   0  -7  -3   -3.00    5.30
   0  -7  -3   -3.20    8.70
   0  -7  -3    5.70    4.70
   0  -7  -3    3.00    7.30
   0   7   3   -2.40    4.50
   0   7   3   -5.70    4.50
   0   7   3   -5.70    8.00
  -1  -7  -3   12.00    7.80
  -1  -7  -3   16.50    3.60
  -1  -7  -3    6.20    7.60
  -1  -7  -3    1.10    7.40
  -1  -7  -3   11.20    6.10
  -1  -7  -3    9.90    6.10
  -1  -7  -3   14.90    9.30
  -1  -7  -3   19.20    3.60
   1   7   3   19.70    8.60
   1   7   3    9.80    3.50
   1   7   3   11.00    3.60
  -2  -7  -3  538.95   24.80
  -2  -7  -3  547.95   22.40
  -2  -7  -3  539.35   22.50
  -2  -7  -3  599.84   21.70
  -2  -7  -3  579.14   21.20
  -2  -7  -3  555.54   22.40
  -2  -7  -3  565.64   23.60
   2   7   3  554.14   23.50
   2   7   3  555.44   23.60
  -3  -7  -3   47.00   10.70
  -3  -7  -3   35.50    7.30
  -3  -7  -3   56.29    9.00
  -3  -7  -3   39.80   14.90
  -3  -7  -3   45.80    8.30
  -3  -7  -3   47.80    9.70
   3   7   3   68.39   10.70
   3   7   3   51.09    9.90
  -4  -7  -3  149.59   13.70
  -4  -7  -3  163.38   14.80
  -4  -7  -3  175.18   15.00
  -4  -7  -3  163.08   15.20
  -4  -7  -3  190.28   16.00
  -4  -7  -3  188.58   13.00
  -4  -7  -3  143.29   13.80
   4   7   3  161.78   15.40
   4   7   3  152.28   15.60
   4   7   3  152.58   15.30
  -5  -7  -3  341.07   19.30
  -5  -7  -3  337.57   11.50
  -5  -7  -3  327.17   18.80
  -5  -7  -3  344.97   11.60
  -5  -7  -3  370.16   20.30
  -5  -7  -3  334.77   20.10
  -5  -7  -3  395.46   21.70
   5   7   3  323.57   20.50
   5   7   3  368.56   20.50
   5   7   3  366.66   20.20
   5   7   3  337.77   11.60
  -6  -7  -3  292.27   12.40
  -6  -7  -3  297.57   15.20
  -6  -7  -3  312.27   21.40
  -6  -7  -3  297.17   12.90
  -6  -7  -3  221.88   18.30
   6   7   3  292.87   20.40
   6   7   3  316.87   12.80
   6   7   3  299.37   12.50
   6   7   3  285.77   19.00
   6   7   3  331.87   23.80
  -7  -7  -3   93.39   13.90
  -7  -7  -3  113.69   10.80
  -7  -7  -3  166.68   18.20
  -7  -7  -3  106.09   11.70
   7   7   3  123.09   10.80
   7   7   3  100.29   14.50
   7   7   3   82.29   14.20
   7   7   3  110.69   11.00
   7   7   3   86.59   12.40
  -8  -7  -3   18.80    7.90
  -8  -7  -3    7.50    8.00
  -8  -7  -3   25.50    7.20
  -8  -7  -3   16.10   15.20
  -8  -7  -3   15.80   11.60
   8   7   3   15.20    9.60
   8   7   3   27.20   12.90
   8   7   3    5.10    3.50
   8   7   3    9.30   11.60
  -9  -7  -3    6.30    8.80
  -9  -7  -3    8.90   10.90
  -9  -7  -3    6.10    6.40
  -9  -7  -3    0.90    8.30
   9   7   3    0.20    3.90
   9   7   3   -9.80   10.40
   9   7   3   -4.90   12.30
 -10  -7  -3   29.70   10.30
 -10  -7  -3   11.80    9.90
 -10  -7  -3   26.00    7.00
  10   7   3   42.40   15.30
  10   7   3   20.60   13.00
   7  -8  -3   49.80   15.60
   7  -8  -3   66.49   15.90
  -7   8   3   44.70   11.60
   6  -8  -3   41.90   12.90
   6  -8  -3   50.79   14.60
   6  -8  -3   63.19   16.80
  -6   8   3   48.00   13.00
   5  -8  -3   32.00    8.20
   5  -8  -3   41.30   13.00
   5  -8  -3   16.50   11.60
   5  -8  -3   27.10   12.30
  -5   8   3   34.50   11.50
  -5   8   3   21.00   10.70
  -5   8   3   36.30   14.70
   4  -8  -3   62.49   13.70
   4  -8  -3   68.19    5.40
   4  -8  -3   55.09    9.90
   4  -8  -3   48.00   12.00
   4  -8  -3   93.29   15.50
  -4   8   3   87.59   13.30
   3  -8  -3   77.89   14.00
   3  -8  -3   70.19   11.50
   3  -8  -3   97.79   11.50
   3  -8  -3   94.29   11.60
   3  -8  -3   82.99    6.90
  -3   8   3   63.39   17.30
  -3   8   3   78.89   14.70
   2  -8  -3   55.29    6.30
   2  -8  -3   52.49    9.20
   2  -8  -3   55.99   10.10
   2  -8  -3   75.49    9.70
   2  -8  -3   49.70   11.60
  -2   8   3   70.79    9.40
  -2   8   3   65.39   13.70
  -2   8   3   52.59   11.20
   1  -8  -3   -3.60    6.20
   1  -8  -3    5.40    5.30
   1  -8  -3  -10.30    7.00
   1  -8  -3  -13.40    9.50
   1  -8  -3    4.20    6.60
  -1   8   3   -9.60    9.90
  -1   8   3   -6.30    5.50
  -1   8   3    2.00    5.80
  -1   8   3    0.30    7.90
   0  -8  -3    8.70    5.40
   0  -8  -3    1.00    5.80
   0  -8  -3    3.30    7.30
   0  -8  -3   -0.90   10.30
   0  -8  -3    4.40    4.90
   0  -8  -3    2.40    8.00
   0   8   3    4.40    4.90
   0   8   3    2.60    4.80
   0   8   3    3.40    9.50
  -1  -8  -3  426.66   18.60
  -1  -8  -3  397.16   20.80
  -1  -8  -3  438.46   13.10
  -1  -8  -3  407.56   21.20
  -1  -8  -3  431.06   18.10
  -1  -8  -3  463.05   20.80
  -1  -8  -3  422.66   23.70
  -1  -8  -3  448.86   13.30
   1   8   3  437.36   13.40
   1   8   3  418.86   22.60
   1   8   3  432.96   13.40
  -2  -8  -3   38.60    8.10
  -2  -8  -3   29.60    8.90
  -2  -8  -3   31.90    8.90
  -2  -8  -3   37.10    8.80
  -2  -8  -3   18.40   10.60
  -2  -8  -3   23.50    9.50
  -2  -8  -3   43.90    8.50
   2   8   3   46.20   11.40
  -3  -8  -3  126.59   12.20
  -3  -8  -3  120.29   12.60
  -3  -8  -3  117.09   23.10
  -3  -8  -3  148.99   14.30
  -3  -8  -3  134.19   13.40
  -3  -8  -3  150.48   16.00
  -3  -8  -3  122.79   14.50
  -4  -8  -3   90.69   13.20
  -4  -8  -3   65.79   11.40
  -4  -8  -3   85.39    9.70
  -4  -8  -3   87.89   12.40
  -4  -8  -3   69.49   15.50
  -4  -8  -3   57.69   10.60
  -4  -8  -3   70.19   11.30
   4   8   3   91.79   12.90
   4   8   3   80.99   12.10
  -5  -8  -3  418.36   22.10
  -5  -8  -3  450.05   24.70
  -5  -8  -3  384.76   22.40
  -5  -8  -3  407.16   22.20
  -5  -8  -3  394.96   21.70
  -5  -8  -3  419.16   18.90
   5   8   3  421.36   22.70
   5   8   3  410.46   23.00
   5   8   3  388.56   23.20
  -6  -8  -3   81.29   14.80
  -6  -8  -3   80.09    6.20
  -6  -8  -3   88.39   13.90
  -6  -8  -3   86.49    9.50
  -6  -8  -3   73.89    6.20
  -6  -8  -3   88.39   14.20
   6   8   3   71.59    6.30
   6   8   3   85.29   14.10
   6   8   3   59.29   13.30
   6   8   3   83.29    6.40
  -7  -8  -3   -6.00    5.30
  -7  -8  -3   -5.40    6.00
  -7  -8  -3    2.30    6.60
  -7  -8  -3    2.60   12.80
  -7  -8  -3    1.40    5.30
   7   8   3   -2.70   10.90
   7   8   3   -3.30    5.30
   7   8   3   -1.20    5.10
   7   8   3    2.20   10.50
  -8  -8  -3  134.49   16.40
  -8  -8  -3  105.69   11.00
  -8  -8  -3  133.29   12.20
  -8  -8  -3  155.98   24.60
  -8  -8  -3  160.18   17.90
  -8  -8  -3  124.79   11.50
   8   8   3  106.79   16.30
   8   8   3  109.89   11.60
   8   8   3  111.89   15.60
  -9  -8  -3   93.09    8.60
  -9  -8  -3  122.39   20.90
  -9  -8  -3   98.99   11.00
  -9  -8  -3   81.89   10.80
   9   8   3   95.69   16.70
   9   8   3  100.29   24.50
   6  -9  -3   18.60   15.00
   6  -9  -3   26.50   13.80
   6  -9  -3   32.80   13.50
  -6   9   3    7.30    5.80
   5  -9  -3  133.59   16.30
   5  -9  -3  133.69   18.20
   5  -9  -3  123.59   16.40
   5  -9  -3  127.59   12.90
  -5   9   3  100.19   19.40
   4  -9  -3    9.10   10.40
   4  -9  -3   13.70   10.10
   4  -9  -3    5.40    8.10
   4  -9  -3   -2.00   11.50
  -4   9   3    3.70   13.20
  -4   9   3   15.40    5.70
  -4   9   3   16.30   13.30
  -4   9   3    9.40   10.10
   3  -9  -3  303.67   18.80
   3  -9  -3  367.46   25.00
   3  -9  -3  321.77   18.90
   3  -9  -3  352.26   20.00
  -3   9   3  334.47   25.30
   2  -9  -3  192.48   20.50
   2  -9  -3  205.38   14.80
   2  -9  -3  180.88   14.60
   2  -9  -3  215.38   16.90
   2  -9  -3  183.38   10.10
  -2   9   3  201.38   19.90
  -2   9   3  127.39   15.50
  -2   9   3  220.28   13.60
   1  -9  -3   42.60   13.20
   1  -9  -3   42.00   14.30
   1  -9  -3   62.19   10.90
   1  -9  -3   75.29    7.80
   1  -9  -3   73.19    8.80
  -1   9   3   45.10   11.10
  -1   9   3   72.69   14.50
  -1   9   3   63.99    8.20
  -1   9   3   49.70    8.00
   0  -9  -3   18.40    9.10
   0  -9  -3   10.70   12.40
   0  -9  -3    7.10    9.50
   0  -9  -3   13.60    5.60
   0  -9  -3   15.40   10.40
   0  -9  -3   11.80    6.60
   0   9   3   13.70    5.50
   0   9   3   16.90    5.60
   0   9   3   13.40   11.10
  -1  -9  -3  211.28   19.70
  -1  -9  -3  217.68   14.30
  -1  -9  -3  209.98    8.00
  -1  -9  -3  186.58   18.20
  -1  -9  -3  224.18   17.60
  -1  -9  -3  186.98   22.50
  -1  -9  -3  247.18   17.20
  -1  -9  -3  231.18    8.30
   1   9   3  209.88    8.20
   1   9   3  231.28   20.20
   1   9   3  214.88    8.30
  -2  -9  -3  108.59   12.30
  -2  -9  -3  117.39   15.20
  -2  -9  -3   94.89   12.20
  -2  -9  -3   90.69   15.00
  -2  -9  -3   97.89   12.50
  -2  -9  -3  107.39   13.60
  -2  -9  -3   97.29   13.20
   2   9   3   97.69   14.80
  -3  -9  -3   35.60   12.50
  -3  -9  -3   60.59   13.00
  -3  -9  -3   37.60   10.60
  -3  -9  -3   27.90    8.50
  -3  -9  -3   45.70   10.90
  -3  -9  -3   36.70    9.90
  -3  -9  -3   48.80   10.20
  -4  -9  -3  287.07   21.50
  -4  -9  -3  271.97   18.50
  -4  -9  -3  277.27   19.10
  -4  -9  -3  281.27   20.70
  -4  -9  -3  229.18   17.80
  -4  -9  -3  254.77   16.80
  -4  -9  -3  256.97   19.10
  -5  -9  -3   38.10   11.70
  -5  -9  -3   40.60    8.40
  -5  -9  -3   21.70   10.40
  -5  -9  -3   37.30   12.30
  -5  -9  -3   27.20   11.00
  -5  -9  -3   46.10   12.00
   5   9   3   34.30   12.40
  -6  -9  -3   64.19   12.70
  -6  -9  -3   60.69    9.10
  -6  -9  -3   77.09   15.40
  -6  -9  -3   60.69   12.80
  -6  -9  -3   52.99   11.70
   6   9   3   68.69   14.20
  -7  -9  -3  200.78   20.00
  -7  -9  -3  226.38   19.90
  -7  -9  -3  210.08   24.10
  -7  -9  -3  157.68   12.80
  -7  -9  -3  190.48   13.70
   7   9   3  195.48   21.00
   7   9   3  215.58   20.40
  -8  -9  -3   42.60    6.10
  -8  -9  -3   24.20   15.70
  -8  -9  -3   26.80    6.80
  -8  -9  -3   35.60    6.10
  -8  -9  -3   39.40    7.10
   8   9   3   40.00   14.50
   8   9   3   25.50   12.80
   8   9   3   36.40    6.50
  -9  -9  -3   -0.20    6.70
  -9  -9  -3    3.80    6.50
  -9  -9  -3   -4.60    4.80
  -9  -9  -3   -9.50    6.20
   9   9   3   -2.00   11.40
   9   9   3  -12.40   12.20
   5 -10  -3    4.20   11.40
   5 -10  -3    6.70   11.40
   5 -10  -3   15.70   15.10
  -5  10   3   11.90    5.50
  -5  10   3   -4.70   14.00
   4 -10  -3   14.40   10.60
   4 -10  -3   28.20   13.00
   4 -10  -3   26.20   11.10
   4 -10  -3    9.90    7.10
  -4  10   3   -2.30    6.10
  -4  10   3   10.70   14.60
   3 -10  -3   48.40   14.70
   3 -10  -3   10.50    7.00
   3 -10  -3   22.80    9.60
  -3  10   3    4.30   13.80
  -3  10   3   24.10   13.30
  -3  10   3   26.00    9.90
   2 -10  -3  117.99   11.60
   2 -10  -3  108.89   11.70
   2 -10  -3   96.59    8.20
   2 -10  -3  118.39   15.90
  -2  10   3  111.49   18.10
  -2  10   3   98.49   14.10
  -2  10   3   58.69   20.50
   1 -10  -3  448.76   18.30
   1 -10  -3  496.75   30.00
   1 -10  -3  485.85   28.10
   1 -10  -3  584.64   20.30
   1 -10  -3  507.55   19.80
  -1  10   3  441.86   28.90
   0 -10  -3  748.03   36.30
   0 -10  -3  767.62   32.90
   0 -10  -3  722.33   23.10
   0 -10  -3  741.43   31.10
   0 -10  -3  722.63   25.60
   0 -10  -3  739.33   23.30
   0  10   3  762.62   34.40
   0  10   3  739.63   23.30
   0  10   3  733.23   23.20
  -1 -10  -3   49.70   11.50
  -1 -10  -3   39.50   10.90
  -1 -10  -3   46.70    9.00
  -1 -10  -3   63.89   15.30
  -1 -10  -3   16.60    8.10
   1  10   3   37.20   13.50
  -2 -10  -3   20.30   10.40
  -2 -10  -3    5.00   12.00
  -2 -10  -3   31.80   10.30
  -2 -10  -3    5.10    8.90
  -2 -10  -3   33.20    9.20
   2  10   3   32.30   13.00
  -3 -10  -3   -6.40    9.00
  -3 -10  -3    3.20    9.30
  -3 -10  -3  -12.10    8.50
  -3 -10  -3    8.90   11.50
  -3 -10  -3    1.30   12.10
  -3 -10  -3   16.80    8.60
  -4 -10  -3   72.59   13.60
  -4 -10  -3   40.40    9.40
  -4 -10  -3   58.49   12.40
  -4 -10  -3   35.70   11.10
  -4 -10  -3   62.29   14.10
  -4 -10  -3   46.70   11.60
  -4 -10  -3   32.30   10.60
  -5 -10  -3  151.88   17.80
  -5 -10  -3  178.38   16.80
  -5 -10  -3  155.68   19.90
  -5 -10  -3  121.19   16.10
  -5 -10  -3  115.39   11.60
  -6 -10  -3   50.49   12.40
  -6 -10  -3   42.30    8.40
  -6 -10  -3   53.59   23.00
  -6 -10  -3   30.90   12.00
  -6 -10  -3   37.80   11.70
  -6 -10  -3   66.89   16.80
   6  10   3   53.99   14.30
  -7 -10  -3    7.20    6.30
  -7 -10  -3    5.40    6.60
  -7 -10  -3   -7.30   14.30
   7  10   3   -2.10   12.20
  -8 -10  -3   33.70    6.70
  -8 -10  -3   50.29    7.70
   4 -11  -3   34.40   15.30
   4 -11  -3   79.29   12.90
   4 -11  -3   73.89   12.80
  -4  11   3   52.59   17.70
   3 -11  -3    5.20    9.60
   3 -11  -3   16.60   10.00
   3 -11  -3   -1.30   10.50
   3 -11  -3   29.20   12.60
  -3  11   3    8.00    6.60
  -3  11   3   11.20   16.30
   2 -11  -3  131.89   15.20
   2 -11  -3  102.29   11.80
   2 -11  -3  105.79   11.60
   2 -11  -3   90.79   16.60
   2 -11  -3  117.09    7.40
  -2  11   3  120.49   19.10
  -2  11   3  110.99   17.50
   1 -11  -3    3.90    6.90
   1 -11  -3  -24.10    8.70
   1 -11  -3   -5.10    5.30
   1 -11  -3    1.90    7.20
   1 -11  -3    5.10   10.20
   1 -11  -3   -5.00   13.90
   1 -11  -3   -0.70   10.80
  -1  11   3   -1.40    6.70
  -1  11   3    3.00    3.10
  -1  11   3   -8.90   11.50
   0 -11  -3   64.69    7.00
   0 -11  -3   63.39    7.10
   0 -11  -3   81.49   14.70
   0 -11  -3   56.59    8.80
   0 -11  -3   60.89   12.90
   0 -11  -3   71.19   13.70
   0 -11  -3   59.59   16.90
   0  11   3   77.29   15.70
  -1 -11  -3    4.40    7.60
  -1 -11  -3   -7.00    9.80
  -1 -11  -3   -0.20   10.30
  -1 -11  -3   -7.90   12.50
  -1 -11  -3  -14.00   16.60
   1  11   3  -18.20   11.10
  -2 -11  -3   14.20   11.60
  -2 -11  -3    7.80    8.40
  -2 -11  -3   -8.40   12.60
   2  11   3    9.20   13.30
  -3 -11  -3  161.88   16.20
  -3 -11  -3  218.78   17.10
  -3 -11  -3  190.58   22.30
  -3 -11  -3  143.39   16.50
  -3 -11  -3  206.38   21.90
  -3 -11  -3  166.28   17.80
  -3 -11  -3  191.68   19.80
  -4 -11  -3    7.90    8.30
  -4 -11  -3    5.90    9.20
  -4 -11  -3    4.00   10.50
  -4 -11  -3   -1.50    9.80
  -4 -11  -3   14.60   10.50
  -4 -11  -3   10.40   13.70
  -4 -11  -3    2.90   10.60
  -5 -11  -3    3.20   14.30
  -5 -11  -3   -2.30   11.30
  -5 -11  -3   -5.40   10.30
  -5 -11  -3   16.60   11.80
  -5 -11  -3   -9.60    9.40
  -5 -11  -3    8.20   10.30
  -5 -11  -3   11.00    7.90
  -6 -11  -3   26.50   21.70
  -6 -11  -3   22.00   17.80
  -6 -11  -3   30.10   11.00
  -7 -11  -3   -5.60   13.00
  -7 -11  -3   23.60    7.80
   7  11   3   47.60   23.10
   2 -12  -3   22.10    9.00
   2 -12  -3   17.00   18.60
   2 -12  -3   20.00   13.70
  -2  12   3   12.10    4.30
  -2  12   3   23.60   15.60
   1 -12  -3   -6.50   11.70
   1 -12  -3    5.60    5.50
   1 -12  -3   -5.90    6.70
   1 -12  -3    1.90    7.10
  -1  12   3    9.70    3.30
  -1  12   3   -0.50   16.90
   0 -12  -3    3.40    5.00
   0 -12  -3    1.90   11.80
   0 -12  -3   -2.70    4.60
   0 -12  -3   -0.60    6.80
   0  12   3   13.00    2.70
   0  12   3    4.30    5.00
   0  12   3   -4.60   12.70
  -1 -12  -3   22.00    8.40
  -1 -12  -3   13.60   11.00
  -1 -12  -3   13.50   15.30
  -1 -12  -3   37.80   19.20
   1  12   3   32.30   15.00
  -2 -12  -3   69.89   11.30
  -2 -12  -3   56.69   14.00
  -2 -12  -3   80.99   18.10
  -2 -12  -3   62.09   13.20
  -3 -12  -3   11.90    9.60
  -3 -12  -3   24.40    9.70
  -3 -12  -3   21.30   14.10
  -3 -12  -3   26.40   21.00
  -4 -12  -3   -2.30    9.40
  -4 -12  -3    5.10   12.10
  -4 -12  -3   -0.60    9.90
  -5 -12  -3   82.69   18.70
  -5 -12  -3   43.50   10.00
  -5 -12  -3   37.10   11.80
  -6 -12  -3   13.80   12.70
  -6 -12  -3    1.80    7.40
  -1 -13  -3   30.10   13.10
  -1 -13  -3   23.60    8.60
   1  13   3   19.30   15.80
  -2 -13  -3   65.39   13.60
  -2 -13  -3   95.19   12.60
  -3 -13  -3   13.60    9.70
   3  10  -4    7.80    3.30
   3  10  -4   -4.20   11.10
   3  10  -4   -1.90   12.90
  -3 -10   4   16.80    6.00
  -3 -10   4   -3.50    5.80
  -3 -10   4   -5.40    6.30
  -3 -10   4   16.90    9.30
   2  10  -4    8.00   10.20
   2  10  -4    5.90   20.90
  -2 -10   4   15.50   11.10
  -2 -10   4    5.60    6.60
  -2 -10   4   10.30    6.90
  -2 -10   4   -0.60    7.70
   1  10  -4    8.10    8.80
   1  10  -4    4.70    4.70
   1  10  -4    3.60    3.60
   1  10  -4    4.70   12.40
  -1 -10   4   16.30   11.50
  -1 -10   4    7.50    7.20
  -1 -10   4   -2.00    7.00
  -1 -10   4    0.40   11.60
  -1 -10   4  -15.40    8.10
   0  10  -4    3.70    3.80
   0  10  -4   10.40   11.40
   0 -10   4    4.40    8.10
   0 -10   4   -1.60    8.60
   0 -10   4    2.80   10.20
   0 -10   4   -4.10    8.90
  -1  10  -4   32.30   12.80
  -1  10  -4   37.20   12.50
   1 -10   4   13.90   15.20
   1 -10   4   36.40    9.90
   1 -10   4   12.20   11.60
   1 -10   4   32.00   10.40
  -2  10  -4   -1.60    4.10
  -2  10  -4   11.20   17.20
  -2  10  -4  -18.40   10.00
   2 -10   4   -5.60    9.60
   2 -10   4   -8.00    8.50
   2 -10   4   -9.00   11.90
   2 -10   4   -5.50    9.00
   5   9  -4  136.19   17.90
  -5  -9   4  136.39   11.50
   4   9  -4  315.47   34.20
   4   9  -4  284.57   22.80
  -4  -9   4  292.67   14.60
  -4  -9   4  312.97   17.40
  -4  -9   4  295.87   15.00
   3   9  -4   99.69   14.70
   3   9  -4  113.59   10.30
   3   9  -4  103.59   16.00
  -3  -9   4  107.79    9.90
  -3  -9   4  124.19   15.10
  -3  -9   4  107.79   11.40
  -3  -9   4  101.19    9.50
  -3  -9   4  135.59   26.20
   2   9  -4  100.39   10.10
   2   9  -4   85.99   15.30
   2   9  -4   85.29   12.70
  -2  -9   4  102.99   17.10
  -2  -9   4   75.49   19.90
  -2  -9   4   86.89    9.60
  -2  -9   4   77.79   12.90
  -2  -9   4   66.09    9.70
  -2  -9   4   68.09    8.60
   1   9  -4   -1.60    3.10
   1   9  -4   10.50    9.10
   1   9  -4   -0.70   11.60
   1   9  -4    1.20    7.20
   1   9  -4   -2.80    7.40
  -1  -9   4   -6.20    7.90
  -1  -9   4  -10.80   12.60
  -1  -9   4   -8.80   10.90
  -1  -9   4   13.70    7.50
  -1  -9   4    9.60    7.20
  -1  -9   4   -3.80    7.90
  -1  -9   4   10.50   10.70
   0   9  -4   60.39    9.20
   0   9  -4   51.29   11.20
   0   9  -4   43.10    9.50
   0   9  -4   45.90   13.00
   0  -9   4   27.90   13.90
   0  -9   4   61.49    9.80
   0  -9   4   39.30    9.70
   0  -9   4   77.49   16.10
  -1   9  -4   62.89   13.50
  -1   9  -4   75.49   18.60
   1  -9   4   87.69   11.60
   1  -9   4   81.79   13.50
   1  -9   4   67.79   10.70
   1  -9   4   68.19   10.70
  -2   9  -4   35.40   11.80
  -2   9  -4   27.10   13.80
  -2   9  -4   13.30   11.50
   2  -9   4   24.70    9.70
   2  -9   4   19.80    9.80
   2  -9   4   23.20   11.60
  -3   9  -4    8.50   10.50
  -3   9  -4   -0.80    4.10
  -3   9  -4    5.40   13.60
   3  -9   4    0.00   11.10
   3  -9   4    6.10   10.20
  -4   9  -4    9.40    5.80
  -4   9  -4    0.30   13.30
  -4   9  -4    0.70    9.70
   4  -9   4  -10.40   19.20
   4  -9   4    7.70   10.70
   4  -9   4   14.10   10.50
   6   8  -4  470.85   33.80
   6   8  -4  498.15   25.60
   6   8  -4  464.25   31.30
  -6  -8   4  473.25   21.00
  -6  -8   4  438.86   25.90
   5   8  -4  305.47   20.10
   5   8  -4  312.87   18.10
   5   8  -4  320.67   25.40
   5   8  -4  397.46   25.10
  -5  -8   4  355.46   17.00
  -5  -8   4  289.17   22.90
  -5  -8   4  297.57   16.10
   4   8  -4    2.70    3.40
   4   8  -4   -6.40   10.30
   4   8  -4    7.00   12.10
   4   8  -4   -1.60    6.90
  -4  -8   4   14.30    6.70
  -4  -8   4    2.20    6.90
  -4  -8   4   -9.10   16.60
  -4  -8   4   -3.10   13.00
  -4  -8   4   -8.10    6.60
   3   8  -4   21.20   11.70
   3   8  -4    3.00    9.90
  -3  -8   4   27.90   13.50
  -3  -8   4   23.20    8.30
  -3  -8   4   14.30    7.30
  -3  -8   4    8.20    6.10
  -3  -8   4   21.60    7.20
   2   8  -4   24.60    6.60
   2   8  -4    3.80    3.10
   2   8  -4    9.40    9.90
   2   8  -4   18.00   11.70
  -2  -8   4   28.70   10.00
  -2  -8   4   18.30   10.30
  -2  -8   4   17.00    7.30
  -2  -8   4   13.70    7.30
   1   8  -4   23.90    9.10
   1   8  -4   37.10   14.50
   1   8  -4   49.30   12.40
  -1  -8   4   35.40    9.60
  -1  -8   4   34.80    8.50
  -1  -8   4   27.50    9.00
  -1  -8   4   17.90    7.70
   0   8  -4   11.10    9.00
   0   8  -4   18.20    7.70
   0   8  -4   16.60   11.20
   0   8  -4    3.70    3.50
   0  -8   4   17.40    8.10
   0  -8   4   17.80    8.10
   0  -8   4   12.00    9.20
   0  -8   4   15.50    8.10
  -1   8  -4   26.50   14.00
  -1   8  -4   39.10    6.90
  -1   8  -4   24.10   10.70
  -1   8  -4   38.20   11.60
  -1   8  -4   21.40   10.80
   1  -8   4   13.20    8.30
   1  -8   4   10.90   15.50
   1  -8   4   22.80    9.40
   1  -8   4   27.10    8.90
  -2   8  -4   21.50    9.50
  -2   8  -4   20.10   12.60
  -2   8  -4   16.70   10.50
  -2   8  -4   -2.50   12.10
   2  -8   4   22.50    9.10
   2  -8   4   19.40    9.50
   2  -8   4   -0.90   12.50
   2  -8   4   19.50   11.20
  -3   8  -4   50.39   14.50
  -3   8  -4   59.69   11.60
  -3   8  -4   59.99   14.30
  -3   8  -4   59.39   12.10
   3  -8   4   32.70   10.70
   3  -8   4   46.20   13.90
   3  -8   4   41.30   11.10
  -4   8  -4   14.30   10.00
  -4   8  -4    2.20    4.60
  -4   8  -4    9.70   12.00
  -4   8  -4   -8.00   12.00
   4  -8   4    3.60   10.50
   4  -8   4   -2.90   10.10
   4  -8   4  -12.50   11.00
  -5   8  -4   17.00   13.90
  -5   8  -4   12.60    5.70
  -5   8  -4    3.40    9.30
   5  -8   4  -15.00   16.40
   5  -8   4   10.20   11.80
   5  -8   4   -6.00   22.50
   7   7  -4  173.18   18.00
   7   7  -4  116.99   22.70
   7   7  -4  202.18   22.30
  -7  -7   4  173.98   17.20
  -7  -7   4  163.48   19.80
   6   7  -4    3.30    3.80
   6   7  -4    7.50   12.30
   6   7  -4    2.30   12.10
   6   7  -4   -1.70    9.40
  -6  -7   4    0.80   10.00
  -6  -7   4    8.60    8.40
  -6  -7   4   14.10   12.10
   5   7  -4  150.88   17.60
   5   7  -4  161.78   16.90
   5   7  -4  190.38   18.60
   5   7  -4  169.88   14.30
  -5  -7   4  204.38   22.20
  -5  -7   4  174.28   18.00
  -5  -7   4  195.38   17.50
  -5  -7   4  171.48   13.50
   4   7  -4  157.08   16.00
   4   7  -4  129.79   13.00
   4   7  -4  148.59   17.20
  -4  -7   4  134.79   12.10
  -4  -7   4  140.59   12.80
  -4  -7   4  121.79   15.20
  -4  -7   4  129.89    9.60
   3   7  -4   83.09   21.90
   3   7  -4  114.29   14.80
   3   7  -4  118.89   11.10
  -3  -7   4  112.29   11.90
  -3  -7   4  122.19   11.50
  -3  -7   4  126.79   14.90
  -3  -7   4  120.49   11.80
   2   7  -4   25.40    9.90
   2   7  -4   21.30   11.10
   2   7  -4   27.20    8.00
   2   7  -4   31.20    6.50
  -2  -7   4   37.60    9.10
  -2  -7   4   21.30    7.60
  -2  -7   4   29.00    7.10
  -2  -7   4   24.50   11.40
  -2  -7   4   43.00    8.10
   1   7  -4   32.80   11.00
   1   7  -4    0.50    6.40
   1   7  -4   15.90    7.30
   1   7  -4   -1.20    6.30
   1   7  -4   -8.40    7.70
  -1  -7   4   -3.00    7.00
  -1  -7   4   -2.30    7.20
  -1  -7   4    2.60    9.60
  -1  -7   4    1.70    6.90
  -1  -7   4   -1.00    6.80
   0   7  -4   85.89   13.20
   0   7  -4  124.29   11.20
   0   7  -4  100.09   10.00
   0   7  -4   98.79   13.80
   0   7  -4  105.69   11.10
   0  -7   4  128.09   13.10
   0  -7   4  118.59   11.50
   0  -7   4   97.79   10.80
   0  -7   4  128.69   15.50
   0  -7   4  108.19   10.90
  -1   7  -4    5.50   17.90
  -1   7  -4   33.80    8.10
  -1   7  -4   25.30    9.60
  -1   7  -4   27.20    6.70
   1  -7   4   28.60    8.30
   1  -7   4   17.80    8.80
   1  -7   4   33.50   10.20
   1  -7   4   37.00   11.00
  -2   7  -4  342.47   22.40
  -2   7  -4  319.57   12.50
  -2   7  -4  354.16   23.70
  -2   7  -4  347.77   23.40
   2  -7   4  352.96   19.40
   2  -7   4  334.87   19.00
  -3   7  -4   37.60    9.70
  -3   7  -4   41.00   12.50
   3  -7   4   43.60   10.50
   3  -7   4   35.70   11.20
   3  -7   4   31.50   10.00
  -4   7  -4   48.20   14.00
  -4   7  -4   38.30   10.90
  -4   7  -4   31.90    9.90
  -4   7  -4   17.40   11.80
   4  -7   4   31.10   12.00
   4  -7   4   30.20   11.00
   4  -7   4   34.60   11.00
  -5   7  -4    0.80    7.10
  -5   7  -4   -1.60   11.50
  -5   7  -4   35.70   14.50
  -5   7  -4  -22.50   12.40
   5  -7   4   -2.40   10.80
   5  -7   4   -1.40   11.50
   5  -7   4  -14.30   10.20
  -6   7  -4   15.30   13.60
  -6   7  -4    3.30    6.40
   6  -7   4    1.80   11.20
   6  -7   4    7.70   12.30
   6  -7   4    8.20   23.20
   8   6  -4   -7.40   11.20
   8   6  -4   11.60   13.70
   8   6  -4   -2.70    5.10
  -8  -6   4   13.60   10.20
  -8  -6   4   -4.40    8.10
  -8  -6   4  -11.70    9.80
   7   6  -4    6.30   12.50
   7   6  -4   16.70   10.90
   7   6  -4    7.80   12.30
  -7  -6   4    5.30    8.10
  -7  -6   4   -3.30    9.00
   6   6  -4   89.39   15.50
   6   6  -4   69.69   18.80
   6   6  -4   74.29   11.40
   6   6  -4   64.29   13.80
  -6  -6   4   84.19   11.10
  -6  -6   4   56.89   10.80
  -6  -6   4   65.39   10.90
   5   6  -4  -11.80   10.50
   5   6  -4   -9.70   10.60
   5   6  -4  -11.30    8.60
   5   6  -4    2.50    4.80
  -5  -6   4    7.40    7.70
  -5  -6   4    8.90    7.70
  -5  -6   4   -6.00    8.40
  -5  -6   4   -6.90   13.40
   4   6  -4   98.89   11.60
   4   6  -4   76.69    9.80
   4   6  -4  128.59   11.60
   4   6  -4  110.59   14.40
   4   6  -4  132.99   15.30
  -4  -6   4   97.99   12.80
  -4  -6   4  111.39   10.70
  -4  -6   4  104.39   10.50
   3   6  -4  497.95   21.00
   3   6  -4  458.95   23.40
   3   6  -4  473.85   24.20
   3   6  -4  475.35   19.60
  -3  -6   4  449.06   17.90
  -3  -6   4  462.75   19.10
  -3  -6   4  448.86   21.40
  -3  -6   4  463.35   26.30
   2   6  -4   23.80    5.80
   2   6  -4   11.20    9.30
   2   6  -4   20.10    7.30
   2   6  -4   24.30   11.10
  -2  -6   4   20.50    7.20
  -2  -6   4   16.90    7.30
  -2  -6   4   15.80   11.30
  -2  -6   4   17.40    6.10
  -2  -6   4   26.40    7.60
   1   6  -4   42.30   10.90
   1   6  -4   53.09    8.40
   1   6  -4   50.39    7.80
   1   6  -4   52.89    8.00
   1   6  -4   62.69    9.80
  -1  -6   4   63.59    8.40
  -1  -6   4   58.39    8.20
  -1  -6   4   47.40   11.10
  -1  -6   4   56.99    8.50
  -1  -6   4   59.19    8.50
   0   6  -4  684.83   24.40
   0   6  -4  689.03   27.50
   0   6  -4  683.73   24.30
   0   6  -4  694.43   24.70
   0   6  -4  686.33   26.50
   0  -6   4  694.33   24.00
   0  -6   4  725.03   24.70
   0  -6   4  635.64   28.50
   0  -6   4  689.93   26.70
   0  -6   4  725.43   24.80
  -1   6  -4  703.23   28.80
  -1   6  -4  751.22   30.70
  -1   6  -4  714.73   28.30
  -1   6  -4  689.73   25.80
  -1   6  -4  710.73   23.30
   1  -6   4  679.23   24.70
   1  -6   4  707.83   29.60
   1  -6   4  708.63   26.20
   1  -6   4  756.42   26.00
   1  -6   4  685.83   28.30
  -2   6  -4   12.20    9.10
  -2   6  -4    7.40    8.70
  -2   6  -4   -9.20   10.20
  -2   6  -4    7.50    7.20
  -2   6  -4   -2.00    4.20
   2  -6   4    6.00    8.60
   2  -6   4    0.60    8.70
  -3   6  -4  342.97   18.80
  -3   6  -4  245.78   16.90
  -3   6  -4  321.97   22.00
  -3   6  -4  298.97   21.60
   3  -6   4  272.07   30.90
   3  -6   4  313.37   18.80
   3  -6   4  333.97   19.20
  -4   6  -4 1121.99   45.70
  -4   6  -4 1001.00   36.20
  -4   6  -4 1004.80   37.40
   4  -6   4 1040.00   37.30
   4  -6   4 1029.10   36.40
   4  -6   4 1020.90   40.30
  -5   6  -4   29.20   14.50
  -5   6  -4   51.09   20.00
  -5   6  -4   45.00   13.70
   5  -6   4   59.59   13.10
   5  -6   4   70.89   13.30
   5  -6   4   64.99   12.40
  -6   6  -4  127.39   19.20
  -6   6  -4   81.39   14.50
  -6   6  -4   67.79   15.10
  -6   6  -4   74.49   14.50
   6  -6   4   86.99   17.10
   6  -6   4   76.79   15.00
   6  -6   4  120.59   17.10
  -7   6  -4   28.00   13.30
  -7   6  -4   26.20   14.00
   7  -6   4   11.70   13.90
   7  -6   4   25.40   26.90
   7  -6   4   20.70   13.30
   8   5  -4  112.79   16.50
  -8  -5   4  109.59   10.90
  -8  -5   4  109.89   14.00
  -8  -5   4   90.29   20.90
   7   5  -4  -13.90    9.90
   7   5  -4   -2.10   12.10
   7   5  -4    1.80    2.90
   7   5  -4   11.50   10.60
   7   5  -4   -5.60    9.70
  -7  -5   4  -15.70    8.60
   6   5  -4   65.39   12.20
   6   5  -4   69.89   14.40
   6   5  -4   51.79   12.70
  -6  -5   4   63.89   10.80
  -6  -5   4   65.49   10.10
   5   5  -4    8.20    5.80
   5   5  -4   -1.90   10.70
   5   5  -4   -0.10   10.00
   5   5  -4    5.20    7.10
   5   5  -4    0.90    8.40
  -5  -5   4    8.30    7.90
  -5  -5   4    1.10    7.60
  -5  -5   4    2.90    7.80
   4   5  -4 1382.46   45.40
   4   5  -4 1380.96   41.00
   4   5  -4 1325.47   40.90
   4   5  -4 1373.86   45.20
   4   5  -4 1345.47   42.00
  -4  -5   4 1344.87   42.70
  -4  -5   4 1347.37   41.20
   3   5  -4  655.23   23.70
   3   5  -4  661.43   26.80
   3   5  -4  624.34   26.50
   3   5  -4  634.64   23.00
   3   5  -4  630.64   22.50
  -3  -5   4  640.94   28.40
  -3  -5   4  660.33   23.10
  -3  -5   4  629.44   20.10
  -3  -5   4  645.44   22.90
   2   5  -4   13.10    8.80
   2   5  -4   25.30    6.50
   2   5  -4   24.70    6.80
   2   5  -4   15.30    8.80
   2   5  -4   17.50    5.10
  -2  -5   4   17.30   10.20
  -2  -5   4   25.90    5.40
  -2  -5   4   21.50    7.00
  -2  -5   4   14.50    6.10
  -2  -5   4   16.50    6.70
   1   5  -4 2691.73   71.99
   1   5  -4 2629.94   71.59
   1   5  -4 2655.93   75.09
   1   5  -4 2700.93   73.29
   1   5  -4 2614.54   71.89
  -1  -5   4 2643.64   71.79
  -1  -5   4 2650.73   76.59
  -1  -5   4 2698.53   76.89
  -1  -5   4 2655.93   71.19
  -1  -5   4 2716.93   72.09
   0   5  -4   76.69    9.40
   0   5  -4   49.70    7.90
   0   5  -4   61.29   10.10
   0   5  -4   64.49    8.20
   0  -5   4   58.49    7.20
   0  -5   4   61.09    8.20
   0  -5   4   40.40   11.30
   0  -5   4   55.89    8.40
   0  -5   4   51.39    8.20
  -1   5  -4  257.37   16.50
  -1   5  -4  251.57   12.40
  -1   5  -4  270.07   18.00
  -1   5  -4  264.17   14.70
  -1   5  -4  240.58   14.30
   1  -5   4  229.58   12.60
   1  -5   4  262.07   14.60
   1  -5   4  265.47   18.00
   1  -5   4  252.27   15.00
   1  -5   4  260.97   16.80
  -2   5  -4   -8.60    8.10
  -2   5  -4   -8.70    7.30
  -2   5  -4    9.40    6.70
  -2   5  -4    0.00    4.10
  -2   5  -4    5.80    9.30
   2  -5   4   -6.50    7.20
   2  -5   4    0.20    7.50
   2  -5   4    2.10    6.80
  -3   5  -4 1359.26   45.70
  -3   5  -4 1387.06   43.60
  -3   5  -4 1443.56   43.90
  -3   5  -4 1425.96   45.60
  -3   5  -4 1240.58   35.50
   3  -5   4 1356.16   43.30
   3  -5   4 1489.95   48.70
   3  -5   4 1367.96   45.90
  -4   5  -4   86.59   14.20
  -4   5  -4   89.69   12.70
  -4   5  -4  112.89   14.30
  -4   5  -4  121.59   15.30
   4  -5   4   88.69   15.10
   4  -5   4  129.99   14.50
  -5   5  -4   97.09   14.20
  -5   5  -4   66.79   12.90
  -5   5  -4   82.59   13.70
   5  -5   4   82.99   13.90
   5  -5   4   62.89   12.40
   5  -5   4   96.19   15.80
  -6   5  -4   92.59   14.90
  -6   5  -4  109.89   15.10
  -6   5  -4   85.19   13.70
   6  -5   4   86.69   14.10
   6  -5   4   90.39   15.00
   6  -5   4   67.29   14.20
  -7   5  -4   25.70   13.30
  -7   5  -4   22.00   13.10
  -7   5  -4   23.80   13.00
   7  -5   4   27.80   13.60
   7  -5   4   23.10   13.00
   7  -5   4   10.10   12.60
  -8   5  -4    3.10   13.80
  -8   5  -4  -12.30   11.80
   8  -5   4   -8.60   13.00
   8  -5   4    3.30   13.30
   8  -5   4    3.00   12.60
   8   4  -4   34.30   12.90
   8   4  -4    4.50    5.30
   8   4  -4   20.20   14.20
  -8  -4   4   28.00   11.60
  -8  -4   4   15.60   11.80
   7   4  -4    3.70    5.80
   7   4  -4   20.60   12.70
   7   4  -4   20.00   11.30
   7   4  -4   -5.00   11.30
  -7  -4   4   12.00   10.30
  -7  -4   4    4.30    6.40
   6   4  -4 1411.96   47.90
   6   4  -4 1395.46   47.50
   6   4  -4 1421.16   45.90
   6   4  -4 1432.06   44.80
  -6  -4   4 1442.96   44.90
  -6  -4   4 1398.26   44.30
  -6  -4   4 1374.06   41.90
   5   4  -4 1207.68   40.00
   5   4  -4 1167.58   38.10
   5   4  -4 1174.68   42.50
  -5  -4   4 1146.19   37.80
  -5  -4   4 1163.08   37.50
  -5  -4   4 1152.58   36.40
   4   4  -4  623.54   26.80
   4   4  -4  655.03   27.20
   4   4  -4  643.34   23.70
   4   4  -4  669.13   24.60
  -4  -4   4  673.13   24.00
  -4  -4   4  653.93   24.10
   3   4  -4  130.99   11.10
   3   4  -4  131.39   10.70
   3   4  -4  135.99   13.40
   3   4  -4  157.98   14.60
  -3  -4   4  136.29    5.40
  -3  -4   4  135.69   11.00
  -3  -4   4  146.89   11.40
   2   4  -4 2566.24   66.39
   2   4  -4 2603.94   68.99
   2   4  -4 2540.75   70.69
   2   4  -4 2611.54   71.59
  -2  -4   4 2532.75   72.79
  -2  -4   4 2319.37   66.59
  -2  -4   4 2519.15   68.49
  -2  -4   4 2642.14   68.99
   1   4  -4   -3.30    5.40
   1   4  -4   -0.10    4.80
   1   4  -4    1.50    6.50
   1   4  -4   -6.10    7.00
  -1  -4   4   -6.70    4.60
  -1  -4   4   -6.80    5.70
  -1  -4   4   -8.30    7.60
  -1  -4   4    2.10    4.60
  -1  -4   4    4.80    5.90
   0   4  -4  528.85   25.10
   0   4  -4  532.95   19.30
   0   4  -4  518.75   19.10
   0   4  -4  516.45   19.90
   0  -4   4  529.15   19.50
   0  -4   4  534.85   19.30
   0  -4   4  503.75   17.30
   0  -4   4  503.75   21.90
   0  -4   4  536.65   20.20
  -1   4  -4   13.00    6.40
  -1   4  -4   10.20    5.30
  -1   4  -4   -2.70    7.50
  -1   4  -4    7.70    6.70
  -1   4  -4   22.40   12.30
   1  -4   4    4.50    6.70
   1  -4   4   14.20    7.90
   1  -4   4    1.60    6.50
   1  -4   4   25.20    7.50
  -2   4  -4  224.08   16.50
  -2   4  -4  243.48   10.40
  -2   4  -4  242.78   16.30
  -2   4  -4  269.37   15.00
  -2   4  -4  241.38   16.00
   2  -4   4  253.97   15.00
   2  -4   4  256.07   16.60
   2  -4   4  242.38   14.70
  -3   4  -4  105.99   12.20
  -3   4  -4   69.79    5.40
  -3   4  -4  103.39   11.90
  -3   4  -4   66.49   10.50
  -3   4  -4   81.09   10.90
   3  -4   4  109.39   11.80
   3  -4   4   87.89   11.60
   3  -4   4   81.39   11.00
  -4   4  -4  435.56   23.70
  -4   4  -4  448.66   21.30
  -4   4  -4  430.36   22.60
  -4   4  -4  440.76   22.50
   4  -4   4  489.45   24.80
   4  -4   4  449.76   22.70
   4  -4   4  471.15   21.50
  -5   4  -4  376.16   21.30
  -5   4  -4  412.06   23.00
  -5   4  -4  394.96   21.50
   5  -4   4  392.56   21.30
   5  -4   4  313.27   31.10
   5  -4   4  373.36   21.00
  -6   4  -4   -1.40   11.50
  -6   4  -4    4.20   10.70
  -6   4  -4   18.90   12.40
   6  -4   4   12.70   11.40
   6  -4   4   21.20   12.60
   6  -4   4  -12.20   16.80
  -7   4  -4   66.09   15.30
  -7   4  -4   58.79   14.60
  -7   4  -4   48.50   14.20
   7  -4   4   67.79   13.90
   7  -4   4   47.00   22.50
   7  -4   4   47.60   13.80
  -8   4  -4   18.80   13.20
  -8   4  -4    3.60   13.20
   8  -4   4    8.20   12.80
   8  -4   4   21.10   14.30
   8  -4   4    5.30   12.70
  -9   4  -4   35.40   14.90
   9  -4   4   18.00   15.30
   9  -4   4   27.20   16.40
   9   3  -4   42.90   18.10
  -9  -3   4   71.29   14.90
  -9  -3   4   60.69   15.00
   8   3  -4   56.39   15.30
  -8  -3   4   69.19   13.50
  -8  -3   4   65.39   14.20
   7   3  -4  375.26   23.40
   7   3  -4  355.16   33.00
   7   3  -4  397.76   21.50
  -7  -3   4  364.86   14.70
  -7  -3   4  380.96   26.80
   6   3  -4  268.37   17.90
   6   3  -4  318.67   19.20
   6   3  -4  267.07   20.80
  -6  -3   4  276.27   17.70
  -6  -3   4  246.58   13.30
  -6  -3   4  291.47   18.90
   5   3  -4   15.50    8.70
   5   3  -4   37.20    9.20
   5   3  -4   17.10   10.70
   5   3  -4   11.40    9.30
  -5  -3   4   25.30    6.70
  -5  -3   4   37.30    9.30
  -5  -3   4   21.80    9.30
   4   3  -4  746.83   26.40
   4   3  -4  802.32   26.60
   4   3  -4  748.53   27.90
   4   3  -4  777.22   28.90
  -4  -3   4  740.13   26.80
  -4  -3   4  784.92   26.70
   3   3  -4  363.56   16.10
   3   3  -4  356.16   15.30
   3   3  -4  348.47   17.80
   3   3  -4  398.86   18.70
   3   3  -4  347.17   17.90
  -3  -3   4  376.06   16.10
  -3  -3   4  350.46   16.20
   2   3  -4  451.95   15.90
   2   3  -4  478.15   19.20
   2   3  -4  473.35   17.70
   2   3  -4  434.36   17.10
   2   3  -4  472.05   19.10
  -2  -3   4  458.45   17.40
  -2  -3   4  453.75   17.60
  -2  -3   4  387.16   13.50
   1   3  -4  602.04   19.60
   1   3  -4  598.34   20.80
   1   3  -4  597.04   22.30
   1   3  -4  603.74   21.80
   1   3  -4  618.24   21.10
  -1  -3   4  617.74   19.90
  -1  -3   4  589.14   20.90
  -1  -3   4  585.34   23.20
  -1  -3   4  599.24   20.70
   0   3  -4 2400.46   64.99
   0   3  -4 2462.25   65.19
   0   3  -4 2335.67   67.49
   0   3  -4 2448.56   64.89
   0  -3   4 2431.26   65.19
   0  -3   4 2396.26   64.99
   0  -3   4 2421.56   66.79
   0  -3   4 2416.96   62.49
   0  -3   4 2365.46   72.09
  -1   3  -4  150.68   12.20
  -1   3  -4  148.39   12.50
  -1   3  -4  131.79   10.20
  -1   3  -4  114.79   11.00
   1  -3   4  135.49   11.30
   1  -3   4  140.29   12.10
   1  -3   4  142.89   10.40
   1  -3   4  130.99   11.70
  -2   3  -4 1226.18   36.20
  -2   3  -4 1186.28   36.50
  -2   3  -4 1157.48   37.40
  -2   3  -4 1124.59   36.00
   2  -3   4 1200.88   35.90
   2  -3   4 1197.58   39.60
   2  -3   4 1182.98   37.60
  -3   3  -4   17.30    7.70
  -3   3  -4   30.90    8.30
  -3   3  -4   20.90    8.60
  -3   3  -4   24.30    8.00
   3  -3   4   34.90    9.00
   3  -3   4   19.70    7.60
   3  -3   4   27.00    8.80
  -4   3  -4   84.29   11.10
  -4   3  -4   80.59   10.70
  -4   3  -4   96.49   11.10
  -4   3  -4   95.79    6.00
  -4   3  -4  105.99   11.70
   4  -3   4  102.09   12.80
   4  -3   4   88.39   11.40
   4  -3   4  111.19   11.90
  -5   3  -4   70.39   12.60
  -5   3  -4   53.29   11.50
  -5   3  -4   46.00   11.00
  -5   3  -4   33.80   10.90
  -5   3  -4   55.19    5.10
   5  -3   4   30.40   10.40
   5  -3   4   70.59   12.70
   5  -3   4   38.50   10.60
  -6   3  -4   26.70   11.60
  -6   3  -4   28.80   11.20
  -6   3  -4   39.60   12.70
   6  -3   4   47.30   13.10
   6  -3   4   26.10   11.60
   6  -3   4   30.20   11.50
  -7   3  -4   27.40   12.80
  -7   3  -4   42.20   12.60
  -7   3  -4   19.90   12.50
   7  -3   4   52.29   14.20
   7  -3   4   45.10   12.60
   7  -3   4   36.70   15.30
  -8   3  -4    9.10   12.00
  -8   3  -4  -16.40   11.70
  -8   3  -4   -3.30   12.10
   8  -3   4  -11.90   12.40
   8  -3   4   -8.30   11.40
   8  -3   4   13.10   13.80
  -9   3  -4    1.30   12.70
   9  -3   4   -1.90   12.60
   9  -3   4   10.60   12.70
   9   2  -4   10.30    6.80
   9   2  -4   44.30   14.30
  -9  -2   4   42.80   14.10
   8   2  -4   88.69   15.40
   8   2  -4  150.38   17.70
  -8  -2   4  132.39   17.10
   7   2  -4  139.59   16.40
   7   2  -4  172.88   17.10
   7   2  -4  170.78   17.40
   7   2  -4  152.68    7.40
  -7  -2   4  163.18   16.80
   6   2  -4   86.59   12.80
   6   2  -4  106.19   11.90
   6   2  -4  102.49   16.40
   6   2  -4  100.09   12.50
  -6  -2   4  118.19   14.80
  -6  -2   4   95.29    8.00
  -6  -2   4   74.49   11.50
   5   2  -4    7.20    9.60
   5   2  -4    5.40    7.60
   5   2  -4    5.80    8.80
   5   2  -4    2.90    7.80
  -5  -2   4   10.90    8.50
  -5  -2   4   13.60    5.20
  -5  -2   4    2.40   13.50
   4   2  -4  184.48   14.90
   4   2  -4  170.18   13.60
   4   2  -4  183.38   13.70
   4   2  -4  188.08   16.10
  -4  -2   4  177.18   12.30
  -4  -2   4  182.18   13.70
   3   2  -4  132.29   12.20
   3   2  -4  154.98   13.50
   3   2  -4  157.78   12.10
   3   2  -4  149.19   11.60
   3   2  -4  159.38    5.40
  -3  -2   4  142.29   10.50
  -3  -2   4  153.08   12.00
   2   2  -4   70.49    8.50
   2   2  -4   51.39    8.70
   2   2  -4   66.29    5.80
   2   2  -4   58.69    7.50
   2   2  -4   57.69    6.10
   2   2  -4   57.99    8.40
  -2  -2   4   63.99    8.30
  -2  -2   4   52.49    7.30
   1   2  -4 2289.47   61.29
   1   2  -4 2257.67   59.59
   1   2  -4 2248.88   58.49
   1   2  -4 2217.38   60.89
   1   2  -4 2267.67   61.69
  -1  -2   4 2333.57   61.39
  -1  -2   4 2219.78   60.99
   0   2  -4   82.49    8.60
   0   2  -4   70.39    7.20
   0   2  -4   96.39    9.80
   0  -2   4   87.19    5.10
   0  -2   4   86.49    9.10
   0  -2   4   78.39    8.00
   0  -2   4   88.89    8.50
   0  -2   4   88.49    8.80
  -1   2  -4 3284.77   89.29
  -1   2  -4 3367.06   89.09
  -1   2  -4 3464.35   89.39
  -1   2  -4 3394.96   89.79
   1  -2   4 3325.67   89.19
   1  -2   4 3420.76   89.29
   1  -2   4 3567.24   89.99
   1  -2   4 3322.67   89.09
  -2   2  -4 2949.51   79.19
  -2   2  -4 3028.90   78.19
  -2   2  -4 2845.92   78.29
  -2   2  -4 2859.31   77.39
   2  -2   4 2889.31   78.09
   2  -2   4 2979.80   79.39
   2  -2   4 2851.41   78.09
  -3   2  -4 2632.04   72.59
  -3   2  -4 2607.34   72.09
  -3   2  -4 2670.93   73.59
  -3   2  -4 2598.64   71.39
   3  -2   4 2565.84   72.19
   3  -2   4 2641.54   72.39
   3  -2   4 2759.72   73.89
  -4   2  -4  368.66   18.10
  -4   2  -4  348.27   20.80
  -4   2  -4  374.46   19.10
   4  -2   4  381.26   19.80
   4  -2   4  375.36   17.90
   4  -2   4  338.47   17.80
  -5   2  -4  827.72   30.70
  -5   2  -4  847.42   32.00
  -5   2  -4  869.21   24.60
  -5   2  -4  804.52   30.40
   5  -2   4  813.02   31.90
   5  -2   4  893.41   30.90
   5  -2   4  821.32   30.60
  -6   2  -4   73.19    7.70
  -6   2  -4   74.99   13.00
  -6   2  -4   66.39   24.20
  -6   2  -4   79.39   12.80
   6  -2   4   88.19   12.90
   6  -2   4   74.69   13.80
   6  -2   4   66.79   12.20
  -7   2  -4  104.29    9.10
  -7   2  -4  115.29   16.30
  -7   2  -4  117.09   15.50
  -7   2  -4  109.99   14.90
   7  -2   4  120.49   15.90
   7  -2   4  124.39   16.30
   7  -2   4   96.49   14.90
  -8   2  -4  114.39   16.60
  -8   2  -4  106.69   15.90
  -8   2  -4  125.99   19.80
   8  -2   4  113.79   16.60
   8  -2   4   88.89   15.00
   8  -2   4  107.79   15.80
  -9   2  -4   24.90   14.50
  -9   2  -4   12.00   12.90
  -9   2  -4   23.70   13.90
   9  -2   4   -4.90   11.20
   9  -2   4   19.30   13.00
  10  -2   4   32.90   14.30
   9   1  -4    6.50    3.60
   9   1  -4   27.30   13.80
   9   1  -4    8.80   11.60
  -9  -1   4   45.00   14.80
  -9  -1   4   14.50   13.80
   8   1  -4   16.70   12.40
   8   1  -4   29.40    7.90
   8   1  -4   17.50   11.90
   8   1  -4   36.60   13.70
  -8  -1   4   49.99   13.10
  -8  -1   4   22.00   13.40
   7   1  -4   22.50   12.00
   7   1  -4    5.20    4.70
   7   1  -4   19.00    7.00
   7   1  -4    6.10    9.90
   7   1  -4    0.10   10.20
  -7  -1   4   20.60   10.90
  -7  -1   4    7.80   11.60
   6   1  -4  120.49   14.40
   6   1  -4  122.09   13.70
   6   1  -4  129.89    8.40
   6   1  -4   94.89   12.80
  -6  -1   4  125.79   13.80
  -6  -1   4  130.19   14.10
   5   1  -4   -2.50    8.60
   5   1  -4    5.00    3.70
   5   1  -4   -2.00    9.00
   5   1  -4    1.10    8.70
   5   1  -4   10.70    3.80
   5   1  -4    9.30    7.10
  -5  -1   4    1.00    8.60
  -5  -1   4    1.10    3.60
  -5  -1   4    5.00    9.20
   4   1  -4  119.99    6.70
   4   1  -4  130.39   12.40
   4   1  -4  134.29   11.40
   4   1  -4  105.89   10.80
   4   1  -4  112.49   11.20
  -4  -1   4  106.99   10.70
  -4  -1   4  122.09   12.30
   3   1  -4 2648.03   72.39
   3   1  -4 2719.93   67.39
   3   1  -4 2579.44   71.09
   3   1  -4 2594.64   71.39
   3   1  -4 2596.34   70.69
  -3  -1   4 2624.84   71.29
   2   1  -4 2413.26   66.09
   2   1  -4 2394.16   65.89
   2   1  -4 2426.16   66.79
   2   1  -4 2435.76   66.49
  -2  -1   4 2546.25   66.59
  -2  -1   4 2506.55   66.29
   1   1  -4 3407.46   89.09
   1   1  -4 3446.46   89.29
   1   1  -4 3340.47   87.29
  -1  -1   4 3382.46   89.09
  -1  -1   4 3327.67   86.39
  -1  -1   4 3499.55   88.99
   0   1  -4 5090.29  137.69
   0   1  -4 5436.16  137.99
   0   1  -4 5255.17  137.19
   0  -1   4 5376.16  138.09
   0  -1   4 5806.42  144.39
  -1   1  -4   94.19    9.60
  -1   1  -4   86.39    9.00
  -1   1  -4  105.89    9.10
   1  -1   4   85.99    7.80
   1  -1   4   80.59    9.70
   1  -1   4  110.99   15.00
   1  -1   4  103.49   10.10
  -2   1  -4 3178.68   82.99
  -2   1  -4 3295.67   83.39
  -2   1  -4 3114.39   83.79
  -2   1  -4 3056.89   81.39
   2  -1   4 3081.89   83.09
   2  -1   4 3193.38   85.49
   2  -1   4 3037.20   83.69
  -3   1  -4 1663.83   45.70
  -3   1  -4 1609.44   47.50
  -3   1  -4 1646.74   47.50
  -3   1  -4 1734.33   48.80
   3  -1   4 1675.93   47.60
   3  -1   4 1633.94   48.60
   3  -1   4 1644.94   47.70
  -4   1  -4 1847.62   52.59
  -4   1  -4 1895.21   52.89
  -4   1  -4 1749.53   53.19
   4  -1   4 1744.23   53.29
   4  -1   4 1819.42   52.39
   4  -1   4 1846.82   52.59
  -5   1  -4  674.63   21.70
  -5   1  -4  763.52   33.20
  -5   1  -4  662.53   26.20
  -5   1  -4  703.03   26.40
   5  -1   4  668.73   26.00
   5  -1   4  678.43   26.30
   5  -1   4  682.23   27.40
  -6   1  -4  253.77   17.60
  -6   1  -4  246.98   19.10
  -6   1  -4  263.97   19.40
  -6   1  -4  236.88   12.40
   6  -1   4  253.07   17.60
   6  -1   4  251.07   17.30
  -7   1  -4  108.99   10.20
  -7   1  -4   99.99   13.70
  -7   1  -4  105.89   14.60
  -7   1  -4   83.69   13.70
   7  -1   4  106.39   15.60
   7  -1   4  100.59   13.60
   7  -1   4   99.29   14.00
  -8   1  -4   27.50   13.20
  -8   1  -4   23.20   11.70
  -8   1  -4   12.40   12.30
  -8   1  -4   14.40    6.10
   8  -1   4   19.10   13.30
   8  -1   4   12.50   11.40
   8  -1   4   15.20   11.90
  -9   1  -4   83.19   17.20
  -9   1  -4   62.89   14.60
  -9   1  -4   47.40   14.10
   9  -1   4   57.29   14.20
   9  -1   4   74.19   15.00
 -10   1  -4   36.50   14.70
 -10   1  -4   -4.60    4.10
 -10   1  -4   -6.30   14.80
  10  -1   4   -0.80   14.90
  10  -1   4    2.30   13.10
  10  -1   4   23.30   14.30
   9   0  -4   16.20   13.40
   9   0  -4   16.70    7.10
   9   0  -4    5.40   11.90
  -9   0   4    4.80   13.80
   8   0  -4    8.70   10.80
   8   0  -4   -1.30   12.10
   8   0  -4   37.00   22.90
   8   0  -4    4.20    6.20
  -8   0   4   -7.70   10.90
  -8   0   4   39.30   14.50
   7   0  -4   16.20    6.40
   7   0  -4   -5.40    9.70
   7   0  -4    6.20   11.80
   7   0  -4   31.70   12.80
  -7   0   4   25.40   11.20
  -7   0   4    6.40   12.20
   6   0  -4   70.99   12.50
   6   0  -4   61.69   11.90
   6   0  -4   74.99    7.80
   6   0  -4   76.49   12.10
  -6   0   4   77.39   12.50
   5   0  -4   31.20    7.30
   5   0  -4   26.90    9.40
   5   0  -4   36.80   12.70
   5   0  -4   30.50   11.30
   5   0  -4   31.40    5.70
  -5   0   4   14.60   10.00
  -5   0   4   25.70    8.90
   4   0  -4  795.52   25.90
   4   0  -4  855.21   25.00
   4   0  -4  818.42   28.80
   4   0  -4  801.52   28.50
   4   0  -4  863.81   29.20
  -4   0   4  864.31   29.00
  -4   0   4  817.62   29.00
   3   0  -4 1385.46   38.70
   3   0  -4 1405.16   37.60
   3   0  -4 1412.06   41.80
   3   0  -4 1422.26   42.20
   3   0  -4 1400.36   41.70
  -3   0   4 1390.76   41.40
  -3   0   4 1504.95   42.40
   2   0  -4 2671.73   71.19
   2   0  -4 2634.94   72.39
   2   0  -4 2727.13   72.59
   2   0  -4 2682.33   68.89
  -2   0   4 2674.93   72.29
  -2   0   4 2863.61   73.09
   1   0  -4 3433.56   88.89
   1   0  -4 3376.56   88.69
  -1   0   4 3393.76   89.29
  -1   0   4 3347.47   86.49
  -1   0   4 3434.76   88.69
   0   0  -4 1851.91   50.39
   0   0  -4 1811.22   50.69
   0   0   4 1814.32   52.69
   0   0   4 1935.71   50.09
   0   0   4 1918.61   50.79
  -1   0  -4  257.27   11.70
  -1   0  -4  249.97   11.90
  -1   0  -4  270.07   12.30
   1   0   4  241.58    7.20
   1   0   4  220.18   12.30
   1   0   4  231.68    9.10
   1   0   4  227.18   11.50
  -2   0  -4 4459.55  113.69
  -2   0  -4 4337.47  114.19
  -2   0  -4 4274.17  110.99
  -2   0  -4 4399.86  113.79
   2   0   4 4350.96  113.59
   2   0   4 4476.85  113.79
   2   0   4 4490.75  117.49
  -3   0  -4 1660.73   49.99
  -3   0  -4 1807.72   51.19
  -3   0  -4 1827.52   50.29
   3   0   4 1861.71   51.39
   3   0   4 1817.12   50.59
   3   0   4 1785.52   50.19
  -4   0  -4   91.89   10.00
  -4   0  -4   94.69   10.00
  -4   0  -4   96.59   10.70
   4   0   4   77.79   10.20
   4   0   4   94.99   10.70
   4   0   4   79.89   10.00
  -5   0  -4   16.50    5.90
  -5   0  -4   -0.40    7.70
  -5   0  -4   13.90    8.70
  -5   0  -4    6.80    7.90
   5   0   4    0.20    7.50
   5   0   4   -0.80    7.70
   5   0   4    0.50    7.70
  -6   0  -4  357.46   15.90
  -6   0  -4  364.16   20.30
  -6   0  -4  353.96   20.50
  -6   0  -4  342.97   20.30
   6   0   4  350.46   20.20
   6   0   4  357.66   18.90
   6   0   4  385.76   21.00
  -7   0  -4   44.20   11.90
  -7   0  -4   35.80    7.70
  -7   0  -4   42.90   11.50
  -7   0  -4   53.49   11.90
   7   0   4   30.40   12.40
   7   0   4   35.20   11.00
   7   0   4   38.20   10.80
  -8   0  -4  564.84   29.10
  -8   0  -4  605.84   33.00
  -8   0  -4  589.44   23.10
  -8   0  -4  602.24   28.20
   8   0   4  585.34   29.00
   8   0   4  582.34   34.40
   8   0   4  574.54   28.20
  -9   0  -4   82.99   16.10
  -9   0  -4   96.09   15.10
  -9   0  -4  119.99   11.90
  -9   0  -4  101.59   15.70
   9   0   4  101.29   16.70
 -10   0  -4    9.20   13.40
 -10   0  -4    6.60    3.90
 -10   0  -4    3.40   14.40
  10   0   4   15.70   14.50
  10   0   4   11.30   12.60
  10   0   4    1.80   12.90
   9  -1  -4   12.70   12.00
   9  -1  -4    3.20   14.70
   9  -1  -4   15.30    8.70
  -9   1   4   27.00   13.70
  -9   1   4   -0.10   12.40
   8  -1  -4   46.10    9.40
   8  -1  -4   42.00   15.20
   8  -1  -4   78.39   14.00
   8  -1  -4   46.10   14.10
  -8   1   4   61.09   15.80
  -8   1   4   63.59   18.80
   7  -1  -4   20.40   10.50
   7  -1  -4   21.70   13.30
   7  -1  -4    7.30   13.00
   7  -1  -4   14.60    7.70
  -7   1   4   18.90   12.70
  -7   1   4   25.40   20.70
   6  -1  -4  154.38   15.80
   6  -1  -4  153.38   14.90
   6  -1  -4  109.19   12.40
   6  -1  -4  154.48   16.50
  -6   1   4  135.19   15.80
   5  -1  -4    8.90    9.90
   5  -1  -4   -3.60    7.60
   5  -1  -4   15.90    6.10
   5  -1  -4   26.50    9.60
  -5   1   4    9.00    8.60
  -5   1   4    1.20    9.30
   4  -1  -4   11.20    7.40
   4  -1  -4   18.40    8.40
   4  -1  -4   14.20    4.90
   4  -1  -4   11.70    5.90
   4  -1  -4   16.20    7.90
  -4   1   4   16.10    8.00
  -4   1   4   17.60    7.90
   3  -1  -4  461.65   15.70
   3  -1  -4  458.55   17.10
   3  -1  -4  450.65   19.80
   3  -1  -4  446.26   18.50
  -3   1   4  474.65   19.00
  -3   1   4  490.45   18.90
   2  -1  -4  754.22   24.40
   2  -1  -4  701.73   23.80
   2  -1  -4  762.42   22.70
   2  -1  -4  732.53   22.90
  -2   1   4  687.53   23.70
  -2   1   4  710.03   24.00
   1  -1  -4  369.06   15.10
   1  -1  -4  381.76   17.90
   1  -1  -4  388.76   15.00
  -1   1   4  409.96   13.90
  -1   1   4  374.96   15.00
  -1   1   4  387.66   15.10
   0  -1  -4 2978.00   76.69
   0  -1  -4 2851.61   76.39
   0  -1  -4 3096.09   76.59
   0   1   4 2809.52   76.29
   0   1   4 2938.71   76.49
   0   1   4 2868.11   76.39
  -1  -1  -4 1842.62   49.80
  -1  -1  -4 1847.42   47.40
   1   1   4 1910.41   49.90
   1   1   4 1865.51   49.70
   1   1   4 1800.62   47.40
   1   1   4 1811.62   50.79
  -2  -1  -4  218.08    6.20
  -2  -1  -4  232.38   11.20
  -2  -1  -4  247.18   17.20
  -2  -1  -4  209.38   12.10
   2   1   4  219.08   11.00
   2   1   4  204.98    9.20
   2   1   4  217.08   11.10
  -3  -1  -4  553.64   21.00
  -3  -1  -4  570.04   20.40
   3   1   4  584.94   20.60
   3   1   4  573.34   20.50
  -4  -1  -4   68.09    8.80
  -4  -1  -4   57.59    8.50
  -4  -1  -4   88.79    8.50
  -4  -1  -4   56.69    8.20
   4   1   4   71.89    8.80
   4   1   4   69.49    8.70
   4   1   4   69.59    8.70
  -5  -1  -4    6.00    6.00
  -5  -1  -4    8.20    7.40
  -5  -1  -4   -0.70    8.10
  -5  -1  -4    6.70    7.30
   5   1   4    6.70    7.10
   5   1   4    4.30    6.90
   5   1   4    2.40    7.20
  -6  -1  -4  360.46   18.10
  -6  -1  -4  359.16   19.50
  -6  -1  -4  331.17   17.90
  -6  -1  -4  327.77   15.90
   6   1   4  349.27   19.40
   6   1   4  322.37   17.80
   6   1   4  322.07   17.40
  -7  -1  -4  188.18   17.80
  -7  -1  -4  194.98   14.50
  -7  -1  -4  196.58   18.20
  -7  -1  -4  158.68   17.60
   7   1   4  166.08   16.10
   7   1   4  182.38   16.00
   7   1   4  194.58   17.70
  -8  -1  -4    6.20   18.40
  -8  -1  -4   26.20   11.50
  -8  -1  -4    5.70   10.60
  -8  -1  -4   12.60    8.00
   8   1   4   21.80   12.80
   8   1   4   23.50   10.80
   8   1   4   17.50   11.20
  -9  -1  -4   -6.40   12.70
  -9  -1  -4   18.20    8.40
  -9  -1  -4   13.10   10.90
  -9  -1  -4    6.40   11.20
   9   1   4   -0.90   10.00
   9   1   4   -1.60   10.70
 -10  -1  -4   45.80   21.40
 -10  -1  -4   24.40   13.50
 -10  -1  -4   55.69   10.30
  10   1   4   42.00   14.00
  10   1   4   44.20   12.60
  10   1   4   50.19   14.00
  10   1   4   51.69    8.40
   9  -2  -4   10.80   11.10
   9  -2  -4    2.40    9.50
   9  -2  -4   12.60   14.60
   9  -2  -4    1.00   22.70
  -9   2   4   -7.20   12.70
  -9   2   4  -21.40   13.80
   8  -2  -4   24.70    9.40
   8  -2  -4   48.10   12.20
   8  -2  -4   28.20   14.00
   8  -2  -4   48.70   15.00
  -8   2   4   37.50   10.50
  -8   2   4   64.99   15.80
  -8   2   4   37.30   13.80
   7  -2  -4   17.30   12.50
   7  -2  -4   11.80    8.40
   7  -2  -4   23.50   10.30
   7  -2  -4    9.30   11.60
  -7   2   4   11.30    8.70
  -7   2   4   19.60   12.00
  -7   2   4   31.80   12.70
   6  -2  -4   11.30    9.10
   6  -2  -4   23.50    8.40
   6  -2  -4    3.00   10.90
   6  -2  -4   13.00   10.70
  -6   2   4    8.70    7.80
  -6   2   4   21.20   10.90
  -6   2   4   20.30   10.90
   5  -2  -4   88.19   12.30
   5  -2  -4  110.49   11.50
   5  -2  -4   96.89   13.10
   5  -2  -4   90.09    9.60
  -5   2   4   73.89   11.50
  -5   2   4  122.19   10.90
  -5   2   4  109.19   13.40
   4  -2  -4   13.20    8.10
   4  -2  -4    5.20    8.20
   4  -2  -4   18.80    6.70
   4  -2  -4   14.30    7.30
  -4   2   4   15.10    8.00
  -4   2   4   17.90    8.30
   3  -2  -4 1522.15   42.70
   3  -2  -4 1479.75   43.20
   3  -2  -4 1468.45   38.80
   3  -2  -4 1415.96   43.70
  -3   2   4 1381.76   43.10
  -3   2   4 1474.85   38.30
  -3   2   4 1528.95   43.70
   2  -2  -4    7.60    6.60
   2  -2  -4    5.20    6.90
   2  -2  -4   -6.90    5.80
   2  -2  -4   -5.00    5.50
  -2   2   4  -11.30    6.00
  -2   2   4    2.00    6.60
   1  -2  -4 1217.68   35.50
   1  -2  -4 1227.88   35.40
   1  -2  -4 1186.78   35.20
  -1   2   4 1254.27   35.40
  -1   2   4 1212.38   35.40
   0  -2  -4  530.45   17.60
   0  -2  -4  501.15   18.00
   0  -2  -4  470.05   16.80
   0   2   4  486.15   18.00
   0   2   4  492.85   16.90
   0   2   4  508.55   17.40
  -1  -2  -4 1747.13   49.50
  -1  -2  -4 1785.02   46.70
  -1  -2  -4 1724.93   47.70
  -1  -2  -4 1794.02   47.60
   1   2   4 1680.43   47.40
   1   2   4 1871.61   48.00
   1   2   4 1815.62   49.80
  -2  -2  -4    8.50    5.50
  -2  -2  -4   13.30    5.70
   2   2   4   14.20    5.10
   2   2   4    8.20    5.30
   2   2   4   14.90    4.80
   2   2   4   14.40    6.90
  -3  -2  -4   82.89    8.10
  -3  -2  -4   66.79    8.20
  -3  -2  -4   76.49    8.20
   3   2   4   56.09    7.00
   3   2   4   55.59    9.40
   3   2   4   80.59    7.80
   3   2   4   72.79    7.90
  -4  -2  -4 2096.29   58.09
  -4  -2  -4 2196.18   59.19
  -4  -2  -4 2114.49   57.79
  -4  -2  -4 2189.28   58.09
   4   2   4 2041.00   57.79
   4   2   4 2018.50   57.69
   4   2   4 2136.59   61.29
  -5  -2  -4   11.90    9.30
  -5  -2  -4    6.60    6.50
  -5  -2  -4   20.00    7.10
  -5  -2  -4    9.90    7.70
   5   2   4    6.00    6.80
   5   2   4    1.00    6.50
  -6  -2  -4  127.29   12.30
  -6  -2  -4  131.79   12.60
  -6  -2  -4  142.29   12.60
  -6  -2  -4  130.29   14.10
   6   2   4  144.99   12.50
   6   2   4  132.59   18.80
  -7  -2  -4   34.10   11.20
  -7  -2  -4   37.80   11.10
  -7  -2  -4   13.50   15.20
  -7  -2  -4   27.40   10.90
   7   2   4   26.40   10.80
   7   2   4   32.10    9.50
  -8  -2  -4   48.40   11.80
  -8  -2  -4   57.49   11.70
  -8  -2  -4   39.50    9.80
  -8  -2  -4   58.09   12.80
   8   2   4   43.30   19.80
   8   2   4   48.80   11.70
  -9  -2  -4   -1.10   10.70
  -9  -2  -4   -5.40   10.70
  -9  -2  -4   -0.60    7.90
  -9  -2  -4   -0.60    9.90
   9   2   4    0.80    6.90
   9   2   4    1.80   10.80
 -10  -2  -4  -27.60   12.30
 -10  -2  -4   -9.60   12.60
 -10  -2  -4   29.20   12.20
  10   2   4   12.00   12.60
  10   2   4  -20.60   13.60
  10   2   4    0.60    6.30
   9  -3  -4   64.29   12.10
   9  -3  -4   54.99   18.10
   9  -3  -4   61.39   18.80
  -9   3   4   41.80   16.90
  -9   3   4   27.20   15.90
  -9   3   4   53.39   13.70
   8  -3  -4   27.30   18.10
   8  -3  -4    4.00   13.10
   8  -3  -4    0.40    9.50
  -8   3   4    1.50   13.10
  -8   3   4    4.70   10.10
  -8   3   4    0.60   13.40
   7  -3  -4   92.59   12.30
   7  -3  -4  111.49   17.00
   7  -3  -4   90.19   12.40
   7  -3  -4  129.99   16.20
  -7   3   4  125.19   16.10
  -7   3   4  144.59   18.10
  -7   3   4  110.89   13.70
   6  -3  -4   -4.60   10.50
   6  -3  -4    0.00    7.90
   6  -3  -4   -0.90    7.50
   6  -3  -4   -5.20   12.40
  -6   3   4    5.60   10.50
  -6   3   4  -12.10    8.30
  -6   3   4    4.40   10.70
   5  -3  -4    2.50    7.20
   5  -3  -4   11.20    8.00
   5  -3  -4   -2.50    9.10
   5  -3  -4    5.80   10.80
  -5   3   4   -6.30    7.10
  -5   3   4   -2.90    9.00
   4  -3  -4  121.79   12.90
   4  -3  -4  145.69   11.90
   4  -3  -4  144.39   13.50
   4  -3  -4  134.39   13.60
  -4   3   4  129.89   13.00
  -4   3   4  144.79   13.00
  -4   3   4  134.59   13.10
   3  -3  -4   -9.80    6.90
   3  -3  -4   10.70    8.10
   3  -3  -4    4.50    6.70
  -3   3   4    6.00    7.90
  -3   3   4   -0.90    3.40
  -3   3   4    3.20    7.00
   2  -3  -4  399.96   17.50
   2  -3  -4  385.26   16.80
   2  -3  -4  380.76   16.30
  -2   3   4  399.66   16.60
  -2   3   4  387.26   16.30
  -2   3   4  398.96   13.60
   1  -3  -4 1617.74   46.10
   1  -3  -4 1560.64   43.90
   1  -3  -4 1590.14   44.20
   1  -3  -4 1598.84   45.50
  -1   3   4 1579.84   44.30
  -1   3   4 1557.44   43.00
  -1   3   4 1591.54   44.00
   0  -3  -4 1207.08   36.20
   0  -3  -4 1181.28   33.70
   0  -3  -4 1176.18   33.50
   0   3   4 1208.88   33.70
   0   3   4 1267.77   36.40
   0   3   4 1146.79   35.20
  -1  -3  -4 1227.28   34.30
  -1  -3  -4 1232.38   34.70
  -1  -3  -4 1261.27   35.30
  -1  -3  -4 1241.08   37.60
   1   3   4 1273.07   36.20
   1   3   4 1262.87   34.70
   1   3   4 1277.97   37.90
   1   3   4 1268.57   34.10
  -2  -3  -4 6985.10  175.78
  -2  -3  -4 7251.97  177.78
  -2  -3  -4 6884.21  180.28
   2   3   4 7159.38  177.78
   2   3   4 6947.71  189.28
   2   3   4 6827.92  176.78
  -3  -3  -4 1806.02   49.99
  -3  -3  -4 1826.12   53.89
  -3  -3  -4 1890.21   50.29
  -3  -3  -4 1844.92   49.90
   3   3   4 1920.01   54.49
   3   3   4 1888.71   52.19
   3   3   4 1868.01   50.29
  -4  -3  -4  789.12   26.30
  -4  -3  -4  786.42   24.70
  -4  -3  -4  771.62   24.70
  -4  -3  -4  768.12   25.60
   4   3   4  748.93   24.50
   4   3   4  762.22   26.10
   4   3   4  781.12   29.00
   4   3   4  764.72   24.40
  -5  -3  -4 1970.50   55.19
  -5  -3  -4 1888.01   54.89
  -5  -3  -4 1924.51   53.99
  -5  -3  -4 1943.21   54.19
   5   3   4 1963.00   58.49
   5   3   4 1923.51   54.19
   5   3   4 1939.01   54.09
  -6  -3  -4   98.69   10.30
  -6  -3  -4  118.09   12.70
  -6  -3  -4  124.89   11.50
  -6  -3  -4  122.39   11.90
   6   3   4   98.99   10.60
   6   3   4  116.09   14.00
   6   3   4  113.19   11.20
  -7  -3  -4  111.09   12.20
  -7  -3  -4  137.49   13.60
  -7  -3  -4  160.98   16.70
  -7  -3  -4  154.98   15.50
   7   3   4  149.49   17.30
   7   3   4  130.49   14.00
   7   3   4  144.09   13.10
   7   3   4  160.18   14.70
  -8  -3  -4  215.68   16.70
  -8  -3  -4  197.38   18.00
  -8  -3  -4  207.18   16.80
  -8  -3  -4  225.98   18.80
   8   3   4  201.68   15.90
   8   3   4  213.08   17.00
   8   3   4  208.08   14.90
  -9  -3  -4   14.20   11.20
  -9  -3  -4   13.40   10.40
  -9  -3  -4   10.80   10.00
  -9  -3  -4    3.50   10.10
   9   3   4   15.90   17.50
   9   3   4   -3.30   13.50
   9   3   4    3.80    7.40
   9   3   4    1.90    8.90
 -10  -3  -4    0.00   12.90
 -10  -3  -4   -9.10   12.20
 -10  -3  -4    1.40   11.30
 -10  -3  -4   14.20   10.70
  10   3   4    2.90    6.60
  10   3   4   18.50   14.60
  10   3   4    4.90    8.60
   8  -4  -4    2.60    9.30
   8  -4  -4    2.50   10.50
   8  -4  -4   -9.20   12.50
   8  -4  -4   -0.50   13.90
  -8   4   4  -14.40   10.50
  -8   4   4   -1.20   12.60
  -8   4   4    1.80   12.60
   7  -4  -4  302.27   18.40
   7  -4  -4  274.37   21.60
   7  -4  -4  281.27   22.30
  -7   4   4  365.56   24.40
  -7   4   4  305.67   24.50
  -7   4   4  318.77   23.00
   6  -4  -4   70.29   11.70
   6  -4  -4   58.49   14.10
   6  -4  -4   62.19   12.60
   6  -4  -4   43.30    9.40
  -6   4   4   50.69   13.70
  -6   4   4   48.40   11.80
  -6   4   4   53.89   14.10
   5  -4  -4  543.65   22.10
   5  -4  -4  555.14   24.80
   5  -4  -4  571.94   25.60
   5  -4  -4  572.14   25.70
  -5   4   4  580.04   25.30
  -5   4   4  577.24   25.80
  -5   4   4  579.34   25.70
   4  -4  -4    8.80    7.70
   4  -4  -4   13.20    8.80
   4  -4  -4   17.20   10.00
  -4   4   4   23.40    8.80
  -4   4   4   16.10    8.30
   3  -4  -4  281.87   16.80
   3  -4  -4  265.07   15.00
   3  -4  -4  314.87   15.80
  -3   4   4  257.87   14.90
  -3   4   4  276.47   16.20
  -3   4   4  265.27   15.00
   2  -4  -4  683.03   23.30
   2  -4  -4  653.63   23.30
   2  -4  -4  673.43   25.10
  -2   4   4  637.64   22.80
  -2   4   4  677.23   21.20
  -2   4   4  689.33   23.70
   1  -4  -4   36.20    9.30
   1  -4  -4   23.20    6.20
   1  -4  -4   21.20    7.40
   1  -4  -4   19.10    6.80
  -1   4   4   14.40    5.90
  -1   4   4   23.20    6.10
  -1   4   4   14.00    6.00
   0  -4  -4  314.97   13.00
   0  -4  -4  304.17   16.00
   0  -4  -4  298.97   16.60
   0  -4  -4  305.77   12.80
   0   4   4  307.77   15.90
   0   4   4  307.47   12.70
  -1  -4  -4   22.00    8.50
  -1  -4  -4   29.20    5.20
  -1  -4  -4   19.80    5.00
  -1  -4  -4   22.20    6.70
   1   4   4   14.50    7.90
   1   4   4    7.60    2.90
   1   4   4   25.00    4.90
   1   4   4   13.40    5.60
   1   4   4   12.10    6.60
  -3  -4  -4   23.90    5.40
  -3  -4  -4   38.50    7.90
  -3  -4  -4   36.10    8.60
  -3  -4  -4   34.60    6.00
  -3  -4  -4   25.30    5.40
   3   4   4   33.60    5.40
   3   4   4   20.10    5.20
   3   4   4   31.40    7.50
   3   4   4   23.90    7.50
  -4  -4  -4   85.29    7.50
  -4  -4  -4   96.89    8.40
  -4  -4  -4  101.89   10.10
   4   4   4   64.89    6.50
   4   4   4   96.09    9.00
   4   4   4   94.29    9.50
   4   4   4   77.89   12.30
   4   4   4  101.29   10.50
  -5  -4  -4  220.98   14.70
  -5  -4  -4  194.38   13.20
  -5  -4  -4  228.78   12.70
  -5  -4  -4  200.68   11.90
   5   4   4  204.98   14.70
   5   4   4  220.58   13.90
   5   4   4  232.28   17.20
   5   4   4  209.38   11.70
  -6  -4  -4  184.08   13.90
  -6  -4  -4  185.48   13.00
  -6  -4  -4  179.28   13.60
  -6  -4  -4  163.28   14.80
   6   4   4  174.48   15.50
   6   4   4  193.48   12.60
   6   4   4  188.08   13.50
   6   4   4  195.88   17.60
   6   4   4  189.88   12.80
  -7  -4  -4   68.99   10.60
  -7  -4  -4   76.59   12.20
  -7  -4  -4   80.79   11.20
  -7  -4  -4  110.99   11.50
   7   4   4   98.89   14.10
   7   4   4  117.09   12.00
   7   4   4   68.09    9.70
   7   4   4  100.99   15.50
   7   4   4   91.19   13.40
  -8  -4  -4  134.19   13.80
  -8  -4  -4  134.39   14.50
  -8  -4  -4  121.29   14.20
  -8  -4  -4  142.89   14.10
   8   4   4  139.69   13.90
   8   4   4  111.89   18.70
   8   4   4  143.29   14.60
  -9  -4  -4   45.90   11.60
  -9  -4  -4   48.60   10.60
  -9  -4  -4   63.39   14.70
   9   4   4   26.40   10.20
   9   4   4   27.60    8.80
   9   4   4   40.30   11.90
   9   4   4   53.49   15.20
 -10  -4  -4    0.10   10.90
 -10  -4  -4   16.50   12.20
 -10  -4  -4  -12.50   10.90
 -10  -4  -4    7.20    9.50
 -10  -4  -4   14.90   10.90
  10   4   4   17.30   14.80
  10   4   4    3.80    7.60
  10   4   4   11.50    5.40
   8  -5  -4   46.10   17.20
   8  -5  -4   28.40    9.50
   8  -5  -4   21.50   12.50
   8  -5  -4   29.30   14.50
  -8   5   4   18.70   15.40
  -8   5   4    5.70   12.70
  -8   5   4   35.40   14.40
   7  -5  -4   29.40   14.60
   7  -5  -4   30.10   13.10
   7  -5  -4   10.80   10.70
   7  -5  -4   29.10    8.90
  -7   5   4   49.60   14.20
  -7   5   4   26.60   14.40
   6  -5  -4  285.67   22.50
   6  -5  -4  223.78   30.00
   6  -5  -4  270.97   21.40
   6  -5  -4  236.98   15.40
  -6   5   4  285.37   20.80
  -6   5   4  283.47   22.70
  -6   5   4  248.98   22.70
   5  -5  -4  189.08   18.50
   5  -5  -4  193.68   16.90
   5  -5  -4  211.18   13.90
   5  -5  -4  226.18   19.80
  -5   5   4  213.18   18.10
  -5   5   4  192.08   17.20
  -5   5   4  228.48   19.80
   4  -5  -4  474.05   23.20
   4  -5  -4  481.45   22.80
   4  -5  -4  482.85   24.10
  -4   5   4  480.95   22.80
  -4   5   4  468.95   23.70
   3  -5  -4  511.65   21.20
   3  -5  -4  560.24   24.20
   3  -5  -4  475.45   20.60
  -3   5   4  541.55   21.10
  -3   5   4  478.55   23.20
   2  -5  -4    2.50    6.30
   2  -5  -4    7.10    7.20
   2  -5  -4    2.20    7.30
   2  -5  -4    8.40    5.50
  -2   5   4   -0.60    7.00
  -2   5   4   11.30    7.10
  -2   5   4    4.60    5.80
   1  -5  -4  350.16   18.90
   1  -5  -4  333.97   14.70
   1  -5  -4  331.27   14.30
   1  -5  -4  323.27   14.90
   1  -5  -4  340.17   17.70
   1  -5  -4  371.16   14.80
  -1   5   4  327.07   15.00
  -1   5   4  312.17   14.40
  -1   5   4  326.97   14.50
   0  -5  -4  116.39    8.50
   0  -5  -4  146.19    8.90
   0  -5  -4  130.49    9.10
   0  -5  -4  116.59   13.00
   0  -5  -4  129.29   11.40
   0  -5  -4  152.98   13.40
   0   5   4  138.79    9.40
   0   5   4  136.59   11.70
   0   5   4  152.98   13.10
  -1  -5  -4 3927.11  101.59
  -1  -5  -4 3840.82  103.89
  -1  -5  -4 3862.31  101.09
  -1  -5  -4 3809.32   98.19
  -1  -5  -4 3830.52   98.29
   1   5   4 3754.72  104.29
   1   5   4 3760.82   98.19
   1   5   4 3873.51   98.19
   1   5   4 3895.11  101.29
   1   5   4 3937.01  103.99
  -2  -5  -4  639.94   24.60
  -2  -5  -4  601.34   21.80
  -2  -5  -4  615.54   18.10
  -2  -5  -4  608.74   21.50
  -2  -5  -4  611.14   17.90
   2   5   4  608.94   21.60
   2   5   4  622.64   18.00
   2   5   4  506.85   24.80
   2   5   4  604.64   19.10
   2   5   4  624.44   22.40
  -3  -5  -4  732.53   25.30
  -3  -5  -4  741.93   27.60
  -3  -5  -4  735.23   25.60
  -3  -5  -4  725.23   21.20
  -3  -5  -4  733.03   24.30
  -3  -5  -4  698.93   21.10
   3   5   4  728.13   21.30
   3   5   4  774.42   26.10
   3   5   4  716.53   27.40
   3   5   4  732.13   25.60
  -4  -5  -4  313.97   16.50
  -4  -5  -4  287.27   14.90
  -4  -5  -4  315.67   12.20
  -4  -5  -4  316.37   12.40
  -4  -5  -4  304.87   17.60
   4   5   4  314.97   12.50
   4   5   4  311.07   16.20
   4   5   4  308.87   12.20
   4   5   4  332.67   16.10
   4   5   4  300.37   18.60
  -5  -5  -4  186.48   14.60
  -5  -5  -4  180.68   10.80
  -5  -5  -4  177.58   10.80
   5   5   4  190.88   15.00
   5   5   4  182.48   10.60
   5   5   4  181.98   10.80
   5   5   4  196.28   16.00
   5   5   4  179.18   13.80
  -6  -5  -4   12.00    6.80
  -6  -5  -4    2.30    6.50
  -6  -5  -4   15.60    8.80
  -6  -5  -4   12.30    6.90
   6   5   4    2.00    7.50
   6   5   4   -0.30    9.20
   6   5   4    3.30    5.90
   6   5   4   25.10    9.60
   6   5   4    5.40    6.50
  -7  -5  -4   40.50    9.00
  -7  -5  -4   40.00    9.00
  -7  -5  -4   25.80    8.20
  -7  -5  -4   17.70    9.30
  -7  -5  -4   32.50   10.30
   7   5   4   36.80   12.30
   7   5   4   30.70   11.80
   7   5   4   34.10    9.10
  -8  -5  -4  393.36   20.70
  -8  -5  -4  365.46   21.60
  -8  -5  -4  387.86   20.00
  -8  -5  -4  403.16   20.60
  -8  -5  -4  387.46   22.30
   8   5   4  422.26   24.40
   8   5   4  381.36   19.60
   8   5   4  371.06   25.50
  -9  -5  -4   38.90   11.10
  -9  -5  -4   50.09   10.30
  -9  -5  -4   61.89   12.20
   9   5   4   45.60   14.70
   9   5   4   55.49   10.60
   9   5   4   43.00   13.50
 -10  -5  -4   -5.20   10.60
 -10  -5  -4   14.60   11.20
 -10  -5  -4  -10.90   10.50
 -10  -5  -4   -4.10    9.50
 -10  -5  -4  -13.60    7.90
  10   5   4    5.00    8.40
  10   5   4   -0.60    4.30
  10   5   4  -11.00   12.80
  10   5   4   15.10   13.40
   8  -6  -4   24.70   13.30
   8  -6  -4   24.10    8.10
   8  -6  -4   32.10   15.10
   8  -6  -4   38.50   15.30
  -8   6   4   32.40   17.20
   7  -6  -4    2.20    7.40
   7  -6  -4   -0.80   11.70
   7  -6  -4  -17.30   13.10
   7  -6  -4   -8.50   10.20
  -7   6   4   14.50   12.60
  -7   6   4  -14.70   10.70
  -7   6   4    6.80   13.20
   6  -6  -4  121.69   10.70
   6  -6  -4   88.59   15.10
   6  -6  -4  103.89   14.70
   6  -6  -4   90.39   16.20
  -6   6   4  111.29   16.10
  -6   6   4   96.89   15.30
  -6   6   4  101.39   14.90
   5  -6  -4  243.28   14.20
   5  -6  -4  253.47   21.20
   5  -6  -4  272.47   20.80
   5  -6  -4  319.07   22.00
  -5   6   4  254.87   22.00
  -5   6   4  244.28   20.50
  -5   6   4  274.07   20.50
   4  -6  -4  511.05   26.20
   4  -6  -4  467.35   23.90
   4  -6  -4  487.15   22.40
   4  -6  -4  464.65   18.50
  -4   6   4  468.25   22.20
  -4   6   4  475.65   25.40
  -4   6   4  490.75   23.90
   3  -6  -4    7.30    6.20
   3  -6  -4    7.80    8.40
   3  -6  -4    7.30    7.90
   3  -6  -4   10.80    9.20
  -3   6   4    0.00    8.80
  -3   6   4   -0.60    8.40
  -3   6   4   -5.30    7.10
   2  -6  -4   12.60    6.80
   2  -6  -4   18.40    7.80
   2  -6  -4   11.90    7.20
   2  -6  -4   12.10    8.40
  -2   6   4   14.40   13.90
  -2   6   4   10.60    6.70
   1  -6  -4   77.89    9.30
   1  -6  -4   74.79   12.20
   1  -6  -4   77.79    8.10
   1  -6  -4   54.99    9.70
   1  -6  -4   67.99    6.50
   1  -6  -4   68.99    8.30
  -1   6   4   80.59    9.50
  -1   6   4   81.29    8.10
   0  -6  -4 1439.26   40.10
   0  -6  -4 1510.25   40.10
   0  -6  -4 1490.25   45.00
   0  -6  -4 1427.66   42.80
   0  -6  -4 1457.55   46.60
   0  -6  -4 1411.16   40.00
   0   6   4 1405.36   40.00
   0   6   4 1425.96   44.10
   0   6   4 1505.95   43.30
   0   6   4 1421.56   40.00
  -1  -6  -4  165.08   15.30
  -1  -6  -4  175.68   14.20
  -1  -6  -4  174.28   11.10
  -1  -6  -4  173.58    8.50
  -1  -6  -4  167.68   13.00
  -1  -6  -4  166.58   13.20
  -1  -6  -4  161.38    8.40
   1   6   4  167.48   10.00
   1   6   4  156.68    8.30
   1   6   4  196.38   13.90
   1   6   4  162.28   13.40
  -2  -6  -4  390.36   16.60
  -2  -6  -4  369.56   12.00
  -2  -6  -4  401.06   17.50
  -2  -6  -4  384.56   17.70
  -2  -6  -4  368.56   16.40
  -2  -6  -4  386.66   12.00
  -2  -6  -4  355.06   17.10
  -2  -6  -4  396.46   20.20
   2   6   4  379.76   19.70
   2   6   4  382.56   18.10
   2   6   4  383.86   12.10
   2   6   4  385.46   12.10
   2   6   4  396.66   17.90
  -3  -6  -4   90.79    9.90
  -3  -6  -4   94.59    9.80
  -3  -6  -4   85.69    5.60
  -3  -6  -4   83.89   12.10
  -3  -6  -4   82.49    5.50
  -3  -6  -4   99.79   10.50
  -3  -6  -4  100.29   10.50
   3   6   4   79.29   10.20
   3   6   4   92.19    5.60
   3   6   4   83.09   10.50
   3   6   4   90.09   12.30
   3   6   4   86.09    5.80
  -4  -6  -4   38.50    8.40
  -4  -6  -4   31.50    8.80
  -4  -6  -4   45.20   10.50
  -4  -6  -4   39.70    4.90
  -4  -6  -4   51.69    9.20
  -4  -6  -4   35.40    8.30
  -4  -6  -4   51.09    5.00
   4   6   4   40.30    4.80
   4   6   4   38.50    9.10
   4   6   4   40.70   10.30
   4   6   4   35.70    9.10
   4   6   4   46.60    5.10
  -5  -6  -4   23.30    9.50
  -5  -6  -4   25.20    5.70
  -5  -6  -4   15.60    8.00
  -5  -6  -4   21.50    5.40
  -5  -6  -4    5.60    7.80
  -5  -6  -4   22.40    8.40
   5   6   4   22.60    9.40
   5   6   4   24.40    8.90
   5   6   4   20.50   10.50
   5   6   4   16.00    8.90
   5   6   4   18.00    5.30
  -6  -6  -4  170.28   15.00
  -6  -6  -4  242.78   15.00
  -6  -6  -4  185.58   12.10
  -6  -6  -4  181.98   16.00
  -6  -6  -4  205.78   11.90
   6   6   4  176.98   11.50
   6   6   4  182.88   16.20
   6   6   4  173.88   18.10
   6   6   4  195.38   15.70
  -7  -6  -4   67.89    9.70
  -7  -6  -4   84.09    9.80
  -7  -6  -4   66.79   11.80
  -7  -6  -4   93.49   10.40
  -7  -6  -4   85.79   13.00
   7   6   4   73.89    9.40
   7   6   4   77.09   10.50
   7   6   4   65.19   13.30
   7   6   4   74.39   13.90
   7   6   4   73.19   11.50
  -8  -6  -4    7.30    7.70
  -8  -6  -4    3.90    8.50
  -8  -6  -4   12.90    8.80
   8   6   4   28.20   10.40
   8   6   4    4.50    6.70
   8   6   4    1.50   11.00
   8   6   4   -7.90   10.90
  -9  -6  -4   -3.20   10.30
  -9  -6  -4  -12.90    9.10
  -9  -6  -4  -13.60    9.30
  -9  -6  -4   12.80   10.90
  -9  -6  -4    5.30   13.30
   9   6   4   11.50    9.60
   9   6   4  -14.30    8.70
   9   6   4    4.70   11.90
   9   6   4    4.80    3.70
   9   6   4   -8.40   10.90
 -10  -6  -4    6.40   10.70
 -10  -6  -4    3.40    8.20
  10   6   4   -1.90   11.80
  10   6   4    1.70    2.70
  10   6   4    5.00   21.20
  10   6   4   11.60    9.20
   7  -7  -4   27.30   13.80
   7  -7  -4   37.10   13.70
   7  -7  -4   66.49   16.50
   7  -7  -4   43.50    7.90
  -7   7   4   29.60   14.00
   6  -7  -4   40.40    7.40
   6  -7  -4   13.90   13.30
   6  -7  -4   36.40   12.50
   6  -7  -4   37.50   14.10
  -6   7   4   53.89   13.00
  -6   7   4   40.30   13.20
  -6   7   4   34.80   14.20
   5  -7  -4   28.10    7.00
   5  -7  -4   15.30   11.90
   5  -7  -4   29.60   11.30
   5  -7  -4   12.40   12.30
   5  -7  -4   18.70    6.20
  -5   7   4   11.60   11.70
  -5   7   4   50.19   14.10
  -5   7   4    8.10    9.90
   4  -7  -4  287.37   15.70
   4  -7  -4  296.17   18.50
   4  -7  -4  278.77   22.00
   4  -7  -4  312.67   20.30
  -4   7   4  292.37   22.60
  -4   7   4  295.87   19.70
  -4   7   4  277.67   19.00
   3  -7  -4  675.43   25.50
   3  -7  -4  730.83   31.40
   3  -7  -4  688.93   26.30
   3  -7  -4  731.23   27.60
  -3   7   4  701.53   30.40
  -3   7   4  780.42   27.80
  -3   7   4  676.53   27.00
   2  -7  -4   98.39   10.50
   2  -7  -4   90.19   12.60
   2  -7  -4  103.89   10.80
   2  -7  -4   97.49   10.90
  -2   7   4  102.59   11.50
  -2   7   4   90.99   10.40
  -2   7   4  113.49   11.10
   1  -7  -4 1242.98   36.10
   1  -7  -4 1332.97   38.70
   1  -7  -4 1416.26   43.10
   1  -7  -4 1323.17   43.50
   1  -7  -4 1289.97   45.00
   1  -7  -4 1347.67   40.50
  -1   7   4 1235.18   38.00
  -1   7   4 1313.87   43.20
  -1   7   4 1288.77   38.00
   0  -7  -4  528.75   21.70
   0  -7  -4  542.75   24.20
   0  -7  -4  540.15   18.10
   0  -7  -4  503.15   18.50
   0  -7  -4  542.15   18.10
   0  -7  -4  488.35   27.70
   0   7   4  540.45   22.40
   0   7   4  531.75   18.10
   0   7   4  560.94   23.90
   0   7   4  511.85   18.40
  -1  -7  -4  310.27   11.70
  -1  -7  -4  320.27   19.30
  -1  -7  -4  314.57   16.90
  -1  -7  -4  313.97   14.50
  -1  -7  -4  316.67   15.00
  -1  -7  -4  330.67   18.60
  -1  -7  -4  325.87   11.70
  -1  -7  -4  301.47   16.40
   1   7   4  325.37   18.10
   1   7   4  305.27   17.70
   1   7   4  330.17   11.70
  -2  -7  -4  916.41   24.30
  -2  -7  -4  912.51   31.70
  -2  -7  -4  909.21   33.80
  -2  -7  -4  921.41   31.40
  -2  -7  -4  875.21   29.40
  -2  -7  -4  947.61   31.20
  -2  -7  -4  878.21   29.30
  -2  -7  -4  892.61   23.90
  -2  -7  -4  935.41   31.10
   2   7   4  924.61   31.80
   2   7   4  874.01   23.90
   2   7   4  898.21   31.60
  -3  -7  -4  138.29   14.00
  -3  -7  -4  146.89   12.30
  -3  -7  -4  185.78   21.90
  -3  -7  -4  150.28   13.20
  -3  -7  -4  147.19   12.80
  -3  -7  -4  159.48   15.80
   3   7   4  148.79   14.90
   3   7   4  138.79   15.40
  -4  -7  -4  434.36   21.00
  -4  -7  -4  409.86   20.50
  -4  -7  -4  462.85   23.10
  -4  -7  -4  418.66   20.50
  -4  -7  -4  432.86   12.20
  -4  -7  -4  391.26   19.90
  -4  -7  -4  427.76   12.20
   4   7   4  443.96   12.40
   4   7   4  484.45   23.80
   4   7   4  432.46   12.30
   4   7   4  437.56   21.60
   4   7   4  432.56   21.00
  -5  -7  -4   13.60    4.50
  -5  -7  -4    7.60    9.20
  -5  -7  -4   16.10    9.70
  -5  -7  -4   27.00    9.40
  -5  -7  -4   14.10    4.40
   5   7   4   17.80    4.50
   5   7   4    9.90    9.70
   5   7   4   17.00   10.50
   5   7   4   12.50    4.80
   5   7   4   31.20   11.00
  -6  -7  -4   -3.30    7.50
  -6  -7  -4    0.50    7.80
  -6  -7  -4   -0.80    9.20
  -6  -7  -4    7.00    5.60
   6   7   4   13.20    9.70
   6   7   4   -4.80   10.40
   6   7   4   15.60   10.70
   6   7   4   10.80    5.30
   6   7   4    0.80    5.30
  -7  -7  -4    7.70    7.30
  -7  -7  -4   19.90    6.90
  -7  -7  -4    7.30    7.50
  -7  -7  -4   15.30   11.30
  -7  -7  -4   22.60    7.60
   7   7   4    6.10   11.00
   7   7   4   18.20    6.70
   7   7   4   23.70    7.10
   7   7   4    9.40   11.40
   7   7   4   16.50   10.50
  -8  -7  -4  157.68   14.00
  -8  -7  -4  145.49   14.40
  -8  -7  -4  137.69   13.30
  -8  -7  -4  171.88   19.20
   8   7   4  146.09   14.40
   8   7   4  162.18   18.90
   8   7   4  151.98   17.30
  -9  -7  -4    9.80    7.70
  -9  -7  -4   -2.80   12.40
  -9  -7  -4    3.20    8.80
  -9  -7  -4  -11.50   10.00
  -9  -7  -4    7.70    8.40
   9   7   4   -1.40    3.40
   9   7   4   -0.40    9.80
   9   7   4   21.30   13.00
   9   7   4  -14.30    9.30
   9   7   4   -4.00   12.10
 -10  -7  -4    2.70    9.60
 -10  -7  -4  -13.00    9.10
  10   7   4   20.50   11.20
  10   7   4   -9.80   12.60
  10   7   4  -15.50   12.30
  10   7   4    2.40    4.10
   6  -8  -4    5.20    4.90
   6  -8  -4    9.90   13.50
   6  -8  -4   28.60   13.70
   6  -8  -4   -0.90   12.90
  -6   8   4   20.20   11.90
   5  -8  -4   14.00    9.00
   5  -8  -4   16.10   12.40
   5  -8  -4   14.50   11.40
   5  -8  -4    7.80    5.00
   5  -8  -4   11.30   12.00
  -5   8   4   -3.60   16.10
  -5   8   4   42.10   14.50
  -5   8   4   28.20   11.50
   4  -8  -4   24.90   10.90
   4  -8  -4   16.40    9.40
   4  -8  -4   16.40   10.80
   4  -8  -4   15.80   11.10
  -4   8   4   22.90   11.20
  -4   8   4   28.60   11.40
  -4   8   4   17.20   10.10
   3  -8  -4  106.99   12.50
   3  -8  -4   86.39   14.40
   3  -8  -4   96.69   11.20
   3  -8  -4   80.29   11.80
  -3   8   4   65.59   10.60
   2  -8  -4    4.00   11.10
   2  -8  -4    7.40    8.10
   2  -8  -4    4.30    8.00
   2  -8  -4   -7.90    7.60
  -2   8   4   -6.60   10.40
  -2   8   4   -1.50    9.00
  -2   8   4    0.70    7.20
   1  -8  -4   90.09    9.30
   1  -8  -4   88.79   13.50
   1  -8  -4  101.49   11.30
   1  -8  -4   82.09    9.30
   1  -8  -4  101.19   14.80
  -1   8   4   81.69    8.90
  -1   8   4   81.39   13.30
  -1   8   4  103.79    9.50
   0  -8  -4  149.79   16.50
   0  -8  -4  130.39   11.40
   0  -8  -4  126.39    9.60
   0  -8  -4  138.29   11.00
   0  -8  -4  154.08   16.80
   0  -8  -4  156.18    9.80
   0  -8  -4  142.69   14.20
   0   8   4  118.39   13.90
   0   8   4  126.69    9.40
   0   8   4  127.19    9.50
  -1  -8  -4  579.64   21.70
  -1  -8  -4  569.24   24.50
  -1  -8  -4  556.44   25.40
  -1  -8  -4  574.94   27.40
  -1  -8  -4  591.94   24.20
  -1  -8  -4  570.44   17.60
  -1  -8  -4  583.94   21.90
   1   8   4  569.64   24.90
   1   8   4  606.44   26.20
   1   8   4  571.34   17.70
   1   8   4  578.34   17.70
  -2  -8  -4   31.80    8.00
  -2  -8  -4   32.60    8.80
  -2  -8  -4   30.90   16.50
  -2  -8  -4   31.30   11.30
  -2  -8  -4   27.80    8.00
  -2  -8  -4   21.00    8.80
  -2  -8  -4   15.00    8.20
   2   8   4   38.10   10.60
   2   8   4   25.40   10.10
  -3  -8  -4  620.24   24.40
  -3  -8  -4  603.84   28.60
  -3  -8  -4  577.84   24.50
  -3  -8  -4  603.14   25.10
  -3  -8  -4  605.84   25.00
  -3  -8  -4  610.14   25.10
  -3  -8  -4  668.03   31.10
   3   8   4  593.34   26.40
  -4  -8  -4    2.20    8.80
  -4  -8  -4    9.00    8.80
  -4  -8  -4    2.00    7.20
  -4  -8  -4    0.00    9.60
  -4  -8  -4    5.70   10.40
  -4  -8  -4    8.40    9.20
  -4  -8  -4    0.90    8.40
   4   8   4    8.50   10.30
   4   8   4   13.50   10.90
   4   8   4    3.10    9.80
  -5  -8  -4  212.08   17.20
  -5  -8  -4  236.58   18.80
  -5  -8  -4  242.28   17.40
  -5  -8  -4  216.38   19.50
   5   8   4  233.58   19.90
   5   8   4  211.78   18.50
   5   8   4  249.48   19.20
  -6  -8  -4  210.98   20.80
  -6  -8  -4  185.78    9.00
  -6  -8  -4  172.58    8.80
  -6  -8  -4  152.78   16.30
  -6  -8  -4  181.28   18.70
   6   8   4  193.68   18.00
   6   8   4  240.68   19.50
   6   8   4  208.48    9.00
   6   8   4  206.18   20.10
   6   8   4  193.58    9.10
  -7  -8  -4   17.60   12.60
  -7  -8  -4    4.30    5.80
  -7  -8  -4    4.60    5.60
  -7  -8  -4    0.60    6.90
   7   8   4   -8.80   10.90
   7   8   4   -0.80   18.10
   7   8   4    2.20    5.40
   7   8   4   14.00   11.50
   7   8   4   -1.50    5.70
  -8  -8  -4   57.79    8.40
  -8  -8  -4   57.89   14.40
  -8  -8  -4   55.99    8.50
  -8  -8  -4   63.39   15.60
  -8  -8  -4   73.99   13.50
   8   8   4   67.39    9.50
   8   8   4   60.79   14.30
   8   8   4   42.50   11.70
   8   8   4   67.19   17.60
  -9  -8  -4   12.70    7.50
  -9  -8  -4   12.40   15.80
  -9  -8  -4    2.40    8.20
  -9  -8  -4    5.20    7.70
   9   8   4  -12.20   11.50
   9   8   4    5.80   11.70
   9   8   4    3.00    3.80
   6  -9  -4   21.20   12.40
   6  -9  -4   26.30   14.10
   6  -9  -4    3.00   13.20
  -6   9   4   21.70    6.70
   5  -9  -4    2.90   11.90
   5  -9  -4   48.20   15.00
   5  -9  -4    9.10    4.50
   5  -9  -4   23.90   11.70
  -5   9   4    8.10    5.30
   4  -9  -4  128.49   13.20
   4  -9  -4  102.59   14.50
   4  -9  -4  116.89    7.70
   4  -9  -4   88.69   15.20
   4  -9  -4   95.59   15.70
   4  -9  -4  116.49    8.10
  -4   9   4  102.69   16.40
  -4   9   4  140.29   19.80
  -4   9   4   99.59   14.10
   3  -9  -4   13.40    5.30
   3  -9  -4    2.70   10.80
   3  -9  -4    1.90    9.40
   3  -9  -4   13.80    8.90
   3  -9  -4    0.40    9.10
  -3   9   4   -4.50   12.20
  -3   9   4    0.20    8.00
   2  -9  -4    1.50    5.60
   2  -9  -4   -7.70    8.30
   2  -9  -4    7.70    9.80
   2  -9  -4   19.80    9.00
   2  -9  -4    8.20   12.00
  -2   9   4   -3.50    6.90
  -2   9   4   11.00    7.30
  -2   9   4   -1.30   11.90
   1  -9  -4    2.10    8.30
   1  -9  -4   -2.40   11.30
   1  -9  -4    1.60    6.10
   1  -9  -4    5.30    7.20
   1  -9  -4   -3.70   12.20
   1  -9  -4    2.50    8.30
  -1   9   4    6.80    6.80
  -1   9   4   14.50   14.80
  -1   9   4   11.40    7.00
   0  -9  -4  208.78   17.00
   0  -9  -4  205.48   11.80
   0  -9  -4  219.08   19.30
   0  -9  -4  212.28   13.90
   0  -9  -4  207.28   20.60
   0  -9  -4  212.68   17.00
   0  -9  -4  226.78   11.80
   0  -9  -4  214.08   13.80
   0   9   4  195.68   11.60
   0   9   4  209.38   11.40
   0   9   4  198.08   20.20
  -1  -9  -4  531.25   24.80
  -1  -9  -4  526.55   22.00
  -1  -9  -4  550.84   26.40
  -1  -9  -4  545.75   25.40
  -1  -9  -4  588.44   22.90
  -1  -9  -4  555.24   16.90
  -1  -9  -4  573.84   17.10
  -1  -9  -4  507.55   28.20
   1   9   4  561.74   17.10
   1   9   4  555.64   17.10
   1   9   4  588.44   27.80
  -2  -9  -4  268.07   17.60
  -2  -9  -4  290.17   19.40
  -2  -9  -4  253.77   19.80
  -2  -9  -4  292.07   22.60
  -2  -9  -4  257.27   25.70
  -2  -9  -4  293.37   18.70
   2   9   4  288.47   21.10
  -3  -9  -4    7.00    8.20
  -3  -9  -4   28.70    9.20
  -3  -9  -4   41.50   13.40
  -3  -9  -4   31.10   11.00
  -3  -9  -4   25.80   11.10
  -3  -9  -4   16.00    9.10
  -3  -9  -4   34.80   10.10
   3   9   4   14.40   10.90
  -4  -9  -4   -6.80    8.80
  -4  -9  -4    9.40   10.60
  -4  -9  -4   -0.30    9.30
  -4  -9  -4    0.60    9.60
  -4  -9  -4    3.30   10.50
  -4  -9  -4   -7.10    7.50
  -4  -9  -4    4.00    8.80
  -5  -9  -4  109.09   14.30
  -5  -9  -4  105.39   14.20
  -5  -9  -4  120.49   15.80
  -5  -9  -4  113.09   14.00
  -5  -9  -4  129.69   12.30
  -5  -9  -4  157.18   17.60
  -5  -9  -4  145.09   15.20
   5   9   4  145.59   16.30
   5   9   4  134.49   16.30
   5   9   4  133.59   17.00
  -6  -9  -4  313.67   18.20
  -6  -9  -4  317.27   24.40
  -6  -9  -4  273.17   21.50
  -6  -9  -4  299.47   21.90
   6   9   4  317.37   22.10
   6   9   4  309.47   22.80
   6   9   4  294.67   23.00
  -7  -9  -4    1.80    3.50
  -7  -9  -4   -1.10    7.00
  -7  -9  -4   19.90    8.10
  -7  -9  -4   10.20   11.50
  -7  -9  -4   18.30   13.70
   7   9   4    4.00    3.60
   7   9   4    7.10    3.70
   7   9   4   12.50   12.60
   7   9   4    5.30   10.90
   7   9   4   -3.70   12.00
  -8  -9  -4    5.20    7.20
  -8  -9  -4   75.09   19.40
  -8  -9  -4   11.70    5.90
  -8  -9  -4    7.20    5.70
  -8  -9  -4    6.80    7.40
   8   9   4   -0.30    6.00
   8   9   4   19.50   13.10
   8   9   4   26.40   13.30
  -9  -9  -4   32.40    8.00
  -9  -9  -4   29.70    7.70
  -9  -9  -4   21.40    7.80
  -9  -9  -4   22.40    7.40
  -9  -9  -4   51.79   21.80
   9   9   4   33.90   13.40
   9   9   4   22.90   14.60
   5 -10  -4   -3.50    4.00
   5 -10  -4   24.20   13.10
   5 -10  -4   13.90   11.70
   5 -10  -4    6.20   14.00
  -5  10   4   12.20    5.10
  -5  10   4   13.70   15.90
   4 -10  -4   25.10   15.10
   4 -10  -4   16.90    9.10
   4 -10  -4   29.80   11.70
   4 -10  -4   21.70   11.40
  -4  10   4    2.20    5.00
  -4  10   4   17.30   15.10
   3 -10  -4  116.19   13.70
   3 -10  -4  130.39   18.60
   3 -10  -4   99.59   12.80
   3 -10  -4  103.89    7.90
   3 -10  -4  106.59   14.20
  -3  10   4  109.99   13.30
  -3  10   4  122.09   16.80
  -3  10   4  109.99   18.30
   2 -10  -4  208.38   12.00
   2 -10  -4  258.17   24.00
   2 -10  -4  237.18   19.20
   2 -10  -4  219.08   16.20
   2 -10  -4  249.68   16.50
  -2  10   4  267.47   24.80
  -2  10   4  238.58   18.30
   1 -10  -4  350.56   16.60
   1 -10  -4  338.47   21.30
   1 -10  -4  360.76   24.80
   1 -10  -4  377.96   17.60
   1 -10  -4  343.27   16.20
  -1  10   4  359.46   26.80
   0 -10  -4   37.30    6.80
   0 -10  -4   33.80   14.20
   0 -10  -4   25.50    6.50
   0 -10  -4   29.40    7.90
   0 -10  -4   34.00   11.40
   0 -10  -4   25.70   11.50
   0 -10  -4   31.20   11.70
   0  10   4   35.90    6.90
   0  10   4   43.40    6.90
   0  10   4   22.50   12.70
  -1 -10  -4   72.49    5.90
  -1 -10  -4   68.79   10.20
  -1 -10  -4   99.49   16.90
  -1 -10  -4   78.89   13.90
  -1 -10  -4   77.99   12.50
  -1 -10  -4   81.99   14.80
  -1 -10  -4   77.69   13.00
  -1 -10  -4   79.39    6.30
   1  10   4   71.09   13.90
   1  10   4   76.19    6.10
   1  10   4   84.29    6.10
  -2 -10  -4   65.29   10.20
  -2 -10  -4   71.79   11.50
  -2 -10  -4   68.99   12.50
  -2 -10  -4   58.69   10.80
  -2 -10  -4   87.99   16.50
   2  10   4   37.10   12.90
  -3 -10  -4  147.99   15.40
  -3 -10  -4  147.59   14.90
  -3 -10  -4  161.68   16.70
  -3 -10  -4  151.18   17.70
  -3 -10  -4  147.59   14.50
  -3 -10  -4  167.48   21.30
  -4 -10  -4   63.69   11.80
  -4 -10  -4   86.49   13.90
  -4 -10  -4   91.69   15.30
  -4 -10  -4   94.19   16.40
  -4 -10  -4   84.19   12.40
  -4 -10  -4   74.69   13.10
  -4 -10  -4   82.89   11.70
  -5 -10  -4  203.68   19.00
  -5 -10  -4  173.88   19.50
  -5 -10  -4  228.88   22.10
  -5 -10  -4  195.58   16.60
  -5 -10  -4  197.88   20.30
  -5 -10  -4  207.28   19.00
  -6 -10  -4   -7.30    9.80
  -6 -10  -4  -12.00   10.20
  -6 -10  -4   -2.40   13.20
  -6 -10  -4   -1.10    7.70
  -6 -10  -4    1.50   10.40
   6  10   4   -1.90   11.70
  -7 -10  -4   -3.30    7.40
  -7 -10  -4  -21.60   14.60
  -7 -10  -4   -1.00   14.90
  -7 -10  -4  -27.90   10.40
   7  10   4   10.50   13.00
   7  10   4    1.80   12.20
  -8 -10  -4   35.60    8.60
  -8 -10  -4   66.39   18.50
  -8 -10  -4   25.30    8.10
   8  10   4   35.10   13.60
   8  10   4   45.10   20.20
   4 -11  -4    6.50    8.70
   4 -11  -4   -2.00   10.10
   4 -11  -4   -1.90   12.10
   4 -11  -4   -4.10   10.20
  -4  11   4  -21.30   13.50
   3 -11  -4   51.79   11.90
   3 -11  -4   47.90   13.60
   3 -11  -4   64.59   12.00
   3 -11  -4   64.49   16.00
  -3  11   4   45.20   16.50
   2 -11  -4   54.09   14.20
   2 -11  -4   30.30    5.90
   2 -11  -4   23.70    9.30
   2 -11  -4   33.50    9.40
   2 -11  -4   22.30   18.80
  -2  11   4   48.90   15.90
  -2  11   4   27.80   10.40
   1 -11  -4   -3.20    7.20
   1 -11  -4    7.20    7.20
   1 -11  -4    2.60   12.00
   1 -11  -4   -9.00   13.80
   1 -11  -4   -4.40    6.00
   1 -11  -4   -4.60   10.30
  -1  11   4    3.10    7.30
  -1  11   4    3.80    3.30
  -1  11   4    3.90   13.00
   0 -11  -4   74.49   13.80
[truncated: 474,640 more chars]
