# Supplementary material for: Bis(4-acetoxy-N-ethyl-N-n-propyl­tryptammonium) fumarate–fumaric acid (1/1)
Source: IUCrdata. 2023 Sep 8;8(Pt 9):x230779. doi: 10.1107/S2414314623007794 (PMC10561228; doi:10.1107/S2414314623007794)
Supplement: Supplementary file 2 [file x-08-x230779-Isup2.hkl]

data_I                                                                          
_shelx_title ' UMD2176E_a.res in P-1'                                           
_shelx_refln_list_code          4                                               
_shelx_F_calc_maximum       46.49                                               
_exptl_crystal_F_000       432.00                                               
_reflns_d_resolution_high  0.7991                                               
                                                                                
loop_                                                                           
 _space_group_symop_operation_xyz                                               
 'x, y, z'                                                                      
 '-x, -y, -z'                                                                   
                                                                                
_cell_length_a     8.7642                                                       
_cell_length_b    10.8653                                                       
_cell_length_c    12.6564                                                       
_cell_angle_alpha  65.094                                                       
_cell_angle_beta   75.354                                                       
_cell_angle_gamma  76.718                                                       
                                                                                
_shelx_F_squared_multiplier     1.000                                           
                                                                                
loop_                                                                           
 _refln_index_h                                                                 
 _refln_index_k                                                                 
 _refln_index_l                                                                 
 _refln_F_squared_calc                                                          
 _refln_F_squared_meas                                                          
 _refln_F_squared_sigma                                                         
 _refln_observed_status                                                         
   2   0   0        333.09        322.55         3.28 o                         
   3   0   0        411.62        470.60         4.44 o                         
   4   0   0        538.49        528.89         5.06 o                         
   5   0   0         31.72         31.50         0.78 o                         
   6   0   0         67.84         56.42         1.00 o                         
   7   0   0         68.90         67.73         1.36 o                         
   8   0   0          0.14         -0.53         0.73 o                         
   9   0   0          2.39          3.39         0.87 o                         
  10   0   0         15.78         18.13         1.77 o                         
 -10   1   0          3.63          5.57         1.16 o                         
  -9   1   0          2.03          2.20         0.71 o                         
  -8   1   0          1.91          0.77         0.75 o                         
  -7   1   0          2.61          1.93         0.89 o                         
  -6   1   0         17.63         15.76         0.89 o                         
  -5   1   0        521.98        508.41         5.01 o                         
  -4   1   0          2.14          3.82         0.52 o                         
  -3   1   0        142.85        144.50         1.91 o                         
   1   1   0        266.10        248.71         2.45 o                         
   4   1   0        209.98        210.27         2.58 o                         
   5   1   0        696.77        642.17         5.43 o                         
   6   1   0          0.79          0.25         0.43 o                         
   7   1   0         38.24         37.93         1.15 o                         
   8   1   0          1.66          4.02         0.99 o                         
   9   1   0          4.21          3.47         0.82 o                         
  10   1   0          0.02         -0.06         0.76 o                         
 -10   2   0          3.68          3.79         1.32 o                         
  -9   2   0          0.05          0.55         0.66 o                         
  -8   2   0         28.46         34.24         1.26 o                         
  -7   2   0         23.63         25.02         1.01 o                         
  -6   2   0         79.27         75.58         1.65 o                         
  -5   2   0          8.73          7.46         0.69 o                         
  -4   2   0          5.55          3.02         0.62 o                         
  -3   2   0        154.78        160.02         3.41 o                         
  -2   2   0        390.19        320.87         3.43 o                         
  -1   2   0        572.19        543.61         5.77 o                         
   0   2   0        335.12        297.97         2.50 o                         
   1   2   0        743.12        688.36         4.87 o                         
   2   2   0       1286.80       1277.07        10.19 o                         
   4   2   0          0.26          5.12         0.52 o                         
   5   2   0        919.04        903.67         7.14 o                         
   6   2   0        128.18        141.06         1.96 o                         
   7   2   0         47.04         50.93         1.37 o                         
   8   2   0          3.58          3.79         0.72 o                         
   9   2   0          1.90          2.59         0.83 o                         
  10   2   0          3.47          3.31         0.86 o                         
  -9   3   0          0.41         -0.14         0.73 o                         
  -8   3   0          6.74          3.73         1.18 o                         
  -7   3   0         10.44          7.15         0.72 o                         
  -6   3   0         60.29         57.52         1.58 o                         
  -5   3   0         98.32         88.66         1.61 o                         
  -4   3   0        191.47        181.23         2.51 o                         
  -3   3   0        347.99        346.85         3.74 o                         
  -2   3   0        154.41        154.30         2.10 o                         
  -1   3   0        179.12        187.39         2.21 o                         
   0   3   0        491.36        458.04         3.62 o                         
   1   3   0        761.45        739.23         4.74 o                         
   2   3   0       1980.56       2007.16        20.57 o                         
   3   3   0        317.19        355.79         2.82 o                         
   4   3   0          0.62          0.69         0.41 o                         
   5   3   0        162.27        157.12         1.90 o                         
   6   3   0        230.90        228.58         2.62 o                         
   7   3   0          2.94          6.54         0.68 o                         
   8   3   0          8.05          9.76         0.79 o                         
   9   3   0         84.84         79.70         1.93 o                         
  10   3   0          0.47          1.59         0.83 o                         
  -9   4   0          4.65          2.38         1.39 o                         
  -8   4   0          2.32          1.47         0.97 o                         
  -7   4   0         16.86         21.26         1.35 o                         
  -6   4   0          2.34         -0.93         0.93 o                         
  -5   4   0          5.32          1.86         0.83 o                         
  -4   4   0          4.43          4.10         0.86 o                         
  -3   4   0         23.55         22.34         1.00 o                         
  -2   4   0        317.94        348.09         4.43 o                         
  -1   4   0         11.78         13.93         0.53 o                         
   0   4   0        624.21        616.64         4.86 o                         
   1   4   0       2079.80       2149.18        18.12 o                         
   2   4   0        191.31        195.33         1.63 o                         
   3   4   0         88.28         94.26         1.08 o                         
   4   4   0       1475.11       1525.64        11.73 o                         
   5   4   0         33.11         33.31         0.77 o                         
   6   4   0         37.57         35.90         1.10 o                         
   7   4   0          2.75          4.26         0.63 o                         
   8   4   0        129.73        114.69         2.05 o                         
   9   4   0          5.68          3.40         0.67 o                         
  10   4   0          4.82          6.72         0.92 o                         
  -9   5   0          0.19          0.59         0.53 o                         
  -8   5   0          9.18          9.15         1.34 o                         
  -7   5   0          0.10          0.80         0.76 o                         
  -6   5   0          6.37          8.17         0.98 o                         
  -5   5   0          5.95          2.83         0.98 o                         
  -4   5   0          6.14          4.98         0.94 o                         
  -3   5   0         80.80         70.67         1.54 o                         
  -2   5   0        168.79        163.39         1.99 o                         
  -1   5   0        305.35        291.11         3.03 o                         
   0   5   0        707.48        651.97         5.20 o                         
   1   5   0         48.12         42.99         0.59 o                         
   2   5   0        256.27        296.34         2.25 o                         
   3   5   0         37.44         52.23         0.76 o                         
   4   5   0        214.74        224.74         1.91 o                         
   5   5   0        135.29        134.20         1.39 o                         
   6   5   0          5.73          9.07         0.63 o                         
   7   5   0         14.11         16.65         0.90 o                         
   8   5   0          5.76          6.61         1.08 o                         
   9   5   0          5.18          5.07         1.31 o                         
  10   5   0          2.36          2.13         0.77 o                         
  -8   6   0          2.02          3.31         1.00 o                         
  -7   6   0          4.24          2.04         0.66 o                         
  -6   6   0          0.21          0.22         0.89 o                         
  -5   6   0          7.65          4.26         0.87 o                         
  -4   6   0          0.25          0.73         0.62 o                         
  -3   6   0         22.54         17.72         1.02 o                         
  -2   6   0         26.25         24.19         0.88 o                         
  -1   6   0         25.48         27.35         0.73 o                         
   0   6   0        434.71        440.61         3.54 o                         
   1   6   0          0.66          4.50         0.32 o                         
   2   6   0         50.52         49.62         0.68 o                         
   3   6   0        244.87        257.21         2.28 o                         
   4   6   0         28.05         30.48         0.66 o                         
   5   6   0         10.40         13.09         0.48 o                         
   6   6   0          4.85          4.62         0.56 o                         
   7   6   0          0.23         -0.59         0.65 o                         
   8   6   0         11.48         10.47         0.96 o                         
   9   6   0          0.03         -0.68         0.68 o                         
  -7   7   0          4.67          1.04         0.64 o                         
  -6   7   0          8.89          8.74         1.20 o                         
  -5   7   0          0.01          1.92         0.72 o                         
  -4   7   0          8.53          6.82         0.82 o                         
  -3   7   0         11.01          7.53         0.80 o                         
  -2   7   0         73.98         78.64         1.57 o                         
  -1   7   0         78.42         76.67         1.17 o                         
   0   7   0         36.33         35.42         0.81 o                         
   1   7   0          2.79          3.65         0.38 o                         
   2   7   0        113.53        105.86         1.65 o                         
   3   7   0        131.67        145.78         2.01 o                         
   4   7   0          1.02          1.05         0.36 o                         
   5   7   0          2.27          3.93         0.42 o                         
   6   7   0         15.11         14.07         0.72 o                         
   7   7   0          0.21         -0.61         0.61 o                         
   8   7   0          1.46          0.42         0.59 o                         
   9   7   0          0.06          1.58         1.11 o                         
  -7   8   0          2.52          0.48         1.20 o                         
  -6   8   0          0.59          0.66         0.48 o                         
  -5   8   0          7.90          5.67         0.77 o                         
  -4   8   0         74.84         77.49         1.75 o                         
  -3   8   0        141.22        144.04         3.08 o                         
  -2   8   0          6.71          6.84         0.77 o                         
  -1   8   0         43.91         41.20         1.17 o                         
   0   8   0          2.66          5.36         0.54 o                         
   1   8   0          5.82          6.66         0.47 o                         
   2   8   0         33.88         30.95         1.11 o                         
   3   8   0         31.22         29.55         1.03 o                         
   4   8   0          0.08          0.71         0.78 o                         
   5   8   0          6.04          7.38         0.51 o                         
   6   8   0          0.95          2.71         0.52 o                         
   7   8   0          7.73          7.07         0.81 o                         
   8   8   0          5.34          2.71         1.02 o                         
  -6   9   0          2.54          0.36         0.65 o                         
  -5   9   0          3.51          2.40         1.01 o                         
  -4   9   0         55.32         59.38         1.73 o                         
  -3   9   0          5.64          3.44         0.94 o                         
  -2   9   0         65.52         69.53         1.97 o                         
  -1   9   0        115.22        112.02         1.85 o                         
   0   9   0         24.48         23.43         0.79 o                         
   1   9   0        136.74        124.77         1.44 o                         
   2   9   0         21.20         30.17         1.78 o                         
   3   9   0        164.25        149.67         2.38 o                         
   4   9   0          0.75          2.55         0.80 o                         
   5   9   0         20.87         20.37         1.07 o                         
   6   9   0          1.55          2.04         1.22 o                         
   7   9   0          0.63          0.95         0.42 o                         
   8   9   0          4.20          6.81         2.12 o                         
  -4  10   0          0.00         -0.25         0.98 o                         
  -3  10   0          5.82          6.20         0.98 o                         
  -2  10   0         98.99        101.68         2.41 o                         
  -1  10   0          2.69          2.20         0.60 o                         
   0  10   0         37.03         45.79         1.27 o                         
   1  10   0         84.94         85.05         2.07 o                         
   2  10   0         68.83         64.22         2.24 o                         
   3  10   0          0.16          0.88         0.89 o                         
   4  10   0          0.00          1.71         1.50 o                         
   5  10   0         23.73         25.16         2.12 o                         
   6  10   0          1.72          0.02         1.23 o                         
   7  10   0          0.23         -0.03         1.79 o                         
  -3  11   0          5.78          4.88         0.89 o                         
  -2  11   0          3.45          3.86         0.68 o                         
  -1  11   0         30.35         40.49         1.34 o                         
   0  11   0         24.04         26.88         1.02 o                         
   1  11   0          1.10          2.22         1.43 o                         
   2  11   0         30.25         39.15         1.91 o                         
   3  11   0         19.63         20.29         2.10 o                         
   4  11   0          0.03          0.42         1.38 o                         
   5  11   0          9.62          7.76         2.74 o                         
   6  11   0          1.67          1.81         2.13 o                         
   0  12   0          0.06          0.21         0.81 o                         
   1  12   0         21.17         23.18         4.49 o                         
   2  12   0          0.44          2.71         1.52 o                         
   3  12   0         22.08         37.42         5.87 o                         
  -5 -11   1          0.54          4.52         4.17 o                         
  -4 -11   1         12.66         13.49         1.62 o                         
  -3 -11   1          2.51          2.40         1.73 o                         
  -2 -11   1          2.43          1.36         1.24 o                         
  -1 -11   1          0.61          0.80         0.58 o                         
   0 -11   1          3.29          4.06         0.69 o                         
   1 -11   1         37.47         37.77         1.62 o                         
   2 -11   1          2.35          2.62         0.74 o                         
  -6 -10   1          7.32          7.87         2.43 o                         
  -5 -10   1         36.21         34.61         1.86 o                         
  -4 -10   1         60.66         61.69         1.82 o                         
  -3 -10   1          1.98          2.13         0.98 o                         
  -2 -10   1          4.45          3.04         0.99 o                         
  -1 -10   1          0.01          0.14         0.60 o                         
   0 -10   1         44.39         40.99         1.32 o                         
   1 -10   1          7.92          9.36         0.94 o                         
   2 -10   1         38.23         40.20         1.38 o                         
   3 -10   1          9.16         12.45         1.62 o                         
   4 -10   1          2.12          2.31         1.18 o                         
  -7  -9   1          1.90          1.61         0.47 o                         
  -6  -9   1          0.77          1.89         0.85 o                         
  -5  -9   1         39.79         27.57         1.08 o                         
  -4  -9   1          5.52          9.00         1.13 o                         
  -3  -9   1         90.90         95.50         2.01 o                         
  -2  -9   1         22.74         19.73         0.64 o                         
  -1  -9   1          5.06          3.29         0.56 o                         
   0  -9   1         18.58         18.02         0.77 o                         
   1  -9   1         43.25         43.07         1.43 o                         
   2  -9   1          2.43          1.60         0.79 o                         
   3  -9   1          0.44          1.49         0.95 o                         
   4  -9   1         57.17         72.81         2.09 o                         
   5  -9   1          0.19          0.34         0.75 o                         
  -8  -8   1         10.57         11.18         1.17 o                         
  -7  -8   1          0.02          1.19         0.54 o                         
  -6  -8   1         15.11         19.48         0.93 o                         
  -5  -8   1          5.53          5.76         0.53 o                         
  -4  -8   1          2.92          4.24         0.48 o                         
  -3  -8   1          1.37          5.37         0.38 o                         
  -2  -8   1          9.99         11.39         0.49 o                         
  -1  -8   1        162.70        150.31         1.94 o                         
   0  -8   1        123.87        128.92         1.60 o                         
   1  -8   1         11.12         10.31         0.80 o                         
   2  -8   1          6.13         10.86         0.81 o                         
   3  -8   1          2.33          2.82         0.83 o                         
   4  -8   1         39.45         35.22         1.52 o                         
   5  -8   1          3.04          1.87         0.70 o                         
   6  -8   1         18.56         22.27         1.45 o                         
  -9  -7   1          0.80          0.43         1.21 o                         
  -8  -7   1          4.55          2.36         1.59 o                         
  -7  -7   1         41.48         41.07         1.33 o                         
  -6  -7   1          0.06         -0.55         0.55 o                         
  -5  -7   1          5.71          9.05         0.60 o                         
  -4  -7   1         12.55         15.54         0.57 o                         
  -2  -7   1         21.77         24.86         0.64 o                         
  -1  -7   1          9.82          8.07         0.45 o                         
   0  -7   1         68.66         59.97         0.91 o                         
   1  -7   1          0.37          0.83         0.56 o                         
   2  -7   1         44.07         46.20         1.34 o                         
   3  -7   1        141.73        142.29         2.62 o                         
   4  -7   1         96.31         93.68         2.06 o                         
   5  -7   1         11.22          9.94         1.09 o                         
   6  -7   1          0.79          0.63         0.98 o                         
   7  -7   1          9.29          5.49         1.44 o                         
  -9  -6   1         11.88          9.35         1.86 o                         
  -8  -6   1          3.85          3.92         0.80 o                         
  -7  -6   1          1.09          1.25         0.68 o                         
  -6  -6   1          0.77          0.36         0.58 o                         
  -5  -6   1         72.58         79.06         1.28 o                         
  -4  -6   1          6.11          7.32         0.44 o                         
  -3  -6   1          7.62         10.92         0.47 o                         
  -2  -6   1         19.43         17.06         0.53 o                         
  -1  -6   1         16.20         15.69         0.50 o                         
   0  -6   1        356.55        345.49         3.01 o                         
   1  -6   1         15.97         20.35         1.02 o                         
   2  -6   1         22.86         24.29         0.96 o                         
   3  -6   1        230.06        217.55         2.67 o                         
   4  -6   1          0.42          0.70         0.85 o                         
   5  -6   1        294.96        320.35         4.88 o                         
   6  -6   1        117.85        132.07         5.47 o                         
   7  -6   1          5.38          4.16         0.90 o                         
   8  -6   1         15.60         15.36         2.36 o                         
  -9  -5   1          7.52          8.70         1.08 o                         
  -8  -5   1          0.08         -0.10         0.37 o                         
  -7  -5   1          5.45          5.72         0.82 o                         
  -6  -5   1          1.22          1.43         0.54 o                         
  -5  -5   1        167.21        172.83         1.96 o                         
  -4  -5   1         11.13         11.10         0.52 o                         
  -3  -5   1         77.83         80.01         0.93 o                         
  -2  -5   1         70.51         72.38         0.82 o                         
  -1  -5   1         41.78         42.21         0.68 o                         
   0  -5   1          2.52          1.02         0.34 o                         
   1  -5   1        294.16        317.05         3.51 o                         
   2  -5   1         10.82         12.38         0.73 o                         
   3  -5   1        163.89        159.69         2.53 o                         
   4  -5   1         96.32        101.92         2.01 o                         
   5  -5   1         35.91         37.57         1.57 o                         
   6  -5   1          8.75          8.59         1.26 o                         
   7  -5   1          0.97          0.65         1.07 o                         
   8  -5   1         45.48         49.29         3.03 o                         
 -10  -4   1          2.71          3.19         0.84 o                         
  -9  -4   1          3.42          2.57         1.78 o                         
  -8  -4   1          0.18          0.34         0.83 o                         
  -7  -4   1        116.11        116.03         2.02 o                         
  -6  -4   1         40.91         44.95         1.10 o                         
  -5  -4   1          0.55          2.60         0.53 o                         
  -4  -4   1        108.97         93.74         1.15 o                         
  -3  -4   1        764.57        769.40         5.81 o                         
  -2  -4   1         92.98         94.43         0.94 o                         
  -1  -4   1        102.16        122.46         1.22 o                         
   0  -4   1         48.45         38.68         0.68 o                         
   1  -4   1        200.56        189.83         2.23 o                         
   2  -4   1         14.39         19.87         0.81 o                         
   3  -4   1        124.96        131.34         2.14 o                         
   4  -4   1          0.16         -0.73         0.73 o                         
   5  -4   1          7.45          5.58         0.93 o                         
   6  -4   1         16.30         15.66         1.42 o                         
   7  -4   1          2.58          3.60         1.24 o                         
   8  -4   1          0.16          0.37         1.09 o                         
   9  -4   1          7.28          7.55         1.54 o                         
 -10  -3   1         13.31         10.78         1.09 o                         
  -9  -3   1         27.90         24.40         1.15 o                         
  -8  -3   1          2.46          1.29         0.66 o                         
  -7  -3   1          5.09          4.32         0.62 o                         
  -6  -3   1          5.08          6.78         0.61 o                         
  -5  -3   1        211.60        215.98         2.33 o                         
  -4  -3   1        324.79        336.22         3.21 o                         
  -3  -3   1        379.82        347.80         3.07 o                         
  -2  -3   1       1140.92       1153.93         8.51 o                         
  -1  -3   1         77.17         77.43         0.81 o                         
   0  -3   1         63.57         71.52         0.91 o                         
   1  -3   1       2161.10       2097.28        30.55 o                         
   2  -3   1        127.20        130.22         1.91 o                         
   3  -3   1         96.79        118.87         1.93 o                         
   4  -3   1         14.42         15.62         0.91 o                         
   5  -3   1         39.91         44.69         1.53 o                         
   6  -3   1         14.18         12.36         1.25 o                         
   7  -3   1          0.22          0.44         1.09 o                         
   8  -3   1          3.57          2.52         1.14 o                         
   9  -3   1         15.70         20.31         1.55 o                         
 -10  -2   1          0.03          0.61         0.97 o                         
  -9  -2   1          9.06          8.02         0.88 o                         
  -8  -2   1         31.34         40.42         1.27 o                         
  -7  -2   1        230.51        210.96         2.55 o                         
  -6  -2   1          9.66         11.43         0.65 o                         
  -5  -2   1        760.77        786.00         6.57 o                         
  -4  -2   1         12.38         19.18         0.63 o                         
  -3  -2   1        616.98        629.38         5.55 o                         
  -2  -2   1        260.85        310.37         2.54 o                         
  -1  -2   1         68.83         75.58         0.79 o                         
   0  -2   1        305.99        322.97         2.88 o                         
   2  -2   1        584.57        596.57         6.44 o                         
   3  -2   1        425.77        381.72         4.03 o                         
   4  -2   1       1029.05        980.76        11.72 o                         
   5  -2   1         89.69         86.30         1.40 o                         
   6  -2   1         52.68         54.06         1.80 o                         
   7  -2   1         17.40         14.88         1.21 o                         
   8  -2   1          8.26          4.57         1.12 o                         
   9  -2   1          0.69          3.08         1.22 o                         
  10  -2   1          0.03         -0.98         1.26 o                         
 -10  -1   1          3.76          2.87         0.76 o                         
  -9  -1   1          5.75          5.63         0.88 o                         
  -8  -1   1         36.28         41.27         2.02 o                         
  -7  -1   1        645.64        625.91         6.20 o                         
  -6  -1   1         47.23         51.30         1.12 o                         
  -5  -1   1        337.16        347.69         3.35 o                         
  -4  -1   1       1489.26       1489.50        12.65 o                         
  -3  -1   1       1399.43       1267.69         9.74 o                         
   1  -1   1        516.00        571.93         8.31 o                         
   2  -1   1       1523.06       1493.72        26.78 o                         
   4  -1   1          9.62         18.34         0.91 o                         
   5  -1   1        114.53        116.95         1.63 o                         
   6  -1   1         13.28         15.33         0.84 o                         
   7  -1   1         19.34         21.38         0.97 o                         
   8  -1   1          0.19          0.17         0.74 o                         
   9  -1   1          0.13          0.54         0.91 o                         
  10  -1   1          0.13         -0.20         0.67 o                         
 -10   0   1          6.58          5.85         1.26 o                         
  -9   0   1          4.80          4.33         0.88 o                         
  -8   0   1          0.25          0.66         0.74 o                         
  -7   0   1          3.70          3.33         0.71 o                         
  -6   0   1        186.50        180.56         2.33 o                         
  -5   0   1        436.09        401.07         3.81 o                         
  -4   0   1       1876.07       1946.57        16.44 o                         
  -3   0   1         55.38         54.88         0.91 o                         
  -1   0   1        150.63        197.69         4.28 o                         
   1   0   1        308.03        262.39         4.01 o                         
   2   0   1        175.15        174.28         1.82 o                         
   3   0   1       1888.70       1839.24        23.24 o                         
   4   0   1         47.60         44.68         1.25 o                         
   5   0   1        435.86        397.02         4.29 o                         
   6   0   1          1.89          1.61         0.60 o                         
   7   0   1         44.92         46.51         1.17 o                         
   8   0   1          3.22          3.22         0.55 o                         
   9   0   1          3.86          2.94         0.84 o                         
  10   0   1          0.01         -0.28         1.13 o                         
 -10   1   1          1.05          1.50         0.80 o                         
  -9   1   1          1.92          1.43         0.63 o                         
  -8   1   1          0.74          2.09         0.74 o                         
  -7   1   1        115.40        110.59         1.82 o                         
  -6   1   1         27.17         25.18         0.91 o                         
  -5   1   1         19.46         23.53         0.84 o                         
  -4   1   1         40.70         43.72         0.95 o                         
  -3   1   1         21.59         27.74         0.74 o                         
  -2   1   1         60.07         54.65         0.78 o                         
  -1   1   1          7.15          8.91         0.44 o                         
   1   1   1        154.00        143.19         2.01 o                         
   2   1   1        569.95        640.79         5.81 o                         
   3   1   1       2126.02       2287.29        57.46 o                         
   4   1   1        601.08        666.67         6.26 o                         
   5   1   1         98.01         76.49         1.21 o                         
   6   1   1        176.89        157.83         1.79 o                         
   7   1   1          0.99          1.11         0.53 o                         
   8   1   1         13.93         13.77         0.79 o                         
   9   1   1          2.43          2.11         0.80 o                         
  10   1   1          7.63          5.57         1.07 o                         
 -10   2   1          0.66          2.01         0.88 o                         
  -9   2   1         20.15         19.63         1.27 o                         
  -8   2   1          1.34         -0.25         0.74 o                         
  -7   2   1         28.58         25.48         1.03 o                         
  -6   2   1          0.02          0.60         0.71 o                         
  -5   2   1          0.13          0.10         0.42 o                         
  -4   2   1         23.28         20.77         0.71 o                         
  -3   2   1        633.62        604.01         5.68 o                         
  -2   2   1          9.04         16.67         0.92 o                         
   1   2   1       1069.90       1153.21        20.80 o                         
   3   2   1       1423.77       1277.92        11.49 o                         
   4   2   1          3.64          4.27         0.46 o                         
   5   2   1        222.21        219.19         2.15 o                         
   6   2   1          2.62          6.45         0.54 o                         
   7   2   1         33.69         31.07         0.91 o                         
   8   2   1        146.28        146.78         2.20 o                         
   9   2   1          0.10         -0.56         0.79 o                         
  10   2   1          0.05          0.12         0.81 o                         
  -9   3   1          2.06          1.54         0.89 o                         
  -8   3   1          2.28          5.03         0.99 o                         
  -7   3   1          6.00          6.45         0.63 o                         
  -6   3   1         13.78         18.68         0.73 o                         
  -5   3   1         13.72         10.81         0.65 o                         
  -4   3   1        606.80        579.82         5.64 o                         
  -3   3   1        565.80        531.97         5.09 o                         
  -2   3   1        253.95        250.20         2.78 o                         
  -1   3   1        546.10        565.49         5.24 o                         
   3   3   1       1039.73       1035.84         7.66 o                         
   4   3   1         35.92         39.33         1.04 o                         
   5   3   1         43.95         44.48         0.93 o                         
   6   3   1          3.17          5.47         0.62 o                         
   7   3   1        287.47        265.29         2.73 o                         
   8   3   1         24.19         23.38         1.31 o                         
   9   3   1          0.22         -0.76         0.76 o                         
  10   3   1          5.65          2.05         0.89 o                         
  -9   4   1          5.12          5.76         1.40 o                         
  -8   4   1          0.24         -0.27         0.94 o                         
  -7   4   1          0.02          0.69         0.56 o                         
  -6   4   1          0.01         -0.23         0.60 o                         
  -5   4   1          5.81          3.80         0.61 o                         
  -4   4   1         26.04         30.16         1.32 o                         
  -3   4   1        234.51        239.98         2.61 o                         
  -2   4   1        548.29        590.56         5.58 o                         
  -1   4   1        314.01        334.03         3.30 o                         
   0   4   1         19.92         17.34         0.47 o                         
   1   4   1        169.52        165.84         1.78 o                         
   2   4   1       1045.49       1127.28         8.76 o                         
   3   4   1        237.32        241.53         2.04 o                         
   4   4   1        148.15        150.90         1.40 o                         
   5   4   1         28.79         28.78         0.73 o                         
   6   4   1          1.02          6.78         0.57 o                         
   7   4   1          0.56         -0.64         0.64 o                         
   8   4   1         26.94         24.01         1.48 o                         
   9   4   1         12.53         12.69         1.00 o                         
  10   4   1          1.54          1.18         0.76 o                         
  -8   5   1          0.65          0.08         0.55 o                         
  -7   5   1         10.11          7.80         1.28 o                         
  -6   5   1          0.04          0.05         0.89 o                         
  -5   5   1          3.27          4.61         0.59 o                         
  -4   5   1         35.65         24.88         0.86 o                         
  -3   5   1         98.05        103.69         1.51 o                         
  -2   5   1         20.46         23.50         0.64 o                         
  -1   5   1         46.63         37.11         0.83 o                         
   0   5   1         92.11        100.23         1.10 o                         
   1   5   1        725.70        799.21         5.56 o                         
   2   5   1         19.06         16.19         0.60 o                         
   3   5   1         69.72         65.29         0.72 o                         
   4   5   1        364.75        331.35         2.87 o                         
   5   5   1         87.54         81.17         1.11 o                         
   6   5   1          3.80          4.25         0.53 o                         
   7   5   1         17.07         17.79         0.76 o                         
   8   5   1          7.36         11.01         0.86 o                         
   9   5   1          1.64          0.61         0.72 o                         
  10   5   1          1.45          2.20         0.85 o                         
  -8   6   1          7.63          5.59         1.61 o                         
  -7   6   1          2.65          2.90         0.64 o                         
  -6   6   1         57.69         49.49         1.20 o                         
  -5   6   1         54.61         42.74         1.20 o                         
  -4   6   1         61.23         61.38         1.33 o                         
  -3   6   1         10.03         11.14         0.90 o                         
  -2   6   1         61.46         55.30         1.00 o                         
  -1   6   1        256.80        260.26         2.48 o                         
   0   6   1         18.19         17.26         0.56 o                         
   1   6   1        144.60        140.09         1.25 o                         
   2   6   1        484.84        466.94         4.39 o                         
   3   6   1        170.60        170.47         1.91 o                         
   4   6   1          3.52          3.88         0.35 o                         
   5   6   1         20.16         22.20         0.67 o                         
   6   6   1         28.29         26.64         0.72 o                         
   7   6   1         19.81         21.27         0.81 o                         
   8   6   1          5.47          8.01         1.07 o                         
   9   6   1          2.56          1.20         0.71 o                         
  10   6   1          3.59          2.84         0.80 o                         
  -7   7   1          0.23          1.41         0.84 o                         
  -6   7   1         12.50         10.85         1.26 o                         
  -5   7   1          0.86          0.64         0.63 o                         
  -4   7   1         73.41         62.72         1.54 o                         
  -3   7   1         26.82         21.32         0.91 o                         
  -2   7   1         17.21         18.18         0.69 o                         
  -1   7   1         36.11         33.49         0.87 o                         
   0   7   1          2.87          3.75         0.42 o                         
   1   7   1          3.19          3.81         0.32 o                         
   2   7   1         19.32         17.64         0.81 o                         
   3   7   1         96.76        103.36         1.55 o                         
   4   7   1          2.61          3.00         0.65 o                         
   5   7   1          0.77         -0.37         0.37 o                         
   6   7   1         27.74         26.83         0.92 o                         
   7   7   1         14.55         15.32         0.81 o                         
   8   7   1          4.24          3.89         0.86 o                         
   9   7   1         27.65         26.20         1.48 o                         
  -7   8   1          5.18          1.98         0.81 o                         
  -6   8   1          7.87          4.90         0.98 o                         
  -5   8   1         14.31         11.81         0.92 o                         
  -4   8   1         51.33         52.15         1.47 o                         
  -3   8   1          2.59          0.75         0.71 o                         
  -2   8   1          0.32          0.76         0.65 o                         
  -1   8   1        142.03        129.86         2.13 o                         
   0   8   1          0.21          0.23         0.42 o                         
   1   8   1         37.25         36.82         0.67 o                         
   2   8   1         32.10         31.61         1.11 o                         
   3   8   1         72.63         69.45         1.41 o                         
   4   8   1         13.79         16.93         0.86 o                         
   5   8   1          2.53          0.06         0.75 o                         
   6   8   1          3.93          3.40         0.40 o                         
   7   8   1          4.23          3.28         0.76 o                         
   8   8   1          3.43          1.82         0.54 o                         
   9   8   1          0.14         -0.50         0.69 o                         
  -6   9   1          0.04          0.55         0.83 o                         
  -5   9   1          4.82          1.43         0.81 o                         
  -4   9   1          0.86          0.88         0.60 o                         
  -3   9   1         63.92         56.21         1.66 o                         
  -2   9   1         38.65         44.63         1.40 o                         
  -1   9   1         11.91         12.97         0.68 o                         
   0   9   1          6.25          4.84         0.51 o                         
   1   9   1         78.79         71.56         1.00 o                         
   2   9   1          0.06         -0.47         0.71 o                         
   3   9   1         23.23         17.99         1.00 o                         
   4   9   1         66.94         70.19         1.71 o                         
   5   9   1          1.40          1.93         0.78 o                         
   6   9   1         18.50         20.00         1.11 o                         
   7   9   1          0.08          0.74         0.67 o                         
   8   9   1          1.92          1.65         0.50 o                         
  -5  10   1          0.43          1.89         0.85 o                         
  -4  10   1          1.57          3.08         0.93 o                         
  -3  10   1          2.64          2.65         0.76 o                         
  -2  10   1          6.90          7.52         0.87 o                         
  -1  10   1          7.40          5.82         0.80 o                         
   0  10   1         13.82         17.49         0.68 o                         
   1  10   1          0.00          1.31         1.08 o                         
   2  10   1          4.72          5.63         1.01 o                         
   3  10   1         38.82         42.95         1.79 o                         
   4  10   1         47.59         49.96         1.89 o                         
   5  10   1         19.30         20.83         1.33 o                         
   6  10   1          0.05         -0.92         0.92 o                         
   7  10   1          2.48          1.86         2.01 o                         
  -3  11   1          0.25          1.30         0.76 o                         
  -2  11   1          9.53         10.38         1.22 o                         
  -1  11   1         14.17         14.32         0.86 o                         
   0  11   1          7.47          8.40         0.66 o                         
   1  11   1          1.88          3.16         0.96 o                         
   2  11   1          3.65          6.04         1.08 o                         
   3  11   1          4.10          6.72         1.05 o                         
   4  11   1          0.01          1.83         1.10 o                         
   5  11   1         11.22          9.77         1.62 o                         
   6  11   1          0.36          1.37         1.27 o                         
  -1  12   1          0.00          0.70         0.89 o                         
   0  12   1         27.45         29.65         1.24 o                         
   1  12   1          5.59          5.91         1.26 o                         
   2  12   1          3.13          5.07         1.56 o                         
   3  12   1          0.93          5.81         3.70 o                         
   4  12   1         21.87         23.31         2.24 o                         
  -4 -11   2          0.51          5.56         2.61 o                         
  -3 -11   2         10.72         13.86         1.31 o                         
  -2 -11   2          4.40          4.55         1.30 o                         
  -1 -11   2         20.27         21.08         2.01 o                         
   0 -11   2          0.25          0.69         0.89 o                         
   1 -11   2          1.56          1.97         0.74 o                         
  -5 -10   2          0.03          0.51         1.43 o                         
  -4 -10   2         32.91         36.08         3.24 o                         
  -3 -10   2          1.16          1.40         1.12 o                         
  -2 -10   2          4.36          2.20         0.52 o                         
  -1 -10   2          0.03          0.86         0.49 o                         
   0 -10   2          2.64          2.68         0.54 o                         
   1 -10   2          4.98          7.63         0.91 o                         
   2 -10   2          2.68          3.75         0.83 o                         
   3 -10   2          1.82          1.69         0.73 o                         
   4 -10   2          0.21         -1.23         1.23 o                         
  -7  -9   2          0.70         -0.15         0.83 o                         
  -6  -9   2         43.20         54.19         1.47 o                         
  -5  -9   2         31.03         29.77         1.17 o                         
  -4  -9   2          0.08          0.41         0.65 o                         
  -3  -9   2         69.19         75.92         1.27 o                         
  -2  -9   2         12.89         10.09         0.64 o                         
  -1  -9   2          0.29         -0.18         0.46 o                         
   0  -9   2          2.50          1.93         0.77 o                         
   1  -9   2         16.28         17.56         1.09 o                         
   2  -9   2          3.04          4.56         0.94 o                         
   3  -9   2          4.73          5.75         0.97 o                         
   4  -9   2         19.71         18.94         1.69 o                         
   5  -9   2          0.00          2.00         0.88 o                         
  -8  -8   2         11.69         11.35         2.75 o                         
  -7  -8   2         15.65         17.45         1.20 o                         
  -6  -8   2          4.86          3.50         0.54 o                         
  -5  -8   2          0.04          0.39         0.60 o                         
  -4  -8   2          7.44          6.26         0.71 o                         
  -3  -8   2         13.03         14.53         0.63 o                         
  -2  -8   2         48.97         58.17         0.97 o                         
  -1  -8   2         17.61         20.14         0.74 o                         
   0  -8   2         20.01         19.73         0.73 o                         
   1  -8   2         46.18         40.79         1.26 o                         
   2  -8   2          8.61          7.46         0.85 o                         
   3  -8   2         10.93          8.36         1.12 o                         
   4  -8   2          9.39          8.40         0.99 o                         
   5  -8   2          0.21         -0.19         0.79 o                         
   6  -8   2          5.73          6.61         1.01 o                         
  -8  -7   2          0.19         -0.78         1.19 o                         
  -7  -7   2         24.83         25.50         1.41 o                         
  -6  -7   2          0.01          0.06         0.56 o                         
  -5  -7   2          1.64          1.08         0.70 o                         
  -4  -7   2         60.09         60.22         0.97 o                         
  -3  -7   2         40.15         39.99         0.86 o                         
  -2  -7   2         30.55         34.72         0.83 o                         
  -1  -7   2        163.28        158.79         1.70 o                         
   0  -7   2          5.75          5.83         0.54 o                         
   1  -7   2          0.36          1.86         0.62 o                         
   2  -7   2         24.42         20.28         1.12 o                         
   3  -7   2        349.97        345.37         4.94 o                         
   4  -7   2          6.75          9.97         1.04 o                         
   5  -7   2          6.24          3.37         1.01 o                         
   6  -7   2          1.08          0.51         1.15 o                         
   7  -7   2          0.47          0.30         1.42 o                         
  -9  -6   2          0.73          1.80         0.99 o                         
  -8  -6   2          0.33         -0.02         1.58 o                         
  -7  -6   2          0.00          0.36         0.59 o                         
  -6  -6   2          8.87          6.21         0.97 o                         
  -5  -6   2         32.44         36.46         1.12 o                         
  -4  -6   2          2.98          2.96         0.49 o                         
  -3  -6   2         82.97         78.09         1.03 o                         
  -2  -6   2        221.35        218.03         1.94 o                         
  -1  -6   2         48.19         47.09         0.89 o                         
   0  -6   2         50.84         54.91         1.32 o                         
   1  -6   2        177.92        172.69         2.04 o                         
   2  -6   2         65.41         69.91         1.48 o                         
   3  -6   2         10.06          8.81         0.87 o                         
   4  -6   2        137.32        129.44         2.38 o                         
   5  -6   2         20.08         18.89         1.27 o                         
   6  -6   2         49.72         50.25         2.28 o                         
   7  -6   2         11.21         10.16         1.39 o                         
   8  -6   2          4.77          6.84         1.68 o                         
  -9  -5   2          5.57          5.51         1.47 o                         
  -8  -5   2          0.51          0.12         0.87 o                         
  -7  -5   2          0.38          0.40         0.65 o                         
  -6  -5   2         11.41          8.24         0.74 o                         
  -5  -5   2         99.59         93.28         1.38 o                         
  -4  -5   2        197.83        206.70         2.07 o                         
  -3  -5   2          2.78          5.25         0.49 o                         
  -2  -5   2         57.50         57.38         0.80 o                         
  -1  -5   2          3.35          5.71         0.46 o                         
   0  -5   2          5.79          7.80         0.46 o                         
   1  -5   2          2.60          2.54         0.49 o                         
   2  -5   2        336.67        309.82         3.59 o                         
   3  -5   2         29.67         36.70         1.22 o                         
   4  -5   2         54.94         54.99         1.49 o                         
   5  -5   2        151.33        145.07         2.99 o                         
   6  -5   2          1.74          2.21         0.98 o                         
   7  -5   2         11.77         12.81         1.66 o                         
   8  -5   2         16.54         24.31         1.79 o                         
  -9  -4   2          3.91          4.24         0.98 o                         
  -8  -4   2         10.23          7.09         1.23 o                         
  -7  -4   2          3.92          2.82         0.76 o                         
  -6  -4   2         74.62         73.10         1.36 o                         
  -5  -4   2         16.26         22.20         0.81 o                         
  -4  -4   2        101.44         91.32         1.30 o                         
  -3  -4   2         35.84         37.90         0.78 o                         
  -2  -4   2        129.26        126.42         1.31 o                         
  -1  -4   2        388.49        425.85         3.66 o                         
   0  -4   2        288.31        267.49         3.38 o                         
   1  -4   2         28.12         28.29         0.82 o                         
   2  -4   2         44.36         49.15         1.17 o                         
   3  -4   2         27.46         24.76         1.03 o                         
   4  -4   2         67.80         62.90         1.77 o                         
   5  -4   2         29.08         25.84         1.26 o                         
   6  -4   2         44.06         55.09         2.53 o                         
   7  -4   2         90.40        107.55         2.82 o                         
   8  -4   2         14.86         17.86         1.47 o                         
   9  -4   2         12.21         10.27         1.80 o                         
 -10  -3   2          0.52          1.84         1.28 o                         
  -9  -3   2         12.34          8.29         1.35 o                         
  -8  -3   2         23.09         22.21         1.17 o                         
  -7  -3   2         28.15         31.33         1.28 o                         
  -6  -3   2        109.42         93.77         1.45 o                         
  -5  -3   2         11.42         11.78         0.58 o                         
  -4  -3   2          2.52          4.41         0.46 o                         
  -3  -3   2         46.28         36.64         0.84 o                         
  -2  -3   2         15.21         23.45         0.51 o                         
  -1  -3   2         43.19         46.40         1.20 o                         
   0  -3   2         72.31         80.11         1.09 o                         
   1  -3   2        764.63        788.78         6.96 o                         
   2  -3   2         40.04         23.75         0.93 o                         
   3  -3   2          7.47          6.20         0.70 o                         
   4  -3   2        208.72        208.16         2.92 o                         
   5  -3   2         74.81         68.72         1.82 o                         
   6  -3   2          1.19          3.46         0.96 o                         
   7  -3   2          1.27          3.00         1.16 o                         
   8  -3   2          1.35          0.60         1.25 o                         
   9  -3   2          0.00          0.45         1.22 o                         
 -10  -2   2          4.70          2.70         1.13 o                         
  -9  -2   2        124.75        118.99         3.37 o                         
  -8  -2   2          1.56          1.56         0.69 o                         
  -7  -2   2        100.46         96.52         1.52 o                         
  -6  -2   2        201.99        195.79         2.41 o                         
  -5  -2   2          2.19          4.48         0.49 o                         
  -4  -2   2         44.06         41.03         1.31 o                         
  -3  -2   2        188.50        175.13         1.85 o                         
  -2  -2   2        219.29        209.04         2.46 o                         
  -1  -2   2         40.79         32.81         0.63 o                         
   1  -2   2          7.43         14.49         0.61 o                         
   2  -2   2        197.38        202.47         2.42 o                         
   3  -2   2         17.29         17.97         0.66 o                         
   4  -2   2        717.25        754.16         7.90 o                         
   5  -2   2        173.92        169.03         2.31 o                         
   6  -2   2          4.09          6.23         0.77 o                         
   7  -2   2          4.33          3.05         1.14 o                         
   8  -2   2          4.82          2.75         1.10 o                         
   9  -2   2          2.56          2.31         1.25 o                         
  10  -2   2          2.52          0.61         1.46 o                         
 -10  -1   2          4.31          4.03         0.99 o                         
  -9  -1   2         36.60         41.72         1.90 o                         
  -8  -1   2        103.30         92.51         1.74 o                         
  -7  -1   2        109.85         92.54         1.69 o                         
  -6  -1   2        217.31        217.26         2.55 o                         
  -5  -1   2          8.45          9.11         0.66 o                         
  -4  -1   2       1443.52       1411.78        12.01 o                         
  -3  -1   2          1.33          0.67         0.36 o                         
  -2  -1   2        738.64        705.62         6.94 o                         
  -1  -1   2        247.76        220.96         2.51 o                         
   0  -1   2        669.10        639.53         6.18 o                         
   1  -1   2         84.09         63.87         0.94 o                         
   2  -1   2        932.96        985.08        10.37 o                         
   3  -1   2        462.45        489.90         5.02 o                         
   4  -1   2        817.35        732.68         8.08 o                         
   5  -1   2         33.84         35.27         1.11 o                         
   6  -1   2        107.99        115.29         1.95 o                         
   7  -1   2         46.38         43.11         1.52 o                         
   8  -1   2          1.88          2.57         0.89 o                         
   9  -1   2         28.90         31.29         1.91 o                         
  10  -1   2          0.83          0.57         0.95 o                         
 -10   0   2          6.32          7.20         1.13 o                         
  -9   0   2          1.58          1.59         0.74 o                         
  -8   0   2         27.61         27.51         1.14 o                         
  -7   0   2          0.31          0.73         0.66 o                         
  -6   0   2         56.95         63.71         1.45 o                         
  -5   0   2         70.16         72.31         1.31 o                         
  -4   0   2       1140.51       1134.80        12.39 o                         
  -3   0   2        818.59        825.55         6.75 o                         
  -2   0   2        121.97        137.45         1.66 o                         
   0   0   2         86.20         90.89         2.21 o                         
   3   0   2        198.78        201.61         2.48 o                         
   4   0   2        323.88        323.27         3.56 o                         
   5   0   2          5.96          6.73         0.68 o                         
   6   0   2         61.20         69.27         1.47 o                         
   7   0   2         34.57         36.49         1.44 o                         
   8   0   2         22.21         23.55         1.30 o                         
   9   0   2         37.04         33.48         1.10 o                         
  10   0   2          2.89          2.02         0.81 o                         
 -10   1   2          1.18          1.60         1.10 o                         
  -9   1   2          1.91          1.08         0.56 o                         
  -8   1   2          0.34          0.53         0.70 o                         
  -7   1   2          6.22          8.39         0.79 o                         
  -6   1   2         26.35         26.61         1.00 o                         
  -5   1   2         78.27         81.30         1.34 o                         
  -4   1   2        407.20        400.71         4.27 o                         
  -3   1   2         49.09         38.30         0.98 o                         
  -2   1   2        139.58        172.43         2.03 o                         
  -1   1   2        930.39        851.82        11.50 o                         
   2   1   2         94.41        110.09         1.82 o                         
   3   1   2        249.98        225.27         2.48 o                         
   4   1   2          9.95         11.52         0.62 o                         
   5   1   2        393.21        404.29         4.06 o                         
   6   1   2         75.73         62.99         1.29 o                         
   7   1   2         78.19         62.62         1.39 o                         
   8   1   2          0.47          1.10         0.69 o                         
   9   1   2          2.35          1.46         0.63 o                         
  10   1   2          7.10          7.32         1.07 o                         
  -9   2   2          0.01         -1.09         1.09 o                         
  -8   2   2          8.65          9.10         1.04 o                         
  -7   2   2         62.81         69.36         1.51 o                         
  -6   2   2          4.70          7.63         0.68 o                         
  -5   2   2        264.92        259.96         2.88 o                         
  -4   2   2          0.66          2.52         0.45 o                         
  -3   2   2        111.31        122.75         1.83 o                         
  -2   2   2         50.80         55.04         1.06 o                         
   0   2   2        786.42        734.98         7.68 o                         
   1   2   2         64.93         43.27         0.64 o                         
   2   2   2        202.33        192.52         2.21 o                         
   3   2   2          7.73         18.64         1.61 o                         
   4   2   2        407.52        409.96         4.34 o                         
   5   2   2          3.89          6.27         0.53 o                         
   6   2   2        190.95        173.63         2.17 o                         
   7   2   2         90.49         88.94         1.42 o                         
   8   2   2          0.51          1.29         0.73 o                         
   9   2   2         36.49         37.40         1.54 o                         
  10   2   2         19.40         17.08         1.49 o                         
  -9   3   2         15.25         17.29         1.47 o                         
  -8   3   2         15.92         19.07         1.29 o                         
  -7   3   2         12.37         12.98         0.97 o                         
  -6   3   2         95.42         95.80         2.12 o                         
  -5   3   2         10.65          9.44         0.49 o                         
  -4   3   2          0.41          4.35         0.46 o                         
  -3   3   2        365.01        336.00         3.67 o                         
  -2   3   2        174.64        191.92         2.43 o                         
  -1   3   2        262.95        265.89         2.46 o                         
   2   3   2         14.12         17.21         0.43 o                         
   3   3   2       1465.61       1481.62        11.91 o                         
   4   3   2        414.29        429.66         3.96 o                         
   5   3   2         88.08         88.55         1.30 o                         
   6   3   2         20.61         21.16         0.72 o                         
   7   3   2         15.44         13.69         0.72 o                         
   8   3   2         43.90         40.94         1.18 o                         
   9   3   2          4.02          3.20         0.69 o                         
  10   3   2          0.24         -0.04         0.94 o                         
  -9   4   2          2.24          4.40         1.12 o                         
  -8   4   2          2.37          0.79         0.97 o                         
  -7   4   2          3.40          2.33         0.93 o                         
  -6   4   2         54.16         47.11         1.20 o                         
  -5   4   2         62.53         51.21         1.38 o                         
  -4   4   2        294.63        314.01         3.34 o                         
  -3   4   2        295.32        308.51         4.11 o                         
  -2   4   2          5.08          7.75         0.61 o                         
  -1   4   2        113.22        139.50         1.90 o                         
   0   4   2         39.63         39.50         0.70 o                         
   1   4   2       1245.01       1212.54         8.91 o                         
   2   4   2       1052.29       1093.41         7.75 o                         
   3   4   2        740.45        778.71         5.91 o                         
   4   4   2       1005.97        964.12         7.96 o                         
   5   4   2        427.95        411.92         3.54 o                         
   6   4   2         38.21         35.85         0.93 o                         
   7   4   2         48.50         54.94         1.16 o                         
   8   4   2          1.77          1.29         0.67 o                         
   9   4   2          0.02         -0.04         0.69 o                         
  10   4   2          0.15          0.20         0.81 o                         
  -8   5   2          2.00          2.68         1.01 o                         
  -7   5   2          2.87          7.30         0.97 o                         
  -6   5   2          1.60          2.08         0.76 o                         
  -5   5   2          1.32          1.10         0.60 o                         
  -4   5   2         42.46         46.46         1.12 o                         
  -3   5   2        106.89        116.14         1.67 o                         
  -2   5   2         27.57         22.86         0.80 o                         
  -1   5   2        149.74        175.64         2.01 o                         
   0   5   2        776.06        723.83         5.70 o                         
   1   5   2         44.41         34.90         0.55 o                         
   2   5   2         29.89         33.65         0.82 o                         
   3   5   2        439.12        435.81         3.30 o                         
   4   5   2        778.00        788.20         5.78 o                         
   5   5   2         55.71         54.92         1.09 o                         
   6   5   2          0.47          0.43         0.47 o                         
   7   5   2          0.49          0.59         0.59 o                         
   8   5   2         13.72         11.03         0.89 o                         
   9   5   2          7.83          9.16         0.89 o                         
  10   5   2          0.27          1.60         1.12 o                         
  -8   6   2          3.15          1.56         1.55 o                         
  -7   6   2         16.59         20.96         1.58 o                         
  -6   6   2          4.38          7.75         0.75 o                         
  -5   6   2          0.12         -0.27         0.75 o                         
  -4   6   2        100.04         96.38         1.57 o                         
  -3   6   2          0.34          0.72         0.51 o                         
  -2   6   2         11.69         13.15         0.63 o                         
  -1   6   2        101.17        109.35         1.33 o                         
   0   6   2         58.18         61.29         0.87 o                         
   1   6   2          4.20          2.86         0.27 o                         
   2   6   2        273.83        277.04         2.85 o                         
   3   6   2        160.84        162.54         1.88 o                         
   4   6   2         40.17         43.19         0.66 o                         
   5   6   2          1.82          2.54         0.44 o                         
   6   6   2         10.90         12.28         0.60 o                         
   7   6   2         56.33         52.10         1.18 o                         
   8   6   2          1.66         -0.16         0.83 o                         
   9   6   2          0.79          1.92         0.58 o                         
  10   6   2          2.73          2.01         0.71 o                         
  -7   7   2          0.06          0.95         0.67 o                         
  -6   7   2          2.86          1.14         0.88 o                         
  -5   7   2          5.14          3.00         0.85 o                         
  -4   7   2          0.05         -0.07         0.85 o                         
  -3   7   2         20.72         21.92         0.72 o                         
  -2   7   2        172.42        163.21         1.95 o                         
  -1   7   2         18.37         16.41         0.62 o                         
   0   7   2         20.86         19.41         0.75 o                         
   1   7   2        199.04        200.32         1.75 o                         
   2   7   2         22.24         24.68         0.92 o                         
   3   7   2         15.66         10.91         0.86 o                         
   4   7   2          0.00          2.22         0.60 o                         
   5   7   2        213.12        228.68         2.16 o                         
   6   7   2         31.66         29.34         0.99 o                         
   7   7   2          9.09         10.12         0.74 o                         
   8   7   2          1.66          0.48         0.50 o                         
   9   7   2          2.57          0.82         0.57 o                         
  10   7   2          1.37          0.12         1.16 o                         
  -7   8   2          4.20          2.88         1.41 o                         
  -6   8   2          6.40          4.27         0.80 o                         
  -5   8   2         37.44         39.16         1.47 o                         
  -4   8   2          3.58          4.18         0.87 o                         
  -3   8   2          8.49          8.54         0.88 o                         
  -2   8   2          2.79          1.24         0.52 o                         
  -1   8   2         14.29         16.09         0.70 o                         
   0   8   2          8.85          8.73         0.49 o                         
   1   8   2         43.58         38.02         0.63 o                         
   2   8   2         14.07         15.19         0.83 o                         
   3   8   2          4.71          6.76         0.78 o                         
   4   8   2         38.88         44.88         1.32 o                         
   5   8   2         15.84         12.06         0.99 o                         
   6   8   2          2.15          2.77         0.45 o                         
   7   8   2          7.49         11.47         0.59 o                         
   8   8   2          0.08          0.39         0.41 o                         
   9   8   2          0.22          1.32         1.07 o                         
  -6   9   2          0.44          2.50         0.83 o                         
  -5   9   2          5.67          7.63         1.24 o                         
  -4   9   2         18.38         15.99         1.15 o                         
  -3   9   2         54.19         44.87         1.48 o                         
  -2   9   2          3.34          1.39         0.50 o                         
  -1   9   2         12.90         16.08         0.70 o                         
   0   9   2         70.72         59.55         1.01 o                         
   1   9   2          2.73          2.12         0.41 o                         
   2   9   2          7.51         11.11         0.98 o                         
   3   9   2         18.08         22.40         1.09 o                         
   4   9   2          5.34          3.10         0.82 o                         
   5   9   2          9.74         10.24         0.96 o                         
   6   9   2          6.92          5.79         0.98 o                         
   7   9   2          6.97          8.84         0.84 o                         
   8   9   2          0.22          1.56         0.50 o                         
   9   9   2          3.41          0.78         1.90 o                         
  -5  10   2          3.18          2.47         0.98 o                         
  -4  10   2          4.41          2.68         0.86 o                         
  -3  10   2         12.50         15.58         1.37 o                         
  -2  10   2          0.68          0.18         0.57 o                         
  -1  10   2          0.65          0.62         0.58 o                         
   0  10   2          9.68          9.66         0.76 o                         
   1  10   2          0.04         -0.58         0.85 o                         
   2  10   2         87.10         80.90         2.11 o                         
   3  10   2          4.02          5.02         0.88 o                         
   4  10   2         21.33         24.76         1.51 o                         
   5  10   2          0.43          1.81         1.01 o                         
   6  10   2          1.96          1.78         0.88 o                         
   7  10   2          6.63         10.18         1.90 o                         
   8  10   2          3.17          0.30         3.48 o                         
  -4  11   2          0.02          0.66         0.93 o                         
  -3  11   2         10.58         14.69         1.82 o                         
  -2  11   2          3.40          2.16         1.02 o                         
  -1  11   2          0.17          0.33         0.60 o                         
   0  11   2          3.75          1.60         0.45 o                         
   1  11   2          0.08         -0.57         0.97 o                         
   2  11   2          3.24          3.28         1.40 o                         
   3  11   2         21.42         24.38         1.42 o                         
   4  11   2          7.86          8.82         1.07 o                         
   5  11   2          4.72          7.86         1.20 o                         
   6  11   2         10.83          9.05         1.50 o                         
   7  11   2         25.39         20.90         3.86 o                         
  -2  12   2          2.72          1.12         0.75 o                         
  -1  12   2          2.96          3.65         1.43 o                         
   0  12   2          0.30          1.06         0.42 o                         
   1  12   2          2.77          1.68         1.17 o                         
   2  12   2          0.40          1.71         1.20 o                         
   3  12   2          1.62          3.83         1.59 o                         
   4  12   2          0.59          0.93         2.29 o                         
   5  12   2         35.90         42.21         8.72 o                         
  -1 -11   3          2.10          4.84         1.96 o                         
  -4 -10   3          0.08          2.00         1.25 o                         
  -3 -10   3          2.62          3.04         0.59 o                         
  -2 -10   3          1.16          1.95         0.61 o                         
  -1 -10   3          0.57          0.37         0.45 o                         
   0 -10   3          8.27          9.73         1.19 o                         
   1 -10   3          0.15          0.18         0.59 o                         
   2 -10   3          0.31         -0.21         0.77 o                         
   3 -10   3          0.21          0.74         0.69 o                         
  -6  -9   3         12.00         10.92         1.20 o                         
  -5  -9   3          3.01          1.31         0.73 o                         
  -4  -9   3         13.95         16.62         0.83 o                         
  -3  -9   3          3.19          6.41         0.98 o                         
  -2  -9   3          2.34          1.61         0.44 o                         
  -1  -9   3          4.08          4.93         0.58 o                         
   0  -9   3          3.72          3.67         0.71 o                         
   1  -9   3          4.07          2.72         0.60 o                         
   2  -9   3         12.79         11.83         0.96 o                         
   3  -9   3          6.37          4.47         1.11 o                         
   4  -9   3          0.64          0.79         1.20 o                         
  -7  -8   3         25.14         25.81         1.70 o                         
  -6  -8   3          1.19          1.36         0.95 o                         
  -5  -8   3         44.67         38.56         1.40 o                         
  -4  -8   3         37.48         47.06         1.51 o                         
  -3  -8   3          0.37          1.27         0.51 o                         
  -2  -8   3         33.61         37.88         0.92 o                         
  -1  -8   3         48.42         43.93         1.14 o                         
   0  -8   3          1.47          1.20         0.54 o                         
   1  -8   3         24.73         23.50         0.94 o                         
   2  -8   3          6.87          5.12         1.20 o                         
   3  -8   3          0.03          0.70         0.70 o                         
   4  -8   3          1.89          0.35         0.70 o                         
   5  -8   3          5.35          3.67         1.06 o                         
   6  -8   3          0.02          1.55         0.88 o                         
  -8  -7   3          5.03          9.70         1.37 o                         
  -7  -7   3         31.46         28.03         1.67 o                         
  -6  -7   3         14.19         15.87         1.19 o                         
  -5  -7   3          0.35          0.92         0.78 o                         
  -4  -7   3          0.28          0.45         0.73 o                         
  -3  -7   3        296.62        280.04         2.97 o                         
  -2  -7   3          0.65          0.64         0.46 o                         
  -1  -7   3        140.52        135.26         1.66 o                         
   0  -7   3        114.72        107.94         1.94 o                         
   1  -7   3        122.58        119.55         1.68 o                         
   2  -7   3         63.51         58.44         1.72 o                         
   3  -7   3          2.33          2.83         0.86 o                         
   4  -7   3          2.15         -0.59         1.02 o                         
   5  -7   3         23.98         22.24         1.31 o                         
   6  -7   3          1.51          2.37         1.24 o                         
   7  -7   3          2.02          2.04         1.76 o                         
  -8  -6   3         22.81         21.38         1.71 o                         
  -7  -6   3         15.28         16.74         1.11 o                         
  -6  -6   3          8.01          8.01         1.05 o                         
  -5  -6   3         72.93         76.27         1.59 o                         
  -4  -6   3         98.77         93.06         1.68 o                         
  -3  -6   3         22.53         23.25         0.73 o                         
  -2  -6   3        313.80        306.05         2.90 o                         
  -1  -6   3         17.60         20.54         0.72 o                         
   0  -6   3         18.36         16.69         0.63 o                         
   1  -6   3         93.25         86.53         1.31 o                         
   2  -6   3        109.23        103.83         1.59 o                         
   3  -6   3        114.56        112.98         2.08 o                         
   4  -6   3        110.02        117.09         2.20 o                         
   5  -6   3          1.57         -0.09         0.99 o                         
   6  -6   3         22.63         25.54         1.48 o                         
   7  -6   3         22.14         20.60         1.71 o                         
   8  -6   3          3.13          5.26         1.82 o                         
  -9  -5   3          3.96          4.61         1.42 o                         
  -8  -5   3          5.85          5.02         1.33 o                         
  -7  -5   3         14.97         17.43         1.35 o                         
  -6  -5   3          1.05          1.53         0.82 o                         
  -5  -5   3          4.48          3.37         0.74 o                         
  -4  -5   3         14.56         14.25         0.75 o                         
  -3  -5   3          6.33          8.40         0.65 o                         
  -2  -5   3        101.54        100.79         1.31 o                         
  -1  -5   3        133.46        141.22         1.57 o                         
   0  -5   3        281.56        277.44         2.67 o                         
   1  -5   3        789.18        778.17         7.90 o                         
   2  -5   3          3.25          3.73         0.53 o                         
   3  -5   3         36.59         32.23         1.22 o                         
   4  -5   3          1.69          0.76         0.83 o                         
   5  -5   3        338.76        341.53         4.79 o                         
   6  -5   3          9.11         11.72         1.25 o                         
   7  -5   3         16.36         17.18         1.58 o                         
   8  -5   3          0.02         -1.44         1.44 o                         
  -9  -4   3          1.61          1.23         0.96 o                         
  -8  -4   3         11.03         13.26         1.35 o                         
  -7  -4   3         57.11         51.76         1.64 o                         
  -6  -4   3          3.83          4.47         0.84 o                         
  -5  -4   3          5.75          9.20         0.79 o                         
  -4  -4   3          0.01          1.63         0.52 o                         
  -3  -4   3        210.50        208.47         2.35 o                         
  -2  -4   3          8.39          9.13         0.47 o                         
  -1  -4   3        297.05        307.08         2.95 o                         
   0  -4   3        861.03        878.54         8.68 o                         
   1  -4   3        205.99        189.89         2.06 o                         
   2  -4   3        227.63        228.59         2.55 o                         
   3  -4   3         55.74         63.37         1.41 o                         
   4  -4   3         18.76         22.31         1.04 o                         
   5  -4   3          1.25          0.29         0.94 o                         
   6  -4   3          4.63          2.21         0.99 o                         
   7  -4   3         31.03         27.80         1.68 o                         
   8  -4   3         18.82         14.80         1.59 o                         
   9  -4   3          0.47         -0.55         1.53 o                         
  -9  -3   3         40.03         28.30         6.84 o                         
  -8  -3   3         64.30         53.51         4.46 o                         
  -7  -3   3         56.72         63.70         1.72 o                         
  -6  -3   3         26.01         23.38         1.00 o                         
  -5  -3   3          8.30          8.18         0.77 o                         
  -4  -3   3        100.41         88.14         1.60 o                         
  -3  -3   3        542.94        537.51         5.98 o                         
  -2  -3   3         77.85         81.45         1.11 o                         
  -1  -3   3        137.15        146.32         1.50 o                         
   0  -3   3        799.03        838.81         7.30 o                         
   1  -3   3        179.09        197.01         2.19 o                         
   2  -3   3          3.32          5.68         0.64 o                         
   3  -3   3         23.37         21.07         0.89 o                         
   4  -3   3        285.83        295.04         3.48 o                         
   5  -3   3         27.45         32.06         0.99 o                         
   6  -3   3        102.56         85.37         2.18 o                         
   7  -3   3         27.83         24.70         1.58 o                         
   8  -3   3         15.20         16.57         1.56 o                         
   9  -3   3         17.45         15.02         1.81 o                         
  -9  -2   3          2.30          3.26         1.03 o                         
  -8  -2   3         12.50         11.60         1.07 o                         
  -7  -2   3          3.13          1.73         0.78 o                         
  -6  -2   3         80.47         85.22         1.74 o                         
  -5  -2   3         12.25         13.02         0.60 o                         
  -4  -2   3         16.25         13.79         1.14 o                         
  -3  -2   3        346.84        355.18         4.22 o                         
  -2  -2   3        197.73        176.59         1.93 o                         
  -1  -2   3        170.71        179.76         2.13 o                         
   0  -2   3         49.63         50.63         1.62 o                         
   1  -2   3         20.90         18.69         0.66 o                         
   2  -2   3       1040.48       1078.08        10.56 o                         
   3  -2   3          0.55          0.12         0.68 o                         
   4  -2   3         17.59         25.65         1.10 o                         
   5  -2   3         17.94         17.90         0.89 o                         
   6  -2   3        206.61        201.95         3.50 o                         
   7  -2   3        281.08        271.52         6.23 o                         
   8  -2   3         22.47         18.99         2.05 o                         
   9  -2   3          8.65         11.07         1.45 o                         
  10  -2   3          2.66          6.27         1.58 o                         
  -9  -1   3          5.08          3.89         1.22 o                         
  -8  -1   3         70.39         73.05         1.91 o                         
  -7  -1   3          9.58          9.16         1.00 o                         
  -6  -1   3         26.59         22.27         1.43 o                         
  -5  -1   3         61.99         55.15         1.02 o                         
  -4  -1   3         71.33         70.76         1.14 o                         
  -3  -1   3         63.08         63.52         1.11 o                         
  -2  -1   3        200.27        210.93         2.60 o                         
  -1  -1   3        165.67        142.18         1.97 o                         
   0  -1   3        360.94        367.88         3.75 o                         
   1  -1   3         27.33         18.75         0.64 o                         
   2  -1   3          0.10          1.60         0.50 o                         
   3  -1   3        198.84        184.23         2.49 o                         
   4  -1   3        126.53        135.16         1.91 o                         
   5  -1   3        661.02        639.86         6.65 o                         
   6  -1   3         61.43         72.40         1.58 o                         
   7  -1   3          5.82          7.88         1.21 o                         
   8  -1   3          0.31          1.99         0.94 o                         
   9  -1   3         56.13         59.14         2.15 o                         
  10  -1   3          3.00          2.23         1.36 o                         
  -9   0   3          2.89          1.80         1.03 o                         
  -8   0   3          0.02          0.15         0.79 o                         
  -7   0   3          5.65          5.89         0.76 o                         
  -6   0   3        130.72        130.62         1.93 o                         
  -5   0   3        187.22        197.50         2.31 o                         
  -4   0   3         27.82         36.69         0.87 o                         
  -3   0   3          2.38          3.66         0.52 o                         
  -2   0   3        169.87        161.03         2.40 o                         
  -1   0   3        551.46        544.18         5.78 o                         
   0   0   3         52.48         59.76         1.14 o                         
   2   0   3        687.42        690.17         8.59 o                         
   3   0   3        462.59        428.20         4.83 o                         
   4   0   3        291.39        320.39         3.56 o                         
   5   0   3          0.15          1.83         0.63 o                         
   6   0   3         53.67         53.28         1.42 o                         
   7   0   3         40.71         45.23         1.43 o                         
   8   0   3         26.60         25.64         1.48 o                         
   9   0   3          0.94          1.21         0.91 o                         
  10   0   3          0.01         -0.39         0.68 o                         
  -9   1   3          6.95          7.49         1.06 o                         
  -8   1   3          7.65          7.48         1.01 o                         
  -7   1   3         21.83         28.59         1.20 o                         
  -6   1   3         59.32         57.92         1.46 o                         
  -5   1   3         82.33         80.20         1.64 o                         
  -4   1   3          9.26          5.53         0.67 o                         
  -3   1   3         28.38         30.52         0.71 o                         
  -2   1   3          0.61         -0.10         0.45 o                         
  -1   1   3          4.22          2.26         0.53 o                         
   1   1   3        241.08        267.68         3.55 o                         
   2   1   3        526.60        527.28         6.21 o                         
   3   1   3         64.51         68.19         1.26 o                         
   4   1   3        139.30        151.50         2.12 o                         
   5   1   3         19.56         13.87         0.78 o                         
   6   1   3        160.89        154.75         2.22 o                         
   7   1   3         30.26         28.31         1.22 o                         
   8   1   3          4.10          5.28         1.85 o                         
   9   1   3          0.09         -0.02         0.77 o                         
  10   1   3         15.99         12.81         1.33 o                         
  -9   2   3          0.08          0.28         0.99 o                         
  -8   2   3          0.68         -0.11         0.90 o                         
  -7   2   3        123.05        114.45         2.65 o                         
  -6   2   3         63.65         64.62         1.71 o                         
  -5   2   3          0.01          0.93         0.66 o                         
  -4   2   3        133.74        131.85         1.89 o                         
  -3   2   3         44.65         45.23         1.21 o                         
  -2   2   3         76.17         66.16         1.37 o                         
  -1   2   3        580.19        636.12         6.80 o                         
   1   2   3         78.85         72.26         0.90 o                         
   2   2   3        656.15        637.27         6.28 o                         
   3   2   3          0.17          0.45         0.51 o                         
   4   2   3         26.51         31.59         1.07 o                         
   5   2   3        327.61        312.80         3.78 o                         
   6   2   3         15.94         17.31         0.96 o                         
   7   2   3         12.52         11.24         0.85 o                         
   8   2   3         31.29         31.60         1.31 o                         
   9   2   3          8.71          8.41         0.85 o                         
  10   2   3          0.90          0.09         0.69 o                         
  -9   3   3          5.40          5.62         1.28 o                         
  -8   3   3         20.81         18.10         1.23 o                         
  -7   3   3         15.06         15.89         1.10 o                         
  -6   3   3         25.82         23.33         1.16 o                         
  -5   3   3          0.72          2.42         0.71 o                         
  -4   3   3         15.70         13.36         1.19 o                         
  -3   3   3        201.00        187.33         2.55 o                         
  -2   3   3        103.23        105.73         1.53 o                         
  -1   3   3         48.32         66.95         1.17 o                         
   0   3   3        517.39        590.92         6.42 o                         
   1   3   3          4.30         12.78         0.57 o                         
   2   3   3         86.81         72.80         0.90 o                         
   3   3   3         49.66         53.23         0.98 o                         
   4   3   3        229.51        214.65         2.94 o                         
   5   3   3         38.58         38.55         0.97 o                         
   6   3   3         38.65         39.20         1.06 o                         
   7   3   3        129.12        140.19         2.14 o                         
   8   3   3          6.90          7.03         0.88 o                         
   9   3   3          0.10          0.84         0.71 o                         
  10   3   3          0.01         -0.69         0.77 o                         
  -9   4   3          0.21          0.92         1.07 o                         
  -8   4   3          1.73          1.75         1.03 o                         
  -7   4   3          3.76          1.50         1.11 o                         
  -6   4   3         50.02         45.14         1.52 o                         
  -5   4   3         84.07         90.87         1.80 o                         
  -4   4   3         78.73         75.31         1.35 o                         
  -3   4   3        408.02        411.81         4.45 o                         
  -2   4   3        333.48        327.29         3.59 o                         
  -1   4   3        291.23        290.05         2.75 o                         
   0   4   3          7.80         15.11         0.57 o                         
   1   4   3        352.79        326.93         2.91 o                         
   2   4   3        502.54        532.69         4.30 o                         
   3   4   3        284.07        265.64         2.34 o                         
   4   4   3          9.25         17.26         0.62 o                         
   5   4   3         79.37         69.72         1.21 o                         
   6   4   3         27.04         29.46         1.02 o                         
   7   4   3          9.07          8.21         0.69 o                         
   8   4   3         76.29         75.73         1.58 o                         
   9   4   3         30.82         35.53         1.71 o                         
  10   4   3          0.79          0.94         0.65 o                         
  -8   5   3          3.98          2.42         1.04 o                         
  -7   5   3          2.14          2.84         0.97 o                         
  -6   5   3         22.77         27.17         1.27 o                         
  -5   5   3          3.65          2.28         0.64 o                         
  -4   5   3        107.91        116.24         1.73 o                         
  -3   5   3         10.77         13.78         0.81 o                         
  -2   5   3          0.09          0.66         0.56 o                         
  -1   5   3        145.85        160.80         1.86 o                         
   0   5   3       1927.87       1888.51        15.13 o                         
   1   5   3         80.48         84.43         1.06 o                         
   2   5   3         33.23         31.14         0.52 o                         
   3   5   3        163.31        166.99         1.49 o                         
   4   5   3         34.54         36.53         0.74 o                         
   5   5   3         60.61         72.96         1.18 o                         
   6   5   3         43.49         46.11         1.00 o                         
   7   5   3         17.76         17.07         0.84 o                         
   8   5   3          3.72          4.94         1.24 o                         
   9   5   3          7.06          6.94         0.88 o                         
  10   5   3         20.83         20.22         1.33 o                         
  -8   6   3          4.38          4.50         1.17 o                         
  -7   6   3          7.64          7.34         1.00 o                         
  -6   6   3         14.79         14.77         1.03 o                         
  -5   6   3          0.26         -0.37         0.63 o                         
  -4   6   3         17.40         17.24         1.00 o                         
  -3   6   3          2.94          2.11         0.65 o                         
  -2   6   3        837.42        817.18         8.31 o                         
  -1   6   3          0.27          0.50         0.46 o                         
   0   6   3          7.01         10.68         0.50 o                         
   1   6   3        219.27        228.06         1.98 o                         
   2   6   3        106.23        112.31         1.52 o                         
   3   6   3        466.67        503.42         4.76 o                         
   4   6   3        213.75        206.30         1.82 o                         
   5   6   3        128.41        136.96         1.52 o                         
   6   6   3          4.60          4.25         0.59 o                         
   7   6   3         19.24         19.05         0.79 o                         
   8   6   3          0.87          0.93         0.68 o                         
   9   6   3         17.13         15.44         0.91 o                         
  10   6   3         11.88         13.43         1.51 o                         
  -7   7   3          9.73         11.69         1.20 o                         
  -6   7   3          4.06          2.58         0.65 o                         
  -5   7   3         10.79         13.22         0.88 o                         
  -4   7   3          2.58          1.36         0.62 o                         
  -3   7   3          0.31          0.68         0.69 o                         
  -2   7   3          1.91          1.99         0.66 o                         
  -1   7   3          3.28          5.52         0.59 o                         
   0   7   3          0.60         -0.22         0.40 o                         
   1   7   3          4.98          3.03         0.34 o                         
   2   7   3        125.61        128.39         1.74 o                         
   3   7   3         15.11         11.39         0.77 o                         
   4   7   3         34.73         37.85         1.06 o                         
   5   7   3         77.88         79.28         1.27 o                         
   6   7   3         69.06         68.02         1.28 o                         
   7   7   3         20.21         25.40         1.41 o                         
   8   7   3          3.52          3.24         0.56 o                         
   9   7   3          0.20          0.33         0.61 o                         
  10   7   3          5.54          5.76         1.02 o                         
  -7   8   3          9.70         12.16         1.84 o                         
  -6   8   3         10.43         11.56         1.61 o                         
  -5   8   3          8.30          6.80         0.97 o                         
  -4   8   3         10.29         15.77         1.45 o                         
  -3   8   3         16.99         19.20         0.96 o                         
  -2   8   3         15.66         13.84         0.76 o                         
  -1   8   3          0.14         -0.51         0.51 o                         
   0   8   3          0.56          0.82         0.46 o                         
   1   8   3         95.87         99.20         1.16 o                         
   2   8   3          9.47          8.07         0.74 o                         
   3   8   3         26.82         30.34         1.24 o                         
   4   8   3         14.01         18.07         0.90 o                         
   5   8   3         97.24         94.01         1.69 o                         
   6   8   3         18.25         18.08         0.62 o                         
   7   8   3          0.06         -0.36         0.49 o                         
   8   8   3         28.48         28.39         1.35 o                         
   9   8   3         22.72         21.76         1.18 o                         
  -6   9   3          5.52          4.06         1.16 o                         
  -5   9   3         23.62         28.84         1.65 o                         
  -4   9   3          0.31          2.16         0.75 o                         
  -3   9   3         70.50         76.34         2.17 o                         
  -2   9   3         50.56         44.23         1.71 o                         
  -1   9   3         13.31         14.51         0.96 o                         
   0   9   3          2.02          3.13         0.56 o                         
   1   9   3         58.05         49.69         0.98 o                         
   2   9   3         18.71         23.31         1.09 o                         
   3   9   3         11.91          9.68         0.91 o                         
   4   9   3         63.00         60.55         1.63 o                         
   5   9   3          7.25          8.22         0.94 o                         
   6   9   3         17.06         14.46         1.13 o                         
   7   9   3         46.98         44.43         1.57 o                         
   8   9   3          9.24          8.28         0.63 o                         
   9   9   3          0.31         -0.63         0.63 o                         
  -5  10   3          1.60          1.77         0.95 o                         
  -4  10   3          4.55          2.75         0.86 o                         
  -3  10   3          3.68          4.91         1.08 o                         
  -2  10   3         19.61         24.06         1.30 o                         
  -1  10   3        116.86        115.17         3.85 o                         
   0  10   3        173.09        168.93         2.05 o                         
   1  10   3         12.26          9.64         1.14 o                         
   2  10   3          5.28          4.94         1.14 o                         
   3  10   3          0.36          0.38         0.89 o                         
   4  10   3         10.63         11.55         1.18 o                         
   5  10   3         37.44         32.53         2.45 o                         
   6  10   3         10.59         10.66         1.08 o                         
   7  10   3          0.00          0.63         0.94 o                         
   8  10   3          9.89          9.72         1.90 o                         
  -4  11   3         14.12         15.35         2.19 o                         
  -3  11   3          3.09          2.43         0.91 o                         
  -2  11   3         34.13         25.87         1.06 o                         
  -1  11   3          0.18         -0.46         0.46 o                         
   0  11   3         12.45         14.92         0.83 o                         
   1  11   3          0.00         -0.97         0.97 o                         
   2  11   3          0.78          1.38         1.25 o                         
   3  11   3         37.83         41.94         2.03 o                         
   4  11   3          0.06          1.41         0.87 o                         
   5  11   3          1.16          0.71         0.89 o                         
   6  11   3          0.34          6.15         1.97 o                         
   7  11   3          7.46          4.29         3.13 o                         
  -2  12   3          4.39          3.92         0.82 o                         
  -1  12   3          0.00          0.69         0.55 o                         
   0  12   3          0.37          1.26         0.52 o                         
   1  12   3          3.35          5.14         1.24 o                         
   2  12   3         14.50         15.38         1.55 o                         
   3  12   3          0.97          4.58         1.35 o                         
   4  12   3          0.33          0.09         1.36 o                         
   5  12   3          9.61         11.80         2.89 o                         
   6  12   3          2.13          1.42         1.46 o                         
   1  13   3          3.62          5.60         1.50 o                         
   2  13   3          9.09         19.25         3.41 o                         
   3  13   3          2.31          3.11         2.22 o                         
  -3 -10   4          0.33          1.06         0.82 o                         
  -2 -10   4          1.18          1.63         0.80 o                         
  -1 -10   4          0.06          0.65         0.50 o                         
   0 -10   4          0.00          0.59         0.64 o                         
   1 -10   4          6.01          6.50         1.09 o                         
   2 -10   4          0.06         -0.67         0.67 o                         
  -5  -9   4         21.36         31.19         2.21 o                         
  -4  -9   4         52.67         68.30         1.85 o                         
  -3  -9   4         26.10         24.97         1.00 o                         
  -2  -9   4         15.94         19.01         0.88 o                         
  -1  -9   4          0.03          0.23         0.47 o                         
   0  -9   4         15.64         12.09         1.05 o                         
   1  -9   4         16.32         17.07         1.16 o                         
   2  -9   4          2.61          5.42         1.04 o                         
   3  -9   4          0.74          0.61         0.76 o                         
   4  -9   4          0.65          1.25         0.89 o                         
  -6  -8   4         87.29        107.66         2.70 o                         
  -5  -8   4         73.00         74.48         2.72 o                         
  -4  -8   4          0.01          0.18         0.51 o                         
  -3  -8   4          3.14          3.70         0.71 o                         
  -2  -8   4          5.89          3.37         0.54 o                         
  -1  -8   4          7.54          7.28         0.82 o                         
   0  -8   4          3.24          2.86         0.54 o                         
   1  -8   4          7.85          6.27         0.75 o                         
   2  -8   4          6.90          3.50         0.86 o                         
   3  -8   4         12.85         11.68         1.07 o                         
   4  -8   4          0.17          0.29         0.73 o                         
   5  -8   4          0.02          1.46         0.98 o                         
  -7  -7   4         32.46         39.14         2.24 o                         
  -6  -7   4          0.32          1.03         0.65 o                         
  -5  -7   4         38.06         40.33         1.36 o                         
  -4  -7   4         31.59         31.16         1.13 o                         
  -3  -7   4         23.44         26.96         1.13 o                         
  -2  -7   4          4.75          7.00         0.63 o                         
  -1  -7   4          0.06          0.61         0.58 o                         
   0  -7   4         23.10         25.23         0.94 o                         
   1  -7   4          8.40          6.34         0.74 o                         
   2  -7   4         78.72         77.04         1.73 o                         
   3  -7   4         13.07          8.71         1.09 o                         
   4  -7   4          8.21          7.59         0.98 o                         
   5  -7   4          0.09         -0.39         0.99 o                         
   6  -7   4          0.38          1.43         1.06 o                         
  -8  -6   4          1.51         -0.25         0.84 o                         
  -7  -6   4          0.46          1.39         1.03 o                         
  -6  -6   4         16.07         16.62         1.08 o                         
  -5  -6   4          0.09         -0.46         0.65 o                         
  -4  -6   4         23.79         24.61         1.14 o                         
  -3  -6   4        103.93        106.64         1.71 o                         
  -2  -6   4          3.94          4.61         0.58 o                         
  -1  -6   4         14.86         12.78         0.63 o                         
   0  -6   4        162.64        158.56         1.84 o                         
   1  -6   4        156.26        162.53         1.95 o                         
   2  -6   4          0.00          0.64         0.62 o                         
   3  -6   4         72.84         70.54         2.50 o                         
   4  -6   4        241.33        236.17         3.60 o                         
   5  -6   4         15.59         13.08         1.31 o                         
   6  -6   4         20.50         21.03         1.82 o                         
   7  -6   4          3.64          5.06         1.51 o                         
  -8  -5   4         24.86         24.80         1.64 o                         
  -7  -5   4          0.02         -0.62         0.79 o                         
  -6  -5   4         17.69         14.60         1.20 o                         
  -5  -5   4          0.02          0.82         0.63 o                         
  -4  -5   4        321.29        310.32         3.68 o                         
  -3  -5   4        144.37        146.88         1.81 o                         
  -2  -5   4          2.75          4.61         0.48 o                         
  -1  -5   4        619.63        609.83         5.29 o                         
   0  -5   4         14.78         13.55         0.65 o                         
   1  -5   4         57.65         58.06         1.08 o                         
   2  -5   4          0.31         -0.15         0.53 o                         
   3  -5   4        313.41        314.79         4.57 o                         
   4  -5   4         26.56         24.44         1.70 o                         
   5  -5   4         19.00         18.71         1.28 o                         
   6  -5   4         15.77         20.55         1.35 o                         
   7  -5   4          3.51          5.02         1.22 o                         
   8  -5   4          0.49         -0.58         1.31 o                         
  -8  -4   4          5.56          3.91         1.04 o                         
  -7  -4   4          0.21          1.82         0.85 o                         
  -6  -4   4        349.60        322.66         3.91 o                         
  -5  -4   4        270.38        267.13         3.60 o                         
  -4  -4   4        151.78        149.65         2.33 o                         
  -3  -4   4         27.56         31.52         0.82 o                         
  -2  -4   4        625.80        581.77         5.60 o                         
  -1  -4   4          0.43         -0.42         0.42 o                         
   0  -4   4        120.30        119.55         1.52 o                         
   1  -4   4          4.18          2.32         0.57 o                         
   2  -4   4         50.62         56.55         1.18 o                         
   3  -4   4         15.67         19.34         1.17 o                         
   4  -4   4        102.32        103.52         1.96 o                         
   5  -4   4         83.60         87.85         2.33 o                         
   6  -4   4          3.04          1.81         1.14 o                         
   7  -4   4         13.60         13.21         1.41 o                         
   8  -4   4          1.85          2.56         1.35 o                         
   9  -4   4          5.42          6.16         2.05 o                         
  -9  -3   4          9.44         14.02         2.09 o                         
  -8  -3   4         17.54         14.78         1.89 o                         
  -7  -3   4         87.73         85.74         2.19 o                         
  -6  -3   4         58.51         63.00         1.78 o                         
  -5  -3   4          3.83          5.71         0.79 o                         
  -4  -3   4        182.89        175.53         2.54 o                         
  -3  -3   4         68.38         83.05         1.45 o                         
  -2  -3   4        114.37        102.30         1.92 o                         
  -1  -3   4        128.50        137.69         1.61 o                         
   0  -3   4        539.27        551.47         5.02 o                         
   1  -3   4         26.91         31.35         0.92 o                         
   2  -3   4        285.91        270.59         3.20 o                         
   3  -3   4          7.96          5.79         0.71 o                         
   4  -3   4         24.90         21.94         0.80 o                         
   5  -3   4         11.50         12.15         1.09 o                         
   6  -3   4          7.08          7.59         1.11 o                         
   7  -3   4          8.45          8.65         1.23 o                         
   8  -3   4          0.25         -0.77         1.14 o                         
   9  -3   4          0.00          0.76         1.67 o                         
  -9  -2   4          7.98          6.12         2.70 o                         
  -8  -2   4         26.09         28.94         3.64 o                         
  -7  -2   4         34.20         35.90         1.32 o                         
  -6  -2   4         19.96         22.27         1.01 o                         
  -5  -2   4          2.68          1.74         0.68 o                         
  -4  -2   4         39.72         41.28         1.30 o                         
  -3  -2   4         38.36         35.10         0.83 o                         
  -2  -2   4         13.45         13.89         0.59 o                         
  -1  -2   4        511.05        517.50         5.24 o                         
   0  -2   4         26.41         19.41         0.62 o                         
   1  -2   4        673.21        776.64         7.23 o                         
   2  -2   4        651.39        667.00         6.78 o                         
   3  -2   4        569.38        603.81         6.27 o                         
   4  -2   4         90.16         83.49         1.76 o                         
   5  -2   4        198.54        192.79         2.58 o                         
   6  -2   4         20.93         17.28         1.04 o                         
   7  -2   4         25.82         25.41         1.19 o                         
   8  -2   4         24.45         24.96         1.53 o                         
   9  -2   4          0.90          3.21         1.32 o                         
  10  -2   4          1.13          7.53         3.27 o                         
  -9  -1   4          9.44          3.44         1.32 o                         
  -8  -1   4          5.36          6.70         1.06 o                         
  -7  -1   4          0.49          2.49         0.72 o                         
  -6  -1   4         24.81         28.18         1.13 o                         
  -5  -1   4          1.68          0.91         0.42 o                         
  -4  -1   4         34.18         27.27         0.87 o                         
  -3  -1   4        600.27        601.55         6.60 o                         
  -2  -1   4        503.55        561.51         6.20 o                         
  -1  -1   4        704.16        777.88         8.25 o                         
   0  -1   4       1138.63       1234.14        20.96 o                         
   1  -1   4         13.42         21.58         0.90 o                         
   2  -1   4        703.66        717.90         7.21 o                         
   3  -1   4        319.97        379.47         4.12 o                         
   4  -1   4        383.17        416.14         4.93 o                         
   5  -1   4        146.36        157.06         2.27 o                         
   6  -1   4         58.29         56.94         1.55 o                         
   7  -1   4         24.26         23.32         1.15 o                         
   8  -1   4          2.05          3.94         0.88 o                         
   9  -1   4         14.58         15.05         1.52 o                         
  10  -1   4          3.29          1.04         1.33 o                         
  -9   0   4          2.01          2.68         1.18 o                         
  -8   0   4          0.18          2.11         1.55 o                         
  -7   0   4          4.16          2.99         1.13 o                         
  -6   0   4         19.35         16.74         1.10 o                         
  -5   0   4          8.72          6.61         0.73 o                         
  -4   0   4        190.29        190.21         2.43 o                         
  -3   0   4        328.68        324.07         3.52 o                         
  -2   0   4        605.83        619.90         6.70 o                         
  -1   0   4        773.51        777.08         9.04 o                         
   0   0   4        440.33        427.50         5.62 o                         
   1   0   4         56.42         55.43         1.32 o                         
   2   0   4        962.99       1006.08         9.85 o                         
   3   0   4        409.51        410.56         4.74 o                         
   4   0   4         22.87         20.53         0.96 o                         
   5   0   4          0.47          1.27         0.64 o                         
   6   0   4         71.82         82.11         1.67 o                         
   7   0   4          5.36          9.20         0.92 o                         
   8   0   4        138.08        134.16         2.48 o                         
   9   0   4         18.83         23.94         1.51 o                         
  10   0   4          0.38          1.73         0.75 o                         
  -9   1   4          0.69          2.72         1.20 o                         
  -8   1   4         13.36         12.98         1.27 o                         
  -7   1   4          3.11          3.97         1.07 o                         
  -6   1   4         29.35         32.16         1.77 o                         
  -5   1   4          2.55          2.20         0.79 o                         
  -4   1   4          2.51          3.38         0.59 o                         
  -3   1   4        121.57        106.11         1.68 o                         
  -2   1   4        154.29        166.13         2.56 o                         
  -1   1   4        113.72         88.47         1.42 o                         
   0   1   4        702.87        669.44         8.24 o                         
   1   1   4        443.42        422.39         4.59 o                         
   2   1   4         44.95         49.98         0.90 o                         
   3   1   4        137.77        130.59         2.36 o                         
   4   1   4         16.08         16.06         0.74 o                         
   5   1   4          1.20          1.12         0.61 o                         
   6   1   4         78.92         77.38         1.55 o                         
   7   1   4         44.22         42.14         1.44 o                         
   8   1   4          0.90          3.75         0.95 o                         
   9   1   4          0.33          1.28         0.97 o                         
  10   1   4         10.34         10.92         1.05 o                         
  -9   2   4          0.22          0.01         1.18 o                         
  -8   2   4          9.39          9.41         1.07 o                         
  -7   2   4          2.30          3.92         0.91 o                         
  -6   2   4          4.75          3.29         0.83 o                         
  -5   2   4         23.97         23.06         1.25 o                         
  -4   2   4          2.19          3.26         0.72 o                         
  -3   2   4        328.23        336.12         3.61 o                         
  -2   2   4          0.03         -0.42         0.65 o                         
  -1   2   4        302.28        279.11         3.62 o                         
   0   2   4        126.01        114.03         1.63 o                         
   1   2   4        385.75        406.16         4.51 o                         
   2   2   4          2.32          2.80         0.51 o                         
   3   2   4         19.48         16.39         0.84 o                         
   4   2   4        461.95        483.58         5.06 o                         
   5   2   4          0.38          2.04         0.67 o                         
   6   2   4         30.79         31.02         1.25 o                         
   7   2   4          9.68          6.77         1.04 o                         
   8   2   4          8.54         11.40         1.13 o                         
   9   2   4          0.00         -0.16         0.85 o                         
  10   2   4          0.18         -0.45         1.70 o                         
  -9   3   4         12.33         12.12         1.43 o                         
  -8   3   4          0.19          1.17         1.13 o                         
  -7   3   4         17.65         25.88         1.44 o                         
  -6   3   4          0.06         -0.46         0.80 o                         
  -5   3   4          1.09          0.25         0.77 o                         
  -4   3   4         33.05         31.38         1.12 o                         
  -3   3   4          0.96          0.36         0.55 o                         
  -2   3   4         99.75         89.78         1.50 o                         
  -1   3   4        398.80        362.49         3.84 o                         
   0   3   4        328.13        274.01         3.24 o                         
   1   3   4        254.52        287.17         2.87 o                         
   2   3   4       1639.38       1604.47        16.76 o                         
   3   3   4        454.43        426.21         4.45 o                         
   4   3   4        182.34        176.41         2.07 o                         
   5   3   4        424.53        442.80         4.75 o                         
   6   3   4         29.35         25.83         1.00 o                         
   7   3   4         27.10         32.66         1.16 o                         
   8   3   4         48.48         47.98         1.45 o                         
   9   3   4          0.91          1.61         0.83 o                         
  10   3   4          0.06          1.01         0.86 o                         
  -8   4   4          0.57         -0.59         0.99 o                         
  -7   4   4         62.62         70.49         2.34 o                         
  -6   4   4         11.21         12.78         1.05 o                         
  -5   4   4        122.92        129.83         2.15 o                         
  -4   4   4          3.22          3.55         0.88 o                         
  -3   4   4         70.09         63.43         1.48 o                         
  -2   4   4        151.21        153.12         2.16 o                         
  -1   4   4          9.12          4.90         0.57 o                         
   0   4   4         67.41         70.28         1.33 o                         
   1   4   4          2.92          4.38         0.46 o                         
   3   4   4          1.69          6.81         0.47 o                         
   4   4   4         17.90         20.37         0.91 o                         
   5   4   4         56.48         48.80         1.09 o                         
   6   4   4         38.60         42.22         1.06 o                         
   7   4   4         17.29         20.90         1.20 o                         
   8   4   4         34.09         30.78         1.26 o                         
   9   4   4          9.66          9.91         0.98 o                         
  10   4   4          2.65          1.66         0.73 o                         
  -8   5   4          4.45          5.89         1.13 o                         
  -7   5   4          3.96          6.61         1.12 o                         
  -6   5   4         54.21         60.22         2.03 o                         
  -5   5   4         39.89         47.52         1.50 o                         
  -4   5   4        119.96        109.29         2.38 o                         
  -3   5   4        119.99        117.59         3.44 o                         
  -2   5   4          0.99          1.18         0.56 o                         
  -1   5   4         60.20         76.61         1.16 o                         
   0   5   4         29.08         30.97         0.89 o                         
   1   5   4       1009.04        880.54         7.29 o                         
   2   5   4        160.56        139.20         1.49 o                         
   3   5   4        152.70        167.07         1.75 o                         
   4   5   4         67.37         71.29         1.04 o                         
   5   5   4         44.68         41.91         0.99 o                         
   6   5   4          0.36          1.85         0.55 o                         
   7   5   4          8.49          7.56         0.78 o                         
   8   5   4         84.95         89.07         1.75 o                         
   9   5   4          9.92         11.61         1.10 o                         
  10   5   4          0.03         -0.37         0.69 o                         
  -8   6   4          6.55          6.69         1.26 o                         
  -7   6   4          0.06         -0.58         0.92 o                         
  -6   6   4         21.95         24.24         1.24 o                         
  -5   6   4         45.73         60.44         1.79 o                         
  -4   6   4        112.31        109.58         1.97 o                         
  -3   6   4          0.03          0.87         0.67 o                         
  -2   6   4          1.18          3.01         0.73 o                         
  -1   6   4         18.58         16.86         0.69 o                         
   0   6   4        363.33        331.49         3.04 o                         
   1   6   4         25.64         38.54         0.75 o                         
   2   6   4         95.50         87.53         0.97 o                         
   3   6   4         26.70         20.20         0.51 o                         
   4   6   4          9.32          9.87         0.45 o                         
   5   6   4          6.53          4.56         0.51 o                         
   6   6   4         36.12         44.18         1.36 o                         
   7   6   4         19.66         17.74         0.80 o                         
   8   6   4          0.63          1.64         0.75 o                         
   9   6   4          0.29         -0.23         0.70 o                         
  10   6   4          0.68          0.82         0.54 o                         
  -7   7   4          8.50          9.62         1.33 o                         
  -6   7   4          6.96          8.77         1.00 o                         
  -5   7   4          5.43          5.04         0.93 o                         
  -4   7   4         72.12         66.73         1.67 o                         
  -3   7   4        163.29        162.86         2.83 o                         
  -2   7   4         15.10         22.93         0.96 o                         
  -1   7   4        304.94        299.18         3.32 o                         
   0   7   4        126.24        121.21         1.48 o                         
   1   7   4         57.29         72.88         1.02 o                         
   2   7   4        227.46        207.05         1.90 o                         
   3   7   4         31.43         34.27         1.17 o                         
   4   7   4         99.85         99.19         1.09 o                         
   5   7   4          3.95          3.65         0.45 o                         
   6   7   4          1.64          1.00         0.54 o                         
   7   7   4          3.41          3.51         0.59 o                         
   8   7   4         29.65         34.70         1.34 o                         
   9   7   4          2.04          0.09         0.59 o                         
  10   7   4          0.41         -0.25         1.09 o                         
  -6   8   4          0.91          2.46         1.04 o                         
  -5   8   4          3.76          3.45         0.78 o                         
  -4   8   4          5.46          4.61         0.92 o                         
  -3   8   4         14.13         20.24         1.37 o                         
  -2   8   4          0.00          0.02         0.73 o                         
  -1   8   4         18.08         20.93         0.86 o                         
   0   8   4         31.22         31.16         0.85 o                         
   1   8   4        134.64        131.98         1.50 o                         
   2   8   4          3.80          6.45         0.72 o                         
   3   8   4        158.99        139.24         2.10 o                         
   4   8   4          0.19          1.16         0.66 o                         
   5   8   4         48.52         52.50         1.61 o                         
   6   8   4         43.51         44.08         1.34 o                         
   7   8   4          0.02          0.70         0.55 o                         
   8   8   4         11.36         13.89         0.87 o                         
   9   8   4          0.55          0.95         0.62 o                         
  -6   9   4          0.82          4.30         1.15 o                         
  -5   9   4          3.91          3.26         1.52 o                         
  -4   9   4         27.09         25.95         1.14 o                         
  -3   9   4          0.35          1.18         0.71 o                         
  -2   9   4          0.63          0.93         0.65 o                         
  -1   9   4          1.10          0.99         0.62 o                         
   0   9   4         44.53         48.14         0.98 o                         
   1   9   4        139.27        127.32         1.45 o                         
   2   9   4         70.86         63.82         1.75 o                         
   3   9   4         12.70          5.51         0.82 o                         
   4   9   4          0.11         -0.01         0.79 o                         
   5   9   4         26.83         29.62         1.09 o                         
   6   9   4         61.12         69.64         1.88 o                         
   7   9   4          0.90          1.40         0.47 o                         
   8   9   4          2.00          3.03         1.26 o                         
   9   9   4          4.69          6.58         0.81 o                         
  -5  10   4          1.55          1.81         0.78 o                         
  -4  10   4          0.77          3.55         0.83 o                         
  -3  10   4         21.09         25.09         1.05 o                         
  -2  10   4         54.67         53.34         1.66 o                         
  -1  10   4         75.46         81.22         1.81 o                         
   0  10   4          6.65          7.76         0.62 o                         
   1  10   4         18.81         17.89         0.59 o                         
   2  10   4         15.30         15.16         1.15 o                         
   3  10   4         35.24         34.93         1.53 o                         
   4  10   4         19.03         18.78         1.14 o                         
   5  10   4         46.23         46.01         1.79 o                         
   6  10   4          0.43         -0.88         0.94 o                         
   7  10   4          0.59         -1.22         1.22 o                         
   8  10   4         10.42          8.67         1.22 o                         
  -4  11   4          0.72         -0.77         1.08 o                         
  -3  11   4         14.78         12.87         1.39 o                         
  -2  11   4          5.12          7.58         0.87 o                         
  -1  11   4          0.29          0.15         0.51 o                         
   0  11   4         14.50         18.00         0.92 o                         
   1  11   4         20.10         17.20         1.87 o                         
   2  11   4         19.11         17.38         1.22 o                         
   3  11   4         81.80         74.15         2.16 o                         
   4  11   4          1.08         -0.33         1.02 o                         
   5  11   4          6.81          3.71         0.96 o                         
   6  11   4          0.50          1.60         1.66 o                         
   7  11   4         23.52         23.73         1.94 o                         
  -2  12   4          9.02          3.72         1.63 o                         
  -1  12   4          4.96          7.30         0.93 o                         
   0  12   4          9.42          9.19         0.78 o                         
   1  12   4         13.34         13.83         1.45 o                         
   2  12   4         16.74         15.36         1.47 o                         
   3  12   4          1.61          3.19         1.23 o                         
   4  12   4          4.03          6.37         1.37 o                         
   5  12   4          1.39          1.00         1.85 o                         
   6  12   4          2.08          3.92         3.48 o                         
   0  13   4          2.43          1.76         0.48 o                         
   1  13   4          0.00          0.60         1.36 o                         
   2  13   4          1.00          1.45         1.61 o                         
   3  13   4          8.11          5.24         2.49 o                         
   4  13   4          1.28          0.05         1.45 o                         
  -4  -9   5         65.44         72.18         2.03 o                         
  -3  -9   5         41.76         45.43         1.67 o                         
  -2  -9   5          1.86          1.41         0.51 o                         
  -1  -9   5          1.73          2.15         0.94 o                         
   0  -9   5          9.02          4.70         0.62 o                         
   1  -9   5          2.49          1.67         0.59 o                         
   2  -9   5          1.92          0.33         0.64 o                         
   3  -9   5          5.79          6.72         1.10 o                         
  -5  -8   5         11.08         12.33         1.44 o                         
  -4  -8   5          0.95          0.73         0.83 o                         
  -3  -8   5          0.06          0.22         0.62 o                         
  -2  -8   5         11.26         11.30         0.87 o                         
  -1  -8   5          6.56          7.93         0.74 o                         
   0  -8   5         23.27         20.87         0.93 o                         
   1  -8   5          6.63          4.95         0.74 o                         
   2  -8   5          8.10          8.15         0.99 o                         
   3  -8   5          0.73          1.47         1.44 o                         
   4  -8   5          4.13          2.06         0.84 o                         
   5  -8   5          1.76          3.07         0.92 o                         
  -6  -7   5          2.37          1.21         0.89 o                         
  -5  -7   5         12.46         13.72         1.11 o                         
  -4  -7   5         31.35         30.21         1.27 o                         
  -3  -7   5         24.07         28.04         1.18 o                         
  -2  -7   5        169.79        165.62         2.34 o                         
  -1  -7   5        129.32        127.47         2.03 o                         
   0  -7   5         94.76         91.57         1.75 o                         
   1  -7   5         32.39         29.97         1.12 o                         
   2  -7   5          8.12          7.13         1.08 o                         
   3  -7   5         18.23         18.15         1.36 o                         
   4  -7   5          3.96          2.81         0.91 o                         
   5  -7   5          3.70          3.26         1.15 o                         
   6  -7   5          0.56          0.77         0.91 o                         
  -7  -6   5         10.65          5.52         0.87 o                         
  -6  -6   5          1.58          0.66         0.74 o                         
  -5  -6   5          8.69          7.70         0.87 o                         
  -4  -6   5         86.30         87.49         1.94 o                         
  -3  -6   5        226.24        237.51         2.94 o                         
  -2  -6   5        117.65        117.73         1.57 o                         
  -1  -6   5         70.68         72.36         1.25 o                         
   0  -6   5         13.81         13.92         0.83 o                         
   1  -6   5         30.16         24.75         0.96 o                         
   2  -6   5        351.08        348.40         4.16 o                         
   3  -6   5         77.93         73.05         1.52 o                         
   4  -6   5          1.35          0.84         0.91 o                         
   5  -6   5          7.23          5.39         1.03 o                         
   6  -6   5          0.00         -1.07         1.07 o                         
   7  -6   5          5.00         10.68         1.67 o                         
  -8  -5   5         24.74         21.02         1.75 o                         
  -7  -5   5          0.11          1.09         1.02 o                         
  -6  -5   5          1.16          1.76         0.65 o                         
  -5  -5   5          0.00          0.38         0.45 o                         
  -4  -5   5          0.21          1.68         0.84 o                         
  -3  -5   5        579.71        578.32         5.45 o                         
  -2  -5   5          0.85          0.44         0.50 o                         
  -1  -5   5         13.51         16.40         0.81 o                         
   0  -5   5         72.15         67.57         1.32 o                         
   1  -5   5        126.28        122.83         2.03 o                         
   2  -5   5          8.86          7.20         0.85 o                         
   3  -5   5         43.08         40.57         1.17 o                         
   4  -5   5         28.31         32.68         1.80 o                         
   5  -5   5         75.64         84.75         2.22 o                         
   6  -5   5          8.75          8.46         1.24 o                         
   7  -5   5          7.78         10.24         1.45 o                         
   8  -5   5          0.65          0.99         1.37 o                         
  -8  -4   5          5.94          0.36         1.32 o                         
  -7  -4   5          9.53          8.39         1.01 o                         
  -6  -4   5          1.61          1.21         0.87 o                         
  -5  -4   5         75.32         69.88         1.61 o                         
  -4  -4   5         42.20         46.20         1.62 o                         
  -3  -4   5        135.21        130.64         1.85 o                         
  -2  -4   5         60.42         49.85         1.16 o                         
  -1  -4   5         33.62         32.64         0.94 o                         
   0  -4   5        100.32        109.45         1.49 o                         
   1  -4   5        122.28        124.81         1.61 o                         
   2  -4   5          0.78          1.38         0.63 o                         
   3  -4   5         40.61         34.21         1.08 o                         
   4  -4   5         45.12         46.88         1.22 o                         
   5  -4   5         66.59         56.45         1.96 o                         
   6  -4   5          0.24          1.70         1.08 o                         
   7  -4   5          4.18          7.69         1.22 o                         
   8  -4   5          0.06         -0.58         1.24 o                         
  -8  -3   5          1.53          1.50         1.37 o                         
  -7  -3   5         11.90         11.09         1.08 o                         
  -6  -3   5          0.00         -0.54         0.96 o                         
  -5  -3   5         44.45         46.28         1.83 o                         
  -4  -3   5        131.77        122.01         1.96 o                         
  -3  -3   5         40.29         36.40         1.11 o                         
  -2  -3   5        468.43        462.06         4.62 o                         
  -1  -3   5        796.20        811.03         8.15 o                         
   0  -3   5         43.17         53.67         0.99 o                         
   1  -3   5          5.64          9.68         0.59 o                         
   2  -3   5          8.17          7.86         0.70 o                         
   3  -3   5        277.92        269.36         3.42 o                         
   4  -3   5        372.41        363.78         4.29 o                         
   5  -3   5         14.59         14.39         0.81 o                         
   6  -3   5         22.12         25.27         1.07 o                         
   7  -3   5         10.39         13.56         1.39 o                         
   8  -3   5          0.47          0.23         1.21 o                         
   9  -3   5          5.52          4.27         2.13 o                         
  -9  -2   5          1.04          0.48         2.97 o                         
  -8  -2   5          1.87         -0.06         1.16 o                         
  -7  -2   5          5.48          6.67         1.33 o                         
  -6  -2   5          7.99          7.59         0.81 o                         
  -5  -2   5          2.01          1.56         0.86 o                         
  -4  -2   5        126.02        121.66         2.29 o                         
  -3  -2   5        390.72        397.25         4.63 o                         
  -2  -2   5         66.62         74.07         1.19 o                         
  -1  -2   5        906.61        954.25        10.12 o                         
   0  -2   5          6.27          7.66         0.66 o                         
   1  -2   5        867.70        889.55         8.27 o                         
   2  -2   5        507.78        519.60         5.85 o                         
   3  -2   5        664.27        701.30         7.23 o                         
   4  -2   5        131.97        133.89         2.09 o                         
   5  -2   5        198.55        187.53         2.77 o                         
   6  -2   5        186.42        176.94         2.80 o                         
   7  -2   5          0.69         -0.41         0.72 o                         
   8  -2   5          0.42          2.19         0.92 o                         
   9  -2   5          0.66         -0.29         0.68 o                         
  -9  -1   5          0.05          1.17         1.50 o                         
  -8  -1   5          0.74         -0.56         0.56 o                         
  -7  -1   5         63.84         55.76         2.64 o                         
  -6  -1   5          3.65          4.24         1.18 o                         
  -5  -1   5        144.48        139.74         2.10 o                         
  -4  -1   5          7.44          8.36         0.65 o                         
  -3  -1   5          5.03          5.29         0.59 o                         
  -2  -1   5         33.63         38.89         1.06 o                         
  -1  -1   5         67.08         67.97         1.12 o                         
   0  -1   5        412.75        456.19         5.64 o                         
   2  -1   5        392.64        367.99         3.99 o                         
   3  -1   5          3.03          2.83         0.61 o                         
   4  -1   5          4.79          3.21         0.69 o                         
   5  -1   5        301.71        300.97         3.60 o                         
   6  -1   5         15.01         12.04         0.97 o                         
   7  -1   5          0.00         -0.76         0.81 o                         
   8  -1   5          0.18         -0.14         0.86 o                         
   9  -1   5          8.36          9.76         1.42 o                         
  10  -1   5          0.53          0.73         0.76 o                         
  -9   0   5          0.75         -0.63         1.34 o                         
  -8   0   5         14.17         14.40         1.16 o                         
  -7   0   5         13.74         16.51         1.20 o                         
  -6   0   5          8.21          7.84         0.98 o                         
  -5   0   5         14.75         12.23         0.59 o                         
  -4   0   5          0.35          0.35         0.48 o                         
  -3   0   5          2.57          5.39         0.49 o                         
  -2   0   5          0.52          0.30         0.76 o                         
  -1   0   5         80.15         85.64         1.73 o                         
   0   0   5        276.00        268.35         3.53 o                         
   1   0   5        352.78        404.16         4.56 o                         
   2   0   5         48.26         56.35         1.38 o                         
   3   0   5        728.39        769.71         9.03 o                         
   4   0   5        231.30        246.94         3.27 o                         
   5   0   5        255.43        253.42         3.19 o                         
   6   0   5         11.84         10.02         0.88 o                         
   7   0   5         16.54         16.51         1.07 o                         
   8   0   5          0.84          0.60         0.98 o                         
   9   0   5          0.50          0.97         1.02 o                         
  10   0   5          0.89          1.37         0.81 o                         
  -9   1   5          0.75          1.04         1.47 o                         
  -8   1   5          0.21          0.67         0.97 o                         
  -7   1   5          0.91          1.81         0.98 o                         
  -6   1   5         15.01         15.94         1.11 o                         
  -5   1   5          9.61          9.28         0.80 o                         
  -4   1   5          0.10          0.16         0.67 o                         
  -3   1   5        269.92        274.53         3.36 o                         
  -2   1   5        265.08        233.10         3.23 o                         
  -1   1   5       1074.81       1065.96        11.24 o                         
   0   1   5       1508.02       1567.28        16.30 o                         
   1   1   5         78.02         94.84         1.71 o                         
   2   1   5         91.75         87.60         1.36 o                         
   3   1   5          0.08          4.78         1.16 o                         
   4   1   5        201.00        200.66         3.14 o                         
   5   1   5        163.72        166.28         2.30 o                         
   6   1   5         23.85         23.91         1.02 o                         
   7   1   5         11.06          9.36         0.96 o                         
   8   1   5         18.71         20.45         1.28 o                         
   9   1   5          1.71         -0.56         0.90 o                         
  10   1   5          1.37          0.76         1.46 o                         
  -9   2   5          0.16          0.55         1.45 o                         
  -8   2   5          6.47          8.27         1.28 o                         
  -7   2   5          9.80         13.31         1.27 o                         
  -6   2   5          0.70          1.36         0.98 o                         
  -5   2   5          4.90          6.87         0.92 o                         
  -4   2   5          7.57          5.43         0.47 o                         
  -3   2   5          3.86          5.42         0.64 o                         
  -2   2   5        500.03        481.13         5.46 o                         
  -1   2   5        614.34        611.25         7.39 o                         
   0   2   5         29.40         35.45         1.01 o                         
   1   2   5         79.26         75.70         1.26 o                         
   2   2   5          3.59          7.95         0.62 o                         
   3   2   5          2.58          1.41         0.60 o                         
   4   2   5        247.78        230.98         3.02 o                         
   5   2   5         51.31         47.76         1.32 o                         
   6   2   5          8.80          7.82         0.89 o                         
   7   2   5         63.82         64.99         1.86 o                         
   8   2   5         20.98         22.02         1.30 o                         
   9   2   5          1.25          1.11         1.02 o                         
  10   2   5         12.53         12.80         1.29 o                         
  -8   3   5          0.15         -0.25         1.09 o                         
  -7   3   5          1.35          0.22         1.17 o                         
  -6   3   5         25.88         27.21         1.38 o                         
  -5   3   5         34.29         41.39         1.51 o                         
  -4   3   5         35.89         32.56         1.44 o                         
  -3   3   5         15.72         13.73         0.62 o                         
  -2   3   5         10.81         12.75         0.80 o                         
  -1   3   5        358.98        393.35         4.98 o                         
   0   3   5        194.51        206.83         2.93 o                         
   1   3   5       1813.90       1768.82        18.46 o                         
   2   3   5         14.97         10.15         0.86 o                         
   3   3   5        104.79        104.65         1.56 o                         
   4   3   5        162.51        148.94         2.01 o                         
   5   3   5         66.37         84.73         1.44 o                         
   6   3   5         11.02         11.70         0.89 o                         
   7   3   5          8.32          9.33         0.91 o                         
   8   3   5          6.16          8.79         1.03 o                         
   9   3   5         40.51         42.98         1.59 o                         
  10   3   5          3.55          6.49         1.19 o                         
  -8   4   5          0.65          0.77         1.11 o                         
  -7   4   5         44.91         45.55         1.83 o                         
  -6   4   5          1.41          3.18         1.00 o                         
  -5   4   5         11.03         14.15         1.19 o                         
  -4   4   5          0.00         -0.53         0.93 o                         
  -3   4   5        157.05        170.30         3.16 o                         
  -2   4   5        786.87        776.42         7.85 o                         
  -1   4   5         60.30         50.86         1.32 o                         
   0   4   5       1697.14       1609.85        15.55 o                         
   1   4   5        205.77        183.69         1.97 o                         
   2   4   5         11.89         22.15         0.75 o                         
   3   4   5        257.62        264.36         2.79 o                         
   4   4   5        351.47        355.25         4.16 o                         
   5   4   5          7.69          6.32         0.62 o                         
   6   4   5        211.04        200.85         2.49 o                         
   7   4   5         28.88         28.78         1.04 o                         
   8   4   5          7.02          6.65         0.81 o                         
   9   4   5          0.03         -0.58         0.90 o                         
  10   4   5          0.00         -0.52         0.94 o                         
  -8   5   5          0.31          1.49         1.44 o                         
  -7   5   5          3.87          4.05         1.13 o                         
  -6   5   5          0.00          0.54         1.00 o                         
  -5   5   5         54.32         55.00         1.78 o                         
  -4   5   5         49.40         56.37         2.09 o                         
  -3   5   5          9.12         19.17         1.54 o                         
  -2   5   5         92.57         86.14         1.56 o                         
  -1   5   5         18.82         30.15         0.93 o                         
   0   5   5          9.34         10.61         0.94 o                         
   1   5   5         73.72         83.81         1.32 o                         
   2   5   5        852.62        886.66         7.74 o                         
   3   5   5         19.14         16.43         0.58 o                         
   4   5   5        159.86        182.89         1.93 o                         
   5   5   5        279.56        275.09         2.93 o                         
   6   5   5         13.83         17.83         0.83 o                         
   7   5   5         29.79         30.92         1.17 o                         
   8   5   5          0.07         -0.35         0.75 o                         
   9   5   5         13.87         11.91         1.01 o                         
  10   5   5          1.03          3.28         0.82 o                         
  -7   6   5          7.55          6.88         1.72 o                         
  -6   6   5          3.24          4.72         1.01 o                         
  -5   6   5          3.20          2.98         0.90 o                         
  -4   6   5         82.13         91.90         2.51 o                         
  -3   6   5          1.21          3.47         1.02 o                         
  -2   6   5          0.38          4.55         0.73 o                         
  -1   6   5        146.98        160.82         2.37 o                         
   0   6   5        691.19        683.72         6.51 o                         
   1   6   5        148.55        158.22         1.80 o                         
   2   6   5        115.74        120.40         1.51 o                         
   3   6   5        126.17        131.27         1.49 o                         
   4   6   5         57.05         52.02         0.90 o                         
   5   6   5         58.51         48.80         1.00 o                         
   6   6   5         33.41         36.57         1.00 o                         
   7   6   5         11.50         17.89         0.81 o                         
   8   6   5         13.20         10.37         0.90 o                         
   9   6   5          4.56          3.72         0.59 o                         
  10   6   5         10.45         10.52         1.34 o                         
  -7   7   5          0.02          0.87         1.16 o                         
  -6   7   5         29.70         33.32         1.46 o                         
  -5   7   5         31.46         34.36         1.57 o                         
  -4   7   5         33.02         42.97         1.79 o                         
  -3   7   5         12.79         12.81         1.15 o                         
  -2   7   5        129.77        114.35         1.92 o                         
  -1   7   5          6.52          9.05         0.63 o                         
   0   7   5         77.39         77.47         1.23 o                         
   1   7   5         13.72         15.86         0.58 o                         
   2   7   5        208.62        219.41         2.10 o                         
   3   7   5        206.00        181.19         1.84 o                         
   4   7   5        239.90        236.34         2.32 o                         
   5   7   5         31.11         32.94         0.85 o                         
   6   7   5         37.73         40.53         1.21 o                         
   7   7   5          8.36          8.48         0.71 o                         
   8   7   5          4.76          3.59         0.93 o                         
   9   7   5         31.62         39.42         1.34 o                         
  10   7   5          8.02          7.49         1.10 o                         
  -6   8   5         14.83         18.07         1.75 o                         
  -5   8   5          3.76          5.20         0.92 o                         
  -4   8   5          1.83          4.93         1.12 o                         
  -3   8   5         26.05         29.00         2.14 o                         
  -2   8   5        178.93        188.16         3.58 o                         
  -1   8   5         13.78          9.85         0.71 o                         
   0   8   5          5.44          5.06         0.59 o                         
   1   8   5        117.46        106.21         1.43 o                         
   2   8   5         12.57         14.48         0.57 o                         
   3   8   5         48.11         42.00         1.17 o                         
   4   8   5        690.59        684.64         6.90 o                         
   5   8   5          2.14          1.09         0.38 o                         
   6   8   5         21.24         19.37         0.75 o                         
   7   8   5          1.23          1.26         0.70 o                         
   8   8   5         25.04         26.84         1.03 o                         
   9   8   5          0.20          0.60         0.69 o                         
  10   8   5          1.73          1.81         0.70 o                         
  -6   9   5          4.50          5.43         1.12 o                         
  -5   9   5          5.66          7.08         1.80 o                         
  -4   9   5         45.05         50.20         1.96 o                         
  -3   9   5         21.91         23.77         1.32 o                         
  -2   9   5          0.16         -0.15         0.44 o                         
  -1   9   5         95.86         91.34         1.80 o                         
   0   9   5          2.52          2.82         0.56 o                         
   1   9   5        144.64        155.59         1.66 o                         
   2   9   5        429.83        425.54         3.97 o                         
   3   9   5        183.98        173.12         3.86 o                         
   4   9   5         10.11         10.85         1.22 o                         
   5   9   5         12.26          8.34         0.94 o                         
   6   9   5         52.66         51.07         1.79 o                         
   7   9   5          1.06          1.63         0.53 o                         
   8   9   5          2.16          1.06         0.70 o                         
   9   9   5          8.90         11.21         1.42 o                         
  -5  10   5          0.60          1.27         0.71 o                         
  -4  10   5          4.06          2.61         0.59 o                         
  -3  10   5          3.08          4.35         0.88 o                         
  -2  10   5          8.50          9.93         0.90 o                         
  -1  10   5          4.09          6.02         0.77 o                         
   0  10   5        175.89        183.73         2.52 o                         
   1  10   5        122.99        110.73         1.44 o                         
   2  10   5          1.06          1.05         0.95 o                         
   3  10   5          4.31          6.45         1.12 o                         
   4  10   5         60.80         58.75         2.76 o                         
   5  10   5          0.14          1.00         0.96 o                         
   6  10   5         16.65         18.00         1.17 o                         
   7  10   5          2.12          3.54         1.21 o                         
   8  10   5          4.01          3.05         1.33 o                         
  -4  11   5          1.35          2.00         0.86 o                         
  -3  11   5          0.30         -0.21         0.79 o                         
  -2  11   5          1.97          1.00         0.62 o                         
  -1  11   5          6.03          4.00         0.75 o                         
   0  11   5          5.14          9.84         1.30 o                         
   1  11   5         23.54         23.57         1.25 o                         
   2  11   5          8.62          9.01         1.14 o                         
   3  11   5          0.05          1.76         1.07 o                         
   4  11   5         14.84         14.47         1.16 o                         
   5  11   5          4.48          9.73         1.25 o                         
   6  11   5         21.39         23.35         2.14 o                         
   7  11   5         17.53         28.30         2.88 o                         
   8  11   5          0.13         -0.63         2.05 o                         
  -2  12   5          1.04          1.24         0.69 o                         
  -1  12   5          3.54          5.45         0.89 o                         
   0  12   5          1.34          2.93         0.60 o                         
   1  12   5         11.20          9.31         1.68 o                         
   2  12   5          3.02          4.95         1.07 o                         
   3  12   5          0.03          1.15         1.28 o                         
   4  12   5          9.10          8.95         1.54 o                         
   5  12   5         35.00         39.60         2.81 o                         
   6  12   5          0.93          0.59         2.38 o                         
   7  12   5          5.00          3.29         1.99 o                         
   0  13   5          0.60          0.12         0.65 o                         
   1  13   5          2.65          2.88         1.60 o                         
   2  13   5         22.65         21.28         2.04 o                         
   3  13   5          9.72         13.18         2.00 o                         
   4  13   5          9.31          6.68         2.36 o                         
   5  13   5          3.38          6.27         2.42 o                         
  -2  -9   6         21.86         25.42         1.70 o                         
  -1  -9   6          0.67          0.55         0.53 o                         
   0  -9   6          0.04          0.31         0.51 o                         
   1  -9   6          8.26         12.88         0.99 o                         
  -4  -8   6         29.96         33.54         1.86 o                         
  -3  -8   6          0.21          0.93         0.66 o                         
  -2  -8   6         36.35         32.69         1.51 o                         
  -1  -8   6         19.84         18.95         1.31 o                         
   0  -8   6         14.69         13.75         0.94 o                         
   1  -8   6         21.91         25.43         1.25 o                         
   2  -8   6          9.31         11.03         1.11 o                         
   3  -8   6          0.46          0.02         0.67 o                         
   4  -8   6          1.24          1.39         1.02 o                         
  -5  -7   6          0.00         -0.47         1.02 o                         
  -4  -7   6         98.23        102.55         2.47 o                         
  -3  -7   6          7.57          8.16         0.84 o                         
  -2  -7   6          0.86          0.70         0.51 o                         
  -1  -7   6         33.10         33.35         1.24 o                         
   0  -7   6         90.00         90.27         1.67 o                         
   1  -7   6          1.49          1.18         0.75 o                         
   2  -7   6          3.16          3.46         0.70 o                         
   3  -7   6          1.10          0.30         0.60 o                         
   4  -7   6          1.56          2.64         0.83 o                         
   5  -7   6          3.35          5.44         1.48 o                         
  -6  -6   6         18.90         18.28         1.42 o                         
  -5  -6   6         15.83         18.44         1.19 o                         
  -4  -6   6         28.72         30.77         1.28 o                         
  -3  -6   6          9.30          8.94         1.11 o                         
  -2  -6   6        152.77        153.77         2.52 o                         
  -1  -6   6          8.37         11.14         0.91 o                         
   0  -6   6        219.65        210.19         2.68 o                         
   1  -6   6         24.46         24.09         0.93 o                         
   2  -6   6          0.17         -0.51         0.70 o                         
   3  -6   6          2.50          1.78         0.78 o                         
   4  -6   6          2.25          5.48         1.01 o                         
   5  -6   6          1.11         -0.07         0.99 o                         
   6  -6   6          0.84          0.98         1.31 o                         
  -7  -5   6          0.12          0.51         0.94 o                         
  -6  -5   6          4.47          3.12         0.96 o                         
  -5  -5   6          5.52          7.72         0.92 o                         
  -4  -5   6         16.71         19.38         1.22 o                         
  -3  -5   6         21.93         26.62         1.42 o                         
  -2  -5   6        327.71        332.09         4.27 o                         
  -1  -5   6        118.45        113.45         2.09 o                         
   0  -5   6         21.74         26.72         0.95 o                         
   1  -5   6          1.00          1.04         0.58 o                         
   2  -5   6        103.53        106.70         1.76 o                         
   3  -5   6          8.10          9.14         0.99 o                         
   4  -5   6         34.27         35.80         1.98 o                         
   5  -5   6         23.39         22.84         1.32 o                         
   6  -5   6          1.25          0.84         1.06 o                         
   7  -5   6          3.23          5.39         1.44 o                         
  -7  -4   6          1.04          1.75         0.74 o                         
  -6  -4   6          3.72          2.61         0.72 o                         
  -5  -4   6         12.14         10.97         0.96 o                         
  -4  -4   6        336.05        333.67         4.73 o                         
  -3  -4   6         21.25         24.55         1.22 o                         
  -2  -4   6         38.79         32.44         1.18 o                         
  -1  -4   6         34.66         33.08         1.12 o                         
   0  -4   6        204.12        200.32         2.78 o                         
   1  -4   6          7.63          5.97         0.58 o                         
   2  -4   6        188.10        172.67         2.27 o                         
   3  -4   6          4.45          7.07         0.92 o                         
   4  -4   6         63.67         66.23         1.88 o                         
   5  -4   6          1.96          2.72         1.03 o                         
   6  -4   6          1.11          1.67         1.02 o                         
   7  -4   6          2.74          2.59         1.32 o                         
   8  -4   6          4.24          4.41         1.88 o                         
  -8  -3   6          1.08         -0.21         0.99 o                         
  -7  -3   6          1.74          1.95         0.72 o                         
  -6  -3   6        158.55        147.50         2.25 o                         
  -5  -3   6         45.82         41.39         1.58 o                         
  -4  -3   6          8.94          9.38         0.90 o                         
  -3  -3   6        207.01        194.78         2.61 o                         
  -2  -3   6        263.59        256.50         2.64 o                         
  -1  -3   6         42.09         38.17         1.14 o                         
   0  -3   6         73.91         79.14         1.47 o                         
   1  -3   6          5.10          3.79         0.66 o                         
   2  -3   6        212.21        215.24         3.05 o                         
   3  -3   6          8.83          7.51         0.89 o                         
   4  -3   6        217.53        208.75         2.91 o                         
   5  -3   6        139.04        156.64         2.60 o                         
   6  -3   6         16.33         14.98         1.47 o                         
   7  -3   6          0.78          0.90         0.63 o                         
   8  -3   6          1.34         -0.15         1.27 o                         
   9  -3   6         27.06         32.21         2.86 o                         
  -8  -2   6          3.02          0.81         1.75 o                         
  -7  -2   6         77.80         78.28         1.79 o                         
  -6  -2   6          0.15         -0.32         0.75 o                         
  -5  -2   6          4.79          3.28         0.95 o                         
  -4  -2   6          7.40          8.12         0.99 o                         
  -3  -2   6         60.72         62.59         1.21 o                         
  -2  -2   6        225.93        219.89         3.12 o                         
  -1  -2   6        688.59        719.79         9.84 o                         
   0  -2   6        259.28        290.79         3.61 o                         
   1  -2   6        315.25        299.88         3.14 o                         
   2  -2   6         59.81         60.80         1.35 o                         
   3  -2   6        127.49        146.24         2.48 o                         
   4  -2   6        302.30        321.36         3.89 o                         
   5  -2   6          3.02          4.07         0.89 o                         
   6  -2   6          3.95          2.21         0.76 o                         
   7  -2   6         26.78         30.05         1.72 o                         
   8  -2   6         23.06         23.03         1.81 o                         
   9  -2   6          0.01          0.36         0.53 o                         
  -8  -1   6          8.14          9.29         2.03 o                         
  -7  -1   6         14.92         14.70         1.41 o                         
  -6  -1   6          0.17          0.92         0.51 o                         
  -5  -1   6         55.63         49.86         1.49 o                         
  -4  -1   6         21.65         19.15         0.92 o                         
  -3  -1   6          8.84         11.52         0.94 o                         
  -2  -1   6         79.99         78.25         1.68 o                         
  -1  -1   6        623.98        667.50         6.71 o                         
   0  -1   6        125.89        132.87         2.01 o                         
   1  -1   6        162.50        140.32         2.09 o                         
   2  -1   6        176.38        189.78         2.42 o                         
   3  -1   6          2.41          1.45         0.60 o                         
   4  -1   6         27.55         37.06         1.24 o                         
   5  -1   6          2.27          3.82         0.83 o                         
   6  -1   6         54.97         54.78         1.61 o                         
   7  -1   6          2.49          1.35         0.84 o                         
   8  -1   6          0.04          0.83         0.86 o                         
   9  -1   6          1.74          0.87         1.02 o                         
  10  -1   6          9.98          2.29         0.80 o                         
  -8   0   6          2.94          1.70         0.90 o                         
  -7   0   6         14.10         15.11         0.84 o                         
  -6   0   6         14.15         13.24         0.93 o                         
  -5   0   6         14.70         13.36         0.73 o                         
  -4   0   6         26.27         27.16         1.05 o                         
  -3   0   6         90.98         85.75         1.65 o                         
  -2   0   6         21.02         25.99         2.16 o                         
  -1   0   6         44.61         39.32         1.18 o                         
   0   0   6        583.67        601.62         6.66 o                         
   1   0   6         41.00         26.83         0.97 o                         
   2   0   6         11.18         12.76         0.61 o                         
   3   0   6        117.79        110.07         1.81 o                         
   4   0   6          2.67          9.96         1.33 o                         
   5   0   6         67.97         64.74         1.68 o                         
   6   0   6         11.18          8.48         0.93 o                         
   7   0   6         48.12         43.72         1.53 o                         
   8   0   6          1.73          3.08         0.96 o                         
   9   0   6          0.00          1.44         1.19 o                         
  10   0   6          2.99          1.90         1.38 o                         
  -8   1   6          3.23          2.75         1.03 o                         
  -7   1   6          0.24          0.95         1.02 o                         
  -6   1   6          5.20          6.18         0.92 o                         
  -5   1   6        110.22        109.16         1.76 o                         
  -4   1   6        261.91        268.44         3.01 o                         
  -3   1   6         53.56         58.37         1.25 o                         
  -2   1   6         59.90         63.24         1.51 o                         
  -1   1   6         42.11         45.45         1.13 o                         
   0   1   6          5.09          5.16         1.06 o                         
   1   1   6        721.04        776.87         9.43 o                         
   2   1   6        443.62        486.75         5.09 o                         
   3   1   6         17.29         18.77         1.56 o                         
   4   1   6         36.07         29.25         1.02 o                         
   5   1   6         93.46         92.82         2.13 o                         
   6   1   6          0.93         -0.06         0.92 o                         
   7   1   6          7.59          5.45         0.92 o                         
   8   1   6         22.32         17.52         1.16 o                         
   9   1   6         28.71         27.78         1.89 o                         
  10   1   6          0.20          1.47         1.20 o                         
  -8   2   6          0.06          1.07         1.09 o                         
  -7   2   6          8.11         10.74         1.30 o                         
  -6   2   6         84.34         83.04         2.43 o                         
  -5   2   6         91.76         85.71         1.87 o                         
  -4   2   6          2.12          3.83         0.56 o                         
  -3   2   6         33.47         39.45         1.18 o                         
  -2   2   6        117.32        133.57         2.51 o                         
  -1   2   6        221.78        242.06         3.07 o                         
   0   2   6         30.43         33.28         1.09 o                         
   1   2   6        158.89        149.81         2.83 o                         
   2   2   6         41.77         48.81         1.59 o                         
   3   2   6          1.32          0.77         0.56 o                         
   4   2   6         39.61         40.23         1.13 o                         
   5   2   6         34.34         37.45         1.34 o                         
   6   2   6         72.24         68.36         1.69 o                         
   7   2   6         19.76         15.35         1.24 o                         
   8   2   6          0.30         -0.43         0.92 o                         
   9   2   6         19.01         21.70         1.38 o                         
  10   2   6          1.14          1.99         0.93 o                         
  -8   3   6          0.08         -0.72         1.12 o                         
  -7   3   6         29.88         30.75         1.73 o                         
  -6   3   6         16.60         15.98         1.32 o                         
  -5   3   6         16.84         14.59         1.12 o                         
  -4   3   6          1.64          1.34         0.70 o                         
  -3   3   6        158.30        155.54         2.15 o                         
  -2   3   6         29.41         25.90         1.19 o                         
  -1   3   6        189.06        212.57         4.02 o                         
   0   3   6        176.35        185.59         2.53 o                         
   2   3   6        560.36        583.87         5.60 o                         
   3   3   6        228.05        230.44         3.39 o                         
   4   3   6        299.21        322.52         3.36 o                         
   5   3   6        111.29        117.25         1.96 o                         
   6   3   6        135.57        133.44         2.02 o                         
   7   3   6         30.94         33.93         1.46 o                         
   8   3   6          1.41          2.18         0.93 o                         
   9   3   6          1.19          0.75         1.00 o                         
  10   3   6          1.32          1.01         1.12 o                         
  -8   4   6          0.05         -1.25         1.25 o                         
  -7   4   6          1.40          1.16         1.13 o                         
  -6   4   6          3.42          5.91         1.06 o                         
  -5   4   6         75.90         62.77         1.82 o                         
  -4   4   6          2.67          2.43         0.67 o                         
  -3   4   6         11.34         10.83         0.61 o                         
  -2   4   6         69.89         70.91         1.55 o                         
  -1   4   6        220.64        219.86         3.29 o                         
   0   4   6        223.90        228.99         2.99 o                         
   1   4   6         28.65         15.23         0.75 o                         
   2   4   6         49.28         63.04         1.10 o                         
   3   4   6         27.16         32.22         1.24 o                         
   4   4   6         28.00         31.91         0.94 o                         
   5   4   6         12.85          9.07         0.75 o                         
   6   4   6         70.94         66.09         1.45 o                         
   7   4   6         23.61         26.99         1.10 o                         
   8   4   6          1.72          0.14         0.74 o                         
   9   4   6          7.85          9.10         1.00 o                         
  10   4   6          2.73          1.41         0.82 o                         
  -8   5   6          0.78          2.17         1.45 o                         
  -7   5   6          3.96          2.58         1.30 o                         
  -6   5   6          0.70          1.63         1.16 o                         
  -5   5   6          4.66          5.52         1.19 o                         
  -4   5   6          1.27          2.72         1.06 o                         
  -3   5   6         22.32         22.17         1.09 o                         
  -2   5   6         75.39         87.79         1.57 o                         
  -1   5   6        323.95        332.88         3.76 o                         
   0   5   6          5.80         10.97         0.73 o                         
   1   5   6        133.46        152.34         1.83 o                         
   2   5   6          4.35          2.50         0.52 o                         
   3   5   6          8.95          9.65         0.64 o                         
   4   5   6         23.61         18.61         0.74 o                         
   5   5   6         38.26         37.08         1.06 o                         
   6   5   6          3.14          4.74         0.72 o                         
   7   5   6         14.22         15.20         0.93 o                         
   8   5   6          0.62          1.69         0.82 o                         
   9   5   6         11.32          9.94         1.02 o                         
  10   5   6          6.86          4.98         0.80 o                         
  -7   6   6          0.69          0.19         1.24 o                         
  -6   6   6          6.49          8.83         1.57 o                         
  -5   6   6         28.46         29.81         1.97 o                         
  -4   6   6          0.59          5.84         1.13 o                         
  -3   6   6        148.63        155.79         2.34 o                         
  -2   6   6         62.86         56.19         1.12 o                         
  -1   6   6          2.23          2.90         0.67 o                         
   0   6   6         66.19         71.44         1.50 o                         
   1   6   6        788.37        780.09         7.42 o                         
   2   6   6        290.96        257.49         2.65 o                         
   3   6   6        108.75        104.37         1.43 o                         
   4   6   6         53.51         56.15         1.00 o                         
   5   6   6         40.18         42.45         1.08 o                         
   6   6   6         54.84         52.51         1.15 o                         
   7   6   6          0.60          1.59         0.64 o                         
   8   6   6        109.62        124.84         2.48 o                         
   9   6   6          0.03         -0.74         0.87 o                         
  10   6   6          4.35          2.25         0.82 o                         
  -7   7   6          2.81          3.36         1.23 o                         
  -6   7   6         15.65         18.54         1.37 o                         
  -5   7   6          3.75          2.94         1.12 o                         
  -4   7   6         12.82         13.07         1.28 o                         
  -3   7   6         66.17         67.01         2.69 o                         
  -2   7   6         11.77         15.90         0.93 o                         
  -1   7   6         83.19         92.63         1.49 o                         
   0   7   6        144.08        142.44         1.92 o                         
   1   7   6        300.19        285.46         2.85 o                         
   2   7   6        374.06        356.04         3.53 o                         
   3   7   6        165.69        164.15         1.91 o                         
   4   7   6          0.00          1.65         0.46 o                         
   5   7   6          1.44          2.56         0.53 o                         
   6   7   6         46.00         46.56         1.77 o                         
   7   7   6        109.28        111.09         1.76 o                         
   8   7   6         10.43         10.89         0.98 o                         
   9   7   6          1.73          1.97         0.68 o                         
  10   7   6          4.55          2.44         0.85 o                         
  -6   8   6          0.12          3.71         1.82 o                         
  -5   8   6          0.81         -0.93         0.93 o                         
  -4   8   6         31.97         34.22         1.84 o                         
  -3   8   6         12.98          9.58         1.10 o                         
  -2   8   6         19.23         17.99         1.36 o                         
  -1   8   6         61.83         61.70         1.34 o                         
   0   8   6         19.60         19.59         0.77 o                         
   1   8   6          0.46          0.42         0.50 o                         
   2   8   6        262.77        267.79         2.65 o                         
   3   8   6          0.94          0.61         0.43 o                         
   4   8   6         64.23         65.23         0.99 o                         
   5   8   6        127.54        136.54         1.56 o                         
   6   8   6        110.51        104.77         1.58 o                         
   7   8   6         76.36         73.17         1.51 o                         
   8   8   6          3.73          1.53         0.60 o                         
   9   8   6          0.97          0.82         0.68 o                         
  10   8   6          2.29          0.87         0.72 o                         
  -5   9   6          0.33          0.55         0.85 o                         
  -4   9   6          2.64          2.84         1.17 o                         
  -3   9   6          0.51          0.83         1.09 o                         
  -2   9   6         11.16         11.07         2.20 o                         
  -1   9   6          7.13         10.28         0.85 o                         
   0   9   6         87.68         93.06         1.49 o                         
   1   9   6          0.68          0.41         0.55 o                         
   2   9   6         47.73         42.71         0.97 o                         
   3   9   6         92.30         85.90         1.30 o                         
   4   9   6         60.73         55.53         1.74 o                         
   5   9   6         92.46        107.51         2.31 o                         
   6   9   6         38.26         35.71         0.87 o                         
   7   9   6          0.77         -0.12         0.53 o                         
   8   9   6          3.86          7.64         0.79 o                         
   9   9   6          5.16          2.60         0.74 o                         
  -5  10   6          4.08          4.78         1.02 o                         
  -4  10   6          0.08          2.63         1.05 o                         
  -3  10   6          1.20          1.00         1.09 o                         
  -2  10   6         57.20         63.72         1.99 o                         
  -1  10   6         11.72          9.25         1.09 o                         
   0  10   6         11.72          8.68         0.71 o                         
   1  10   6         40.04         41.32         1.13 o                         
   2  10   6         24.16         24.70         0.88 o                         
   3  10   6          2.19          1.14         0.93 o                         
   4  10   6          1.51          3.58         1.04 o                         
   5  10   6          0.96          2.78         0.97 o                         
   6  10   6         32.14         37.11         2.13 o                         
   7  10   6          0.10          0.29         1.29 o                         
   8  10   6          9.64         11.14         1.38 o                         
   9  10   6         13.12         21.59         1.19 o                         
  -4  11   6          2.70          2.90         1.09 o                         
  -3  11   6         10.95         14.49         1.41 o                         
  -2  11   6          2.73          1.44         1.01 o                         
  -1  11   6         18.00         20.11         1.38 o                         
   0  11   6         14.34         16.75         1.37 o                         
   1  11   6          2.73          2.62         0.49 o                         
   2  11   6         13.27         14.77         1.35 o                         
   3  11   6         43.57         43.05         2.80 o                         
   4  11   6          8.65          9.13         1.28 o                         
   5  11   6         21.27         20.68         1.53 o                         
   6  11   6          0.01          1.47         1.08 o                         
   7  11   6         11.77         15.36         1.80 o                         
   8  11   6          0.02          0.20         1.79 o                         
  -2  12   6          0.60          1.58         0.65 o                         
  -1  12   6          0.36         -0.09         0.86 o                         
   0  12   6          1.14          1.88         0.63 o                         
   1  12   6          0.12         -0.05         0.47 o                         
   2  12   6          6.79          6.12         1.09 o                         
   3  12   6          1.84          2.52         1.21 o                         
   4  12   6          5.49          3.31         1.29 o                         
   5  12   6          2.82          3.40         1.25 o                         
   6  12   6         12.86         13.25         1.91 o                         
   7  12   6          0.29          0.25         2.08 o                         
   0  13   6          1.53          1.97         0.74 o                         
   1  13   6          1.76          2.27         1.55 o                         
   2  13   6          0.00         -0.58         1.29 o                         
   3  13   6          7.54          7.33         1.59 o                         
   4  13   6         12.88         15.68         2.18 o                         
   5  13   6          4.20          5.22         2.33 o                         
  -2  -8   7         10.86          9.92         1.15 o                         
  -1  -8   7          4.35          2.67         0.71 o                         
   0  -8   7          0.13          0.14         1.01 o                         
   1  -8   7          2.24          1.29         0.83 o                         
   2  -8   7          3.04          5.24         0.99 o                         
  -4  -7   7         34.93         36.80         2.00 o                         
  -3  -7   7          0.25         -0.41         0.41 o                         
  -2  -7   7          0.66          1.20         0.77 o                         
  -1  -7   7          0.03          0.91         0.48 o                         
   0  -7   7          2.84          5.32         1.03 o                         
   1  -7   7          2.57          1.33         0.68 o                         
   2  -7   7         17.68         15.27         1.01 o                         
   3  -7   7          3.28          1.26         0.62 o                         
   4  -7   7          8.35          6.58         1.62 o                         
  -5  -6   7          1.57          4.60         1.08 o                         
  -4  -6   7          6.57         11.25         1.34 o                         
  -3  -6   7          3.94          6.50         1.13 o                         
  -2  -6   7         81.24         79.07         1.94 o                         
  -1  -6   7         75.57         73.34         2.03 o                         
   0  -6   7         36.69         37.99         1.44 o                         
   1  -6   7         21.29         18.53         1.04 o                         
   2  -6   7         30.87         30.20         1.51 o                         
   3  -6   7         28.69         28.20         1.64 o                         
   4  -6   7         37.16         41.15         1.94 o                         
   5  -6   7         26.76         32.44         3.50 o                         
   6  -6   7          0.85          1.30         1.10 o                         
  -6  -5   7          4.92          4.05         0.85 o                         
  -5  -5   7          1.85          2.71         0.95 o                         
  -4  -5   7          4.31          4.44         0.87 o                         
  -3  -5   7         38.73         39.01         1.88 o                         
  -2  -5   7         31.71         34.66         1.30 o                         
  -1  -5   7        119.73        111.50         2.18 o                         
   0  -5   7        248.17        238.99         2.96 o                         
   1  -5   7        269.08        268.24         3.13 o                         
   2  -5   7         77.54         74.46         1.51 o                         
   3  -5   7          0.02         -0.35         0.70 o                         
   4  -5   7          8.99          6.22         0.84 o                         
   5  -5   7          2.38          1.50         1.11 o                         
   6  -5   7         13.86         10.94         1.37 o                         
   7  -5   7          0.82          3.24         2.83 o                         
  -7  -4   7          1.79          0.65         0.92 o                         
  -6  -4   7         11.45         12.38         1.12 o                         
  -5  -4   7          5.38          3.26         1.23 o                         
  -4  -4   7          1.71          1.64         1.08 o                         
  -3  -4   7        175.46        180.20         2.36 o                         
  -2  -4   7         34.36         36.74         1.14 o                         
  -1  -4   7        123.45        119.38         1.87 o                         
   0  -4   7          1.78          1.36         0.78 o                         
   1  -4   7         48.48         45.85         1.13 o                         
   2  -4   7         36.17         35.40         1.10 o                         
   3  -4   7          2.26          2.13         0.85 o                         
   4  -4   7        109.83         84.65         2.24 o                         
   5  -4   7          2.90          1.40         1.03 o                         
   6  -4   7          4.80          4.66         1.09 o                         
   7  -4   7          7.76         10.08         1.47 o                         
   8  -4   7          9.99         10.89         1.62 o                         
  -7  -3   7          9.45          6.94         1.24 o                         
  -6  -3   7          5.25          4.81         0.93 o                         
  -5  -3   7          2.82          1.84         0.89 o                         
  -4  -3   7         76.94         74.31         1.70 o                         
  -3  -3   7         17.64         17.95         0.87 o                         
  -2  -3   7          1.77          3.05         0.53 o                         
  -1  -3   7         38.20         35.77         1.27 o                         
   0  -3   7          5.24          4.54         0.82 o                         
   1  -3   7        144.43        153.84         2.63 o                         
   2  -3   7         70.33         69.38         1.34 o                         
   3  -3   7         72.33         65.42         1.66 o                         
   4  -3   7          0.45          1.97         0.93 o                         
   5  -3   7          1.40          1.34         1.09 o                         
   6  -3   7        106.24         98.65         2.37 o                         
   7  -3   7         19.14         15.31         1.29 o                         
   8  -3   7          1.90          5.00         1.39 o                         
  -7  -2   7          1.03         -0.65         1.63 o                         
  -6  -2   7         22.75         20.20         1.15 o                         
  -5  -2   7         42.31         41.17         1.74 o                         
  -4  -2   7          6.98          9.90         0.56 o                         
  -3  -2   7        132.64        137.22         1.93 o                         
  -2  -2   7          8.49         10.30         0.70 o                         
  -1  -2   7         43.89         50.67         1.28 o                         
   0  -2   7          0.64          1.36         0.68 o                         
   1  -2   7         15.81         19.41         1.45 o                         
   2  -2   7         17.40         13.84         0.93 o                         
   3  -2   7          8.65          6.89         0.85 o                         
   4  -2   7         19.83         21.12         1.08 o                         
   5  -2   7         10.32         12.05         1.00 o                         
   6  -2   7         97.60        104.70         2.08 o                         
   7  -2   7          0.29         -0.16         0.56 o                         
   8  -2   7          1.59          1.20         0.81 o                         
   9  -2   7          5.80          3.91         1.58 o                         
  -8  -1   7          1.39          0.49         1.44 o                         
  -7  -1   7          6.83          3.27         1.29 o                         
  -6  -1   7          7.22          9.01         0.91 o                         
  -5  -1   7         10.74          8.24         0.79 o                         
  -4  -1   7          7.48          6.84         0.65 o                         
  -3  -1   7          5.87          5.18         0.71 o                         
  -2  -1   7         52.39         57.83         2.02 o                         
  -1  -1   7         59.53         61.98         1.13 o                         
   0  -1   7          1.88          0.66         0.58 o                         
   1  -1   7         80.26         76.30         1.71 o                         
   2  -1   7          5.89          6.30         0.74 o                         
   3  -1   7         22.06         26.41         1.19 o                         
   4  -1   7         29.53         31.63         1.24 o                         
   5  -1   7          0.65         -0.14         0.80 o                         
   6  -1   7          7.06          7.58         0.91 o                         
   7  -1   7          0.00         -0.75         0.75 o                         
   8  -1   7          4.44          5.15         1.24 o                         
   9  -1   7          0.12         -0.12         0.74 o                         
  -8   0   7          1.15          1.38         1.79 o                         
  -7   0   7          9.12          8.24         1.03 o                         
  -6   0   7          0.55          1.63         0.76 o                         
  -5   0   7         65.29         70.88         1.79 o                         
  -4   0   7          7.83          7.05         0.84 o                         
  -3   0   7          1.80          3.33         0.77 o                         
  -2   0   7        342.21        345.98         6.08 o                         
  -1   0   7        242.95        278.52         3.88 o                         
   0   0   7         25.36         30.44         1.60 o                         
   1   0   7        164.59        185.62         2.41 o                         
   2   0   7        630.68        620.38         6.41 o                         
   3   0   7         24.29         27.45         1.40 o                         
   4   0   7        207.34        195.40         2.76 o                         
   5   0   7        133.68        120.47         2.05 o                         
   6   0   7         92.58        104.96         1.92 o                         
   7   0   7          2.09          1.39         0.95 o                         
   8   0   7          1.24          1.52         1.06 o                         
   9   0   7          0.05          0.18         0.82 o                         
  10   0   7          2.07          2.67         1.92 o                         
  -8   1   7         12.90          8.83         1.24 o                         
  -7   1   7          2.72          2.75         0.98 o                         
  -6   1   7         13.42         20.00         1.16 o                         
  -5   1   7          4.98          2.75         1.11 o                         
  -4   1   7          5.70          6.34         0.69 o                         
  -3   1   7          3.01          0.51         0.60 o                         
  -2   1   7         12.92         11.78         1.04 o                         
  -1   1   7          2.26          1.24         0.71 o                         
   0   1   7        351.69        357.12         4.20 o                         
   1   1   7         24.89         29.19         1.28 o                         
   2   1   7         82.11         78.14         1.19 o                         
   3   1   7         65.30         64.05         1.33 o                         
   4   1   7        141.25        140.59         2.27 o                         
   5   1   7         19.11         25.79         1.07 o                         
   6   1   7          2.62          3.24         0.94 o                         
   7   1   7        112.19        109.02         3.08 o                         
   8   1   7          6.90          6.56         1.59 o                         
   9   1   7         23.95         22.91         2.00 o                         
  10   1   7          1.55          1.47         0.82 o                         
  -8   2   7          1.21          1.56         1.20 o                         
  -7   2   7          4.73          2.07         1.17 o                         
  -6   2   7         54.68         49.82         2.17 o                         
  -5   2   7         32.19         31.05         1.07 o                         
  -4   2   7         83.59         81.78         2.64 o                         
  -3   2   7         23.41         32.05         1.09 o                         
  -2   2   7          0.14          0.05         0.74 o                         
  -1   2   7          2.20          6.34         0.71 o                         
   0   2   7         29.13         35.31         1.43 o                         
   1   2   7        365.83        376.02         4.92 o                         
   2   2   7        112.86        129.65         2.29 o                         
   3   2   7         58.30         60.52         1.28 o                         
   4   2   7        163.80        159.77         2.67 o                         
   5   2   7          2.98          1.34         0.71 o                         
   6   2   7          0.56          2.81         0.81 o                         
   7   2   7         78.04         79.96         1.92 o                         
   8   2   7          0.75          0.15         1.07 o                         
   9   2   7          0.02          1.89         1.02 o                         
  10   2   7          5.13          3.28         0.97 o                         
  -8   3   7          0.34          1.04         1.17 o                         
  -7   3   7          6.99          3.15         1.31 o                         
  -6   3   7          9.87         13.80         1.12 o                         
  -5   3   7          2.86          0.51         0.88 o                         
  -4   3   7          5.43          4.00         0.62 o                         
  -3   3   7        231.28        223.69         2.87 o                         
  -2   3   7        238.92        231.85         3.61 o                         
  -1   3   7         27.75         24.18         1.06 o                         
   0   3   7        280.93        299.12         3.74 o                         
   1   3   7         51.15         65.65         1.27 o                         
   2   3   7          0.03          3.93         0.70 o                         
   3   3   7         87.80        106.33         1.84 o                         
   4   3   7          2.03          2.77         0.66 o                         
   5   3   7         13.67         14.05         0.95 o                         
   6   3   7         22.18         22.01         1.01 o                         
   7   3   7          0.96          0.54         0.84 o                         
   8   3   7          0.03         -0.78         0.87 o                         
   9   3   7          0.83         -0.10         0.99 o                         
  10   3   7          6.76         11.19         1.55 o                         
  -7   4   7          2.21          0.29         1.09 o                         
  -6   4   7          0.73          0.30         1.05 o                         
  -5   4   7         29.09         26.71         1.35 o                         
  -4   4   7         63.21         69.60         1.34 o                         
  -3   4   7        264.87        260.17         3.28 o                         
  -2   4   7          0.05          2.33         0.69 o                         
  -1   4   7         12.39         11.14         0.99 o                         
   0   4   7        131.93        133.06         2.11 o                         
   1   4   7        355.01        374.58         4.14 o                         
   2   4   7         18.23         23.78         0.77 o                         
   3   4   7         24.00         17.78         0.82 o                         
   4   4   7        159.85        161.91         2.98 o                         
   5   4   7         78.62         80.92         1.42 o                         
   6   4   7          9.90         10.76         0.84 o                         
   7   4   7         12.50         11.82         0.98 o                         
   8   4   7          1.25          1.51         0.84 o                         
   9   4   7          2.93          2.11         0.94 o                         
  10   4   7          0.69          0.45         0.86 o                         
  -7   5   7          7.79          6.73         1.25 o                         
  -6   5   7          3.07          3.15         1.07 o                         
  -5   5   7         16.58         27.84         1.44 o                         
  -4   5   7         51.14         51.60         1.56 o                         
  -3   5   7        135.70        143.08         2.28 o                         
  -2   5   7         21.08         25.65         1.05 o                         
  -1   5   7        164.42        174.43         2.40 o                         
   0   5   7        345.73        329.78         3.77 o                         
   1   5   7          5.67          7.23         0.69 o                         
   2   5   7        478.85        479.04         4.75 o                         
   3   5   7        374.05        381.21         3.96 o                         
   4   5   7        408.75        406.84         5.13 o                         
   5   5   7         52.75         62.00         1.30 o                         
   6   5   7         40.43         53.04         1.22 o                         
   7   5   7          0.64          1.93         0.75 o                         
   8   5   7         11.48          9.29         0.91 o                         
   9   5   7          9.44         10.27         1.21 o                         
  10   5   7          0.01         -0.14         0.81 o                         
  -7   6   7          0.17         -1.05         1.28 o                         
  -6   6   7          7.11          7.39         1.09 o                         
  -5   6   7         95.37        101.49         2.42 o                         
  -4   6   7          8.66          7.60         1.17 o                         
  -3   6   7          0.16          0.21         0.82 o                         
  -2   6   7          3.31          1.54         0.76 o                         
  -1   6   7        135.55        134.30         2.10 o                         
   0   6   7         38.34         41.02         1.31 o                         
   1   6   7          7.30         10.37         0.70 o                         
   2   6   7        307.94        306.00         3.34 o                         
   3   6   7         24.68         20.22         1.04 o                         
   4   6   7          6.72          7.11         0.57 o                         
   5   6   7         13.91         15.30         0.72 o                         
   6   6   7          7.01          9.83         0.70 o                         
   7   6   7         25.50         27.03         1.46 o                         
   8   6   7          0.91          0.57         1.27 o                         
   9   6   7          1.40          0.42         0.63 o                         
  10   6   7          0.00         -1.10         1.10 o                         
  -6   7   7         20.75         20.05         1.48 o                         
  -5   7   7          4.28          5.67         1.10 o                         
  -4   7   7          0.04          0.51         1.36 o                         
  -3   7   7         42.39         36.33         1.83 o                         
  -2   7   7         83.33         84.10         1.57 o                         
  -1   7   7          8.37          7.74         0.68 o                         
   0   7   7        256.92        258.70         3.21 o                         
   1   7   7          1.41          0.18         0.59 o                         
   2   7   7          5.97          5.97         0.61 o                         
   3   7   7         10.32          6.79         0.60 o                         
   4   7   7          2.19          1.08         0.53 o                         
   5   7   7          0.05          0.87         0.55 o                         
   6   7   7         43.17         45.47         1.42 o                         
   7   7   7         22.24         24.70         1.38 o                         
   8   7   7          0.49          0.24         0.53 o                         
   9   7   7          5.01          4.34         0.67 o                         
  10   7   7          0.41          1.70         1.07 o                         
  -6   8   7          0.10          1.90         1.17 o                         
  -5   8   7          0.02          0.77         1.05 o                         
  -4   8   7         37.03         34.15         2.06 o                         
  -3   8   7          0.98          3.22         1.18 o                         
  -2   8   7         17.26         18.25         1.17 o                         
  -1   8   7          1.27          1.12         0.66 o                         
   0   8   7          0.06         -0.33         0.58 o                         
   1   8   7         53.22         52.36         1.11 o                         
   2   8   7         21.80         22.05         0.75 o                         
   3   8   7         48.73         51.12         1.14 o                         
   4   8   7         51.14         49.17         1.04 o                         
   5   8   7        349.22        325.85         3.11 o                         
   6   8   7         58.29         56.07         1.31 o                         
   7   8   7          0.73         -0.25         0.64 o                         
   8   8   7          6.21          5.32         0.81 o                         
   9   8   7          6.54          7.73         1.31 o                         
  10   8   7          0.47         -0.64         0.64 o                         
  -5   9   7          0.23         -0.88         0.88 o                         
  -4   9   7          1.06         -0.07         0.99 o                         
  -3   9   7         27.53         23.28         3.16 o                         
  -2   9   7         15.79         15.87         1.48 o                         
  -1   9   7         37.16         32.63         1.58 o                         
   0   9   7          2.48          1.72         0.62 o                         
   1   9   7          0.24         -0.55         0.55 o                         
   2   9   7          3.39          6.82         0.67 o                         
   3   9   7        405.06        382.40         3.43 o                         
   4   9   7        187.53        189.40         2.10 o                         
   5   9   7         13.83          9.97         0.71 o                         
   6   9   7          9.34         12.52         0.64 o                         
   7   9   7          0.06          0.55         0.71 o                         
   8   9   7         21.41         23.93         1.04 o                         
   9   9   7         24.86         26.72         1.83 o                         
  -4  10   7         27.24         31.18         3.23 o                         
  -3  10   7          2.37          1.97         0.93 o                         
  -2  10   7         14.28         18.38         1.29 o                         
  -1  10   7         19.95         20.42         1.52 o                         
   0  10   7         11.82         13.04         1.01 o                         
   1  10   7         65.36         56.46         1.60 o                         
   2  10   7          6.81          8.49         0.91 o                         
   3  10   7          1.66          0.43         0.44 o                         
   4  10   7         45.28         47.65         2.22 o                         
   5  10   7          0.80          3.80         0.96 o                         
   6  10   7          1.67          1.81         1.06 o                         
   7  10   7          5.39          3.58         0.92 o                         
   8  10   7         55.76         55.81         2.47 o                         
   9  10   7          6.18          7.20         0.93 o                         
  -3  11   7          1.34          1.78         1.40 o                         
  -2  11   7         24.88         23.36         1.70 o                         
  -1  11   7          0.91          0.24         0.60 o                         
   0  11   7          3.88          5.37         0.81 o                         
   1  11   7          9.25          8.45         0.82 o                         
   2  11   7          2.57          3.08         0.63 o                         
   3  11   7          1.96          1.54         1.08 o                         
   4  11   7         15.27         13.83         1.38 o                         
   5  11   7          3.68          3.63         1.50 o                         
   6  11   7         34.07         37.13         1.78 o                         
   7  11   7          1.57          1.48         1.22 o                         
   8  11   7          1.38          2.48         1.17 o                         
  -2  12   7          0.19          0.32         0.78 o                         
  -1  12   7          1.02          1.55         0.72 o                         
   0  12   7          1.16          0.65         0.78 o                         
   1  12   7          1.30          0.51         0.61 o                         
   2  12   7          5.78          4.79         1.25 o                         
   3  12   7          7.39          7.83         1.32 o                         
   4  12   7          0.30         -0.49         1.12 o                         
   5  12   7          3.77          4.47         1.26 o                         
   6  12   7         14.62         17.57         2.15 o                         
   7  12   7          0.26          4.22         2.15 o                         
   0  13   7          6.06          8.73         1.33 o                         
   1  13   7          0.37          0.56         0.41 o                         
   2  13   7          0.52          2.15         1.26 o                         
   3  13   7          5.42          5.74         1.69 o                         
   4  13   7         12.07         13.59         1.90 o                         
   5  13   7          6.75         10.77         2.91 o                         
  -3  -7   8          0.83          0.59         0.82 o                         
  -2  -7   8          1.78          2.81         0.82 o                         
  -1  -7   8          0.27          0.25         0.85 o                         
   0  -7   8          1.33          2.41         1.68 o                         
   1  -7   8          0.51         -0.15         1.13 o                         
   2  -7   8          1.67          1.44         0.87 o                         
   3  -7   8          0.70          0.56         0.58 o                         
  -4  -6   8          9.08          9.95         3.84 o                         
  -3  -6   8          9.51         11.40         1.73 o                         
  -2  -6   8         58.08         66.31         1.79 o                         
  -1  -6   8         17.69         17.05         1.46 o                         
   0  -6   8          1.06          0.13         0.72 o                         
   1  -6   8         10.17          8.23         0.89 o                         
   2  -6   8         63.58         59.69         1.70 o                         
   3  -6   8         24.52         25.29         1.22 o                         
   4  -6   8         23.38         26.54         2.19 o                         
   5  -6   8          0.02          0.57         1.55 o                         
  -5  -5   8          1.82          3.99         1.01 o                         
  -4  -5   8          1.59          1.68         0.99 o                         
  -3  -5   8         14.51         16.50         1.29 o                         
  -2  -5   8          3.22          1.97         0.42 o                         
  -1  -5   8         13.51         16.40         1.04 o                         
   0  -5   8          5.40          2.92         0.78 o                         
   1  -5   8         16.78         15.95         1.05 o                         
   2  -5   8          0.41          3.33         1.46 o                         
   3  -5   8          5.38          6.29         0.80 o                         
   4  -5   8         18.31         19.66         1.14 o                         
   5  -5   8          0.28          0.86         0.83 o                         
   6  -5   8          0.06         -0.03         1.19 o                         
  -6  -4   8          0.16         -0.55         0.73 o                         
  -5  -4   8          6.52          6.91         1.21 o                         
  -4  -4   8          0.30         -0.14         0.66 o                         
  -3  -4   8          3.83          2.13         0.59 o                         
  -2  -4   8          3.84          4.10         0.66 o                         
  -1  -4   8          2.87          1.84         0.79 o                         
   0  -4   8          4.55          4.26         0.83 o                         
   1  -4   8         41.60         35.44         1.30 o                         
   2  -4   8          1.07         -0.23         0.81 o                         
   3  -4   8         31.12         34.70         1.99 o                         
   4  -4   8         32.11         30.18         1.58 o                         
   5  -4   8          0.10          1.28         1.02 o                         
   6  -4   8          1.54          1.54         0.62 o                         
   7  -4   8          0.39         -1.23         1.23 o                         
  -6  -3   8          6.85          6.27         1.13 o                         
  -5  -3   8          0.68          0.59         0.80 o                         
  -4  -3   8          5.83          6.68         0.96 o                         
  -3  -3   8         50.84         49.69         1.50 o                         
  -2  -3   8         14.20         13.91         0.87 o                         
  -1  -3   8        117.84        118.03         1.87 o                         
   0  -3   8        164.71        176.81         2.85 o                         
   1  -3   8         60.07         61.50         2.02 o                         
   2  -3   8         42.59         46.18         1.59 o                         
   3  -3   8          7.40          5.98         1.10 o                         
   4  -3   8         36.63         44.76         1.69 o                         
   5  -3   8          8.18          6.40         1.06 o                         
   6  -3   8          0.62          0.20         0.55 o                         
   7  -3   8          0.48          2.17         1.08 o                         
   8  -3   8          0.17          1.97         1.29 o                         
  -7  -2   8          0.24         -0.57         0.72 o                         
  -6  -2   8          0.00         -0.20         0.86 o                         
  -5  -2   8          4.63          2.83         1.21 o                         
  -4  -2   8         14.71         15.02         0.84 o                         
  -3  -2   8         35.07         34.83         1.14 o                         
  -2  -2   8          1.34          0.92         0.60 o                         
  -1  -2   8         18.34         20.65         1.22 o                         
   0  -2   8         34.17         37.65         1.37 o                         
   1  -2   8         41.71         35.38         1.38 o                         
   2  -2   8        129.21        126.15         3.49 o                         
   3  -2   8         15.30         14.58         1.23 o                         
   4  -2   8         83.31         86.88         2.62 o                         
   5  -2   8         12.22         16.72         1.22 o                         
   6  -2   8         21.58         18.12         1.30 o                         
   7  -2   8          4.22          2.33         0.71 o                         
   8  -2   8          0.05          0.50         0.83 o                         
  -7  -1   8         14.84         16.44         1.59 o                         
  -6  -1   8          0.03         -0.44         0.82 o                         
  -5  -1   8          6.71          8.05         0.79 o                         
  -4  -1   8          3.63          5.32         0.81 o                         
  -3  -1   8         19.82         19.77         1.28 o                         
  -2  -1   8        151.32        144.68         2.32 o                         
  -1  -1   8         53.47         53.44         1.71 o                         
   0  -1   8         12.44         16.42         0.94 o                         
   1  -1   8          0.00          0.46         0.71 o                         
   2  -1   8          5.30          4.46         0.85 o                         
   3  -1   8         10.20          8.24         1.18 o                         
   4  -1   8         59.75         78.67         2.16 o                         
   5  -1   8        158.79        147.19         2.41 o                         
   6  -1   8         10.63         15.04         1.14 o                         
   7  -1   8          0.10          0.22         0.79 o                         
   8  -1   8          0.00          1.46         0.78 o                         
   9  -1   8         16.12         16.62         2.23 o                         
  -7   0   8         24.87         32.41         2.31 o                         
  -6   0   8         11.42          9.91         0.77 o                         
  -5   0   8          2.67          3.44         0.81 o                         
  -4   0   8          0.19         -0.16         0.78 o                         
  -3   0   8          1.66          4.16         1.04 o                         
  -2   0   8         37.59         36.92         1.79 o                         
  -1   0   8         39.27         37.53         1.26 o                         
   0   0   8        233.26        226.47         3.10 o                         
   1   0   8          0.23          0.57         0.61 o                         
   2   0   8        100.04        102.48         1.72 o                         
   3   0   8         55.75         56.24         1.52 o                         
   4   0   8          0.50         -0.01         0.97 o                         
   5   0   8        156.43        153.00         2.53 o                         
   6   0   8          7.12          7.34         2.17 o                         
   7   0   8         32.34         32.14         1.37 o                         
   8   0   8          1.11          1.43         0.87 o                         
   9   0   8          0.25          0.76         0.81 o                         
  -7   1   8          0.55          0.92         0.93 o                         
  -6   1   8          0.66          2.15         0.85 o                         
  -5   1   8        123.94        133.95         2.33 o                         
  -4   1   8         45.50         44.50         1.46 o                         
  -3   1   8         16.66         18.40         1.10 o                         
  -2   1   8         85.72         88.60         2.31 o                         
  -1   1   8         19.71         27.90         1.24 o                         
   0   1   8          4.19          4.80         0.48 o                         
   1   1   8         33.02         31.69         1.26 o                         
   2   1   8        109.99        115.28         2.07 o                         
   3   1   8        149.02        146.05         2.32 o                         
   4   1   8         11.56         17.22         1.08 o                         
   5   1   8        206.66        213.49         6.48 o                         
   6   1   8         33.69         29.79         1.28 o                         
   7   1   8          1.65          0.25         1.01 o                         
   8   1   8         47.50         50.79         1.98 o                         
   9   1   8          1.62          3.60         1.25 o                         
  10   1   8          0.11         -0.27         0.96 o                         
  -7   2   8         35.50         33.90         1.67 o                         
  -6   2   8          4.96          6.93         1.14 o                         
  -5   2   8          9.98         15.16         0.77 o                         
  -4   2   8         80.59         71.47         1.62 o                         
  -3   2   8          0.14          0.33         0.69 o                         
  -2   2   8          7.36         10.10         1.45 o                         
  -1   2   8         65.25         71.50         1.58 o                         
   0   2   8         30.18         24.88         1.54 o                         
   1   2   8         18.97         15.90         0.82 o                         
   2   2   8          0.16          0.92         0.41 o                         
   3   2   8         24.02         22.67         1.17 o                         
   4   2   8         20.78         17.83         0.94 o                         
   5   2   8         13.10         10.50         0.90 o                         
   6   2   8         11.12          6.32         0.71 o                         
   7   2   8          3.59          2.18         1.32 o                         
   8   2   8         42.31         48.18         1.88 o                         
   9   2   8         10.96         14.17         1.29 o                         
  10   2   8         18.27         24.91         3.05 o                         
  -7   3   8          8.65          7.93         1.45 o                         
  -6   3   8         27.62         32.14         1.61 o                         
  -5   3   8          0.07          0.76         0.55 o                         
  -4   3   8          0.46          0.29         0.63 o                         
  -3   3   8         95.36         94.64         1.76 o                         
  -2   3   8         97.27         99.11         1.94 o                         
  -1   3   8          0.14          2.77         0.91 o                         
   0   3   8        343.05        349.20         4.51 o                         
   1   3   8         16.20         30.33         1.01 o                         
   2   3   8        278.02        254.73         3.29 o                         
   3   3   8         46.16         45.79         1.87 o                         
   4   3   8          0.03          0.58         0.64 o                         
   5   3   8          3.90          5.68         0.80 o                         
   6   3   8          0.20          0.13         0.81 o                         
   7   3   8          3.06          5.56         1.12 o                         
   8   3   8         11.55         13.47         1.09 o                         
   9   3   8         62.81         71.16         2.08 o                         
  10   3   8          7.96          8.32         2.03 o                         
  -7   4   8          0.15          3.53         3.80 o                         
  -6   4   8          0.01          1.60         1.25 o                         
  -5   4   8         17.63         23.92         1.44 o                         
  -4   4   8         39.70         36.19         1.35 o                         
  -3   4   8         11.79         11.95         0.88 o                         
  -2   4   8          8.54         11.21         1.06 o                         
  -1   4   8          0.58          0.06         0.92 o                         
   0   4   8          0.01          1.67         0.74 o                         
   1   4   8         26.57         22.96         0.95 o                         
   2   4   8        218.71        225.18         2.56 o                         
   3   4   8         57.09         65.37         1.45 o                         
   4   4   8        117.13        124.34         2.12 o                         
   5   4   8          2.26          3.52         0.76 o                         
   6   4   8         31.47         29.85         1.11 o                         
   7   4   8         18.27         18.81         1.06 o                         
   8   4   8          1.24          0.92         0.88 o                         
   9   4   8         12.97         13.30         1.42 o                         
  10   4   8          6.68          6.49         1.01 o                         
  -7   5   8         10.11         10.34         1.35 o                         
  -6   5   8          6.89          9.41         1.34 o                         
  -5   5   8         11.86         19.46         1.98 o                         
  -4   5   8          8.27         10.62         0.99 o                         
  -3   5   8         24.15         28.60         1.16 o                         
  -2   5   8          7.36          4.69         0.93 o                         
  -1   5   8          5.06          3.44         0.78 o                         
   0   5   8          2.52          1.81         0.83 o                         
   1   5   8          8.83         12.28         0.83 o                         
   2   5   8         34.36         35.20         0.99 o                         
   3   5   8         76.33         76.56         1.68 o                         
   4   5   8          5.28          3.88         0.73 o                         
   5   5   8         78.50         85.98         2.72 o                         
   6   5   8         19.27         16.68         0.91 o                         
   7   5   8          2.46          1.72         0.81 o                         
   8   5   8          0.02          0.37         0.91 o                         
   9   5   8          0.40         -0.54         0.70 o                         
  10   5   8          5.07          3.35         0.81 o                         
  -6   6   8         16.97         25.50         1.83 o                         
  -5   6   8          5.53          8.46         1.51 o                         
  -4   6   8         14.84         22.60         1.18 o                         
  -3   6   8          6.14          8.23         0.95 o                         
  -2   6   8          0.95          0.39         0.82 o                         
  -1   6   8        181.95        171.95         2.50 o                         
   0   6   8         28.21         28.62         1.23 o                         
   1   6   8          6.73         10.16         0.70 o                         
   2   6   8         15.82         13.69         0.90 o                         
   3   6   8          2.20          1.81         0.58 o                         
   4   6   8         93.40         97.43         1.65 o                         
   5   6   8          4.50          4.65         0.71 o                         
   6   6   8          3.07          3.44         0.67 o                         
   7   6   8          0.07          1.05         0.75 o                         
   8   6   8          2.62          2.53         0.72 o                         
   9   6   8          1.70          2.33         0.72 o                         
  10   6   8          1.58          1.16         0.92 o                         
  -6   7   8          5.64          5.89         1.39 o                         
  -5   7   8         23.21         20.75         2.35 o                         
  -4   7   8         21.99         25.61         1.47 o                         
  -3   7   8         17.55         18.10         1.11 o                         
  -2   7   8        231.40        240.14         3.72 o                         
  -1   7   8        101.27         98.59         1.88 o                         
   0   7   8          0.15          1.68         0.75 o                         
   1   7   8          2.51          5.88         0.72 o                         
   2   7   8        102.71        106.77         1.73 o                         
   3   7   8         56.45         59.99         1.23 o                         
   4   7   8          0.24          0.76         0.59 o                         
   5   7   8         17.71         16.77         0.77 o                         
   6   7   8         10.44          7.01         0.89 o                         
   7   7   8         24.56         24.21         1.05 o                         
   8   7   8         32.42         34.30         1.25 o                         
   9   7   8         18.99         19.92         1.30 o                         
  10   7   8         11.12         12.82         1.35 o                         
  -5   8   8          0.02          0.05         1.36 o                         
  -4   8   8         27.30         23.41         1.86 o                         
  -3   8   8         21.48         24.66         1.82 o                         
  -2   8   8          3.39          2.23         0.66 o                         
  -1   8   8         19.13         22.42         1.05 o                         
   0   8   8          0.54          0.46         0.72 o                         
   1   8   8        281.00        284.42         3.15 o                         
   2   8   8          6.64         10.02         0.74 o                         
   3   8   8          8.32          4.93         0.63 o                         
   4   8   8          2.01          0.43         0.60 o                         
   5   8   8          1.56          0.41         0.60 o                         
   6   8   8         20.49         24.52         0.95 o                         
   7   8   8         42.58         51.27         1.59 o                         
   8   8   8          4.56          6.11         0.84 o                         
   9   8   8          1.43          0.93         0.69 o                         
  -5   9   8          2.73          2.03         1.33 o                         
  -4   9   8          1.25          2.17         1.52 o                         
  -3   9   8          5.02          5.81         1.17 o                         
  -2   9   8          1.95          1.57         1.16 o                         
  -1   9   8         14.37         13.13         0.91 o                         
   0   9   8          0.33         -0.51         0.59 o                         
   1   9   8         43.80         40.15         1.13 o                         
   2   9   8        146.21        147.17         2.45 o                         
   3   9   8          3.76          1.75         0.56 o                         
   4   9   8          2.21          3.78         0.67 o                         
   5   9   8          0.67          0.52         0.55 o                         
   6   9   8         44.68         31.35         1.39 o                         
   7   9   8          0.10         -0.17         0.53 o                         
   8   9   8          5.16          5.93         0.86 o                         
   9   9   8          2.47          3.29         0.71 o                         
  -4  10   8          0.38         -1.04         1.72 o                         
  -3  10   8          3.40          2.45         1.27 o                         
  -2  10   8          0.92          2.13         0.78 o                         
  -1  10   8          6.87          6.04         0.88 o                         
   0  10   8          7.41          4.69         0.82 o                         
   1  10   8         12.70         13.00         0.89 o                         
   2  10   8          5.58          6.52         0.70 o                         
   3  10   8          0.35          1.33         0.55 o                         
   4  10   8         23.54         19.33         0.74 o                         
   5  10   8          1.22          3.97         0.52 o                         
   6  10   8         15.05         13.44         0.85 o                         
   7  10   8         27.15         27.72         1.57 o                         
   8  10   8          3.62          6.47         0.84 o                         
   9  10   8          0.16          0.68         2.27 o                         
  -3  11   8          0.43          0.64         1.56 o                         
  -2  11   8         15.55         11.53         1.64 o                         
  -1  11   8          3.00          4.61         1.17 o                         
   0  11   8          0.27          0.30         0.67 o                         
   1  11   8          1.73          2.22         0.75 o                         
   2  11   8          8.14          9.49         0.81 o                         
   3  11   8          0.00          0.13         0.49 o                         
   4  11   8          1.15          1.28         1.06 o                         
   5  11   8          4.80          5.56         1.08 o                         
   6  11   8         13.31         14.85         1.36 o                         
   7  11   8          0.11         -0.40         1.51 o                         
   8  11   8         14.97         21.24         1.92 o                         
  -2  12   8          1.47          4.31         1.41 o                         
  -1  12   8          1.37          0.85         0.73 o                         
   0  12   8          8.57          6.34         0.98 o                         
   1  12   8          3.87          5.26         0.76 o                         
   2  12   8          1.01          2.34         0.75 o                         
   3  12   8          1.32          0.31         1.28 o                         
   4  12   8          0.04          3.10         1.78 o                         
   5  12   8          8.78         13.37         1.89 o                         
   6  12   8         14.62         14.02         3.13 o                         
   7  12   8         17.72         19.11         1.98 o                         
   0  13   8          3.84          4.31         1.20 o                         
   1  13   8          0.00          0.39         0.50 o                         
   2  13   8          0.15          1.19         1.72 o                         
   3  13   8          0.02         -0.24         1.29 o                         
   4  13   8          0.17          0.25         1.79 o                         
   5  13   8         15.62         15.82         2.48 o                         
  -3  -6   9          0.31          0.99         1.47 o                         
  -2  -6   9          0.19          1.94         0.46 o                         
  -1  -6   9          5.37          9.27         1.43 o                         
   0  -6   9         32.11         39.33         2.42 o                         
   1  -6   9         19.39         19.84         2.20 o                         
   2  -6   9          9.10          8.45         1.44 o                         
   3  -6   9          0.11          1.02         0.66 o                         
   4  -6   9          8.38          2.38         0.71 o                         
  -4  -5   9          4.97          3.42         0.95 o                         
  -3  -5   9          5.98          9.11         1.41 o                         
  -2  -5   9          1.08          1.92         0.48 o                         
  -1  -5   9          5.21          7.80         1.36 o                         
   0  -5   9          0.57          0.52         0.71 o                         
   1  -5   9         10.48         10.83         1.06 o                         
   2  -5   9         27.24         26.57         1.63 o                         
   3  -5   9         18.21         13.43         0.92 o                         
   4  -5   9          0.03          0.19         0.83 o                         
   5  -5   9          0.22         -0.15         1.13 o                         
  -5  -4   9          0.09         -0.42         0.79 o                         
  -4  -4   9          1.38          0.74         0.68 o                         
  -3  -4   9         36.70         44.77         1.97 o                         
  -2  -4   9          3.21          2.99         0.91 o                         
  -1  -4   9          6.30          7.66         0.78 o                         
   0  -4   9         31.49         31.89         1.32 o                         
   1  -4   9         40.37         33.93         1.42 o                         
   2  -4   9          1.02          2.06         0.99 o                         
   3  -4   9          2.53          0.36         1.10 o                         
   4  -4   9          5.78          3.74         1.38 o                         
   5  -4   9          0.01         -0.48         1.24 o                         
   6  -4   9          6.02         13.85         1.57 o                         
  -5  -3   9          2.77          2.48         0.84 o                         
  -4  -3   9          0.33          0.06         0.71 o                         
  -3  -3   9          0.04         -0.35         0.43 o                         
  -2  -3   9          0.44          0.74         0.72 o                         
  -1  -3   9        110.90        114.85         2.09 o                         
   0  -3   9        173.11        166.58         2.40 o                         
   1  -3   9          6.83          5.94         1.15 o                         
   2  -3   9          3.94          2.63         1.07 o                         
   3  -3   9         10.81          7.85         0.79 o                         
   4  -3   9          0.44          0.80         1.13 o                         
   5  -3   9          6.85          8.02         1.10 o                         
   6  -3   9          1.73          2.86         1.11 o                         
   7  -3   9          0.03         -0.08         1.10 o                         
  -6  -2   9          1.22          1.38         0.88 o                         
  -5  -2   9         14.96         13.88         1.16 o                         
  -4  -2   9         52.46         49.78         1.55 o                         
  -3  -2   9          3.67          3.87         0.77 o                         
  -2  -2   9         42.73         45.28         1.56 o                         
  -1  -2   9          0.25         -0.86         0.86 o                         
   0  -2   9          2.37          2.25         0.91 o                         
   1  -2   9         30.41         34.64         1.38 o                         
   2  -2   9        279.04        247.95         3.52 o                         
   3  -2   9         96.29         83.52         2.35 o                         
   4  -2   9          1.53          2.08         1.37 o                         
   5  -2   9          0.01          0.83         1.35 o                         
   6  -2   9          1.73          1.33         0.96 o                         
   7  -2   9          3.52          4.80         1.25 o                         
   8  -2   9          1.35          1.34         0.69 o                         
  -6  -1   9         12.50         10.76         1.11 o                         
  -5  -1   9          3.66          1.57         1.17 o                         
  -4  -1   9          9.74         10.52         1.17 o                         
  -3  -1   9          0.07          1.56         0.74 o                         
  -2  -1   9        151.11        146.84         2.69 o                         
  -1  -1   9         36.44         31.17         1.25 o                         
   0  -1   9          1.08          0.73         0.73 o                         
   1  -1   9          0.39          1.00         0.75 o                         
   2  -1   9        139.13        148.02         2.47 o                         
   3  -1   9         76.61         84.42         2.24 o                         
   4  -1   9         79.22         80.34         2.31 o                         
   5  -1   9         79.64         74.65         2.70 o                         
   6  -1   9          0.00          0.30         0.99 o                         
   7  -1   9          1.55          0.80         0.68 o                         
   8  -1   9          3.30          6.97         1.42 o                         
  -6   0   9          0.32          0.72         0.76 o                         
  -5   0   9          4.16          5.40         1.14 o                         
  -4   0   9          0.21          0.06         0.79 o                         
  -3   0   9         47.94         46.09         2.17 o                         
  -2   0   9        313.64        303.82         4.47 o                         
  -1   0   9        114.99        106.57         2.01 o                         
   0   0   9         96.12        104.53         2.07 o                         
   1   0   9        407.36        424.10         6.09 o                         
   2   0   9         81.62         83.10         1.67 o                         
   3   0   9          0.76          1.86         0.68 o                         
   4   0   9          0.66          0.64         0.80 o                         
   5   0   9         27.41         29.98         1.62 o                         
   6   0   9          3.60          5.50         0.98 o                         
   7   0   9         18.00         15.61         1.10 o                         
   8   0   9          0.07         -0.34         0.71 o                         
   9   0   9          1.94          2.54         1.29 o                         
  -7   1   9          4.85          6.05         1.72 o                         
  -6   1   9          3.28          1.74         0.59 o                         
  -5   1   9          5.13          7.08         0.97 o                         
  -4   1   9         11.64         12.74         1.04 o                         
  -3   1   9          5.65          6.28         0.96 o                         
  -2   1   9          5.48          6.00         1.28 o                         
  -1   1   9          0.81          1.15         0.92 o                         
   0   1   9         13.33         12.48         0.97 o                         
   1   1   9         12.63         12.31         0.94 o                         
   2   1   9          0.00          0.35         0.59 o                         
   3   1   9        206.68        206.38         2.77 o                         
   4   1   9        182.63        172.97         2.55 o                         
   5   1   9         17.56         17.45         1.56 o                         
   6   1   9        164.06        168.07         2.89 o                         
   7   1   9          6.55          7.74         0.97 o                         
   8   1   9         18.11         19.08         1.18 o                         
   9   1   9          2.64          2.93         0.79 o                         
  -7   2   9          1.14          3.94         1.21 o                         
  -6   2   9          4.19          9.08         1.05 o                         
  -5   2   9          9.91         11.29         1.04 o                         
  -4   2   9          0.01         -0.43         0.75 o                         
  -3   2   9         10.90         11.63         1.04 o                         
  -2   2   9          0.47         -0.67         0.89 o                         
  -1   2   9         79.65         78.32         1.93 o                         
   0   2   9        110.67        104.37         1.83 o                         
   1   2   9         91.51         87.50         2.01 o                         
   2   2   9        114.98         99.02         1.68 o                         
   3   2   9          0.01         -0.35         0.84 o                         
   4   2   9         17.57         18.15         2.31 o                         
   5   2   9        110.23        114.43         2.08 o                         
   6   2   9        135.21        129.31         2.51 o                         
   7   2   9         76.77         89.48         1.67 o                         
   8   2   9         29.89         26.85         1.30 o                         
   9   2   9         10.27          8.98         1.26 o                         
  10   2   9          0.01          4.51         4.62 o                         
  -7   3   9          2.02          1.48         1.22 o                         
  -6   3   9          0.20          1.67         1.80 o                         
  -5   3   9         42.41         41.34         1.55 o                         
  -4   3   9          4.14          2.35         0.80 o                         
  -3   3   9         81.85         83.36         1.97 o                         
  -2   3   9         12.32         12.47         1.17 o                         
  -1   3   9          0.31          3.25         0.86 o                         
   0   3   9         53.24         44.07         1.23 o                         
   1   3   9          2.49          5.91         0.76 o                         
   2   3   9        134.98        139.98         2.55 o                         
   3   3   9        211.92        200.30         4.93 o                         
   4   3   9         27.30         23.21         1.10 o                         
   5   3   9          0.97         -0.77         0.77 o                         
   6   3   9          2.04          2.01         0.90 o                         
   7   3   9        209.85        216.44         2.96 o                         
   8   3   9          2.15          2.15         1.07 o                         
   9   3   9         16.17         17.55         1.37 o                         
  10   3   9          6.13          4.59         1.32 o                         
  -6   4   9          2.06          4.42         1.49 o                         
  -5   4   9          0.31         -0.50         0.67 o                         
  -4   4   9         21.33         28.75         1.62 o                         
  -3   4   9          0.21          3.18         1.09 o                         
  -2   4   9         39.12         38.81         1.62 o                         
  -1   4   9         59.59         51.22         1.75 o                         
   0   4   9         17.07         17.38         1.10 o                         
   1   4   9         16.49         19.78         0.95 o                         
   2   4   9         11.09         10.12         0.69 o                         
   3   4   9         91.77         89.66         2.01 o                         
   4   4   9          2.12          0.58         0.71 o                         
   5   4   9        102.83        102.63         1.96 o                         
   6   4   9         51.03         56.38         1.80 o                         
   7   4   9          0.53          1.25         0.84 o                         
   8   4   9          9.02          5.52         1.16 o                         
   9   4   9          4.65          4.15         1.08 o                         
  10   4   9          9.42          6.39         1.28 o                         
  -6   5   9          0.98          0.70         1.14 o                         
  -5   5   9          5.01          4.17         1.23 o                         
  -4   5   9         22.70         28.87         1.12 o                         
  -3   5   9        106.33         95.23         2.37 o                         
  -2   5   9          3.98          4.20         0.87 o                         
  -1   5   9         62.43         57.94         1.87 o                         
   0   5   9         70.50         70.78         1.69 o                         
   1   5   9         17.75         18.53         0.93 o                         
   2   5   9          3.78          3.68         0.60 o                         
   3   5   9          0.27          0.96         0.71 o                         
   4   5   9          0.24          1.48         0.87 o                         
   5   5   9         29.73         28.63         1.16 o                         
   6   5   9          0.52         -0.87         0.87 o                         
   7   5   9          3.84          4.23         0.71 o                         
   8   5   9         13.95         17.22         1.25 o                         
   9   5   9          4.36          4.19         0.92 o                         
  10   5   9          0.02         -0.24         1.53 o                         
  -6   6   9          0.00          2.16         1.32 o                         
  -5   6   9         23.05         23.15         2.37 o                         
  -4   6   9         39.40         38.52         1.65 o                         
  -3   6   9         20.76         22.21         0.92 o                         
  -2   6   9         80.78         83.48         1.84 o                         
  -1   6   9         13.47         13.76         1.01 o                         
   0   6   9          0.03          0.47         0.79 o                         
   1   6   9         15.23         14.99         0.87 o                         
   2   6   9          0.75          1.97         0.62 o                         
   3   6   9         44.89         40.47         1.08 o                         
   4   6   9         20.64         27.85         1.61 o                         
   5   6   9          0.43          1.73         0.84 o                         
   6   6   9          2.35          6.51         1.47 o                         
   7   6   9         18.48         14.67         0.92 o                         
   8   6   9          3.99          7.56         0.89 o                         
   9   6   9         20.00         20.13         1.21 o                         
  10   6   9          1.53          1.52         1.13 o                         
  -6   7   9         24.76         23.76         8.93 o                         
  -5   7   9          4.72          5.45         1.53 o                         
  -4   7   9          4.15          4.02         1.12 o                         
  -3   7   9         27.19         29.89         1.35 o                         
  -2   7   9          7.41          5.84         0.96 o                         
  -1   7   9         58.33         66.81         1.77 o                         
   0   7   9         46.58         38.02         1.35 o                         
   1   7   9         27.90         28.40         1.01 o                         
   2   7   9          0.32          0.43         0.68 o                         
   3   7   9          6.08          9.90         0.78 o                         
   4   7   9          0.12          0.97         0.39 o                         
   5   7   9          3.70          2.37         0.66 o                         
   6   7   9          2.61          2.02         0.72 o                         
   7   7   9         30.43         28.44         1.24 o                         
   8   7   9         23.39         24.61         1.12 o                         
   9   7   9          0.00          0.48         1.09 o                         
  10   7   9          1.00          2.21         1.07 o                         
  -5   8   9         20.51         30.56         1.98 o                         
  -4   8   9          1.11          1.53         1.39 o                         
  -3   8   9         18.75         20.20         1.47 o                         
  -2   8   9         27.09         35.49         1.54 o                         
  -1   8   9          1.43          2.38         0.71 o                         
   0   8   9          6.88         10.08         0.92 o                         
   1   8   9        173.96        161.85         2.59 o                         
   2   8   9         96.35         76.73         1.61 o                         
   3   8   9         87.93         81.62         1.76 o                         
   4   8   9         10.12          5.76         0.77 o                         
   5   8   9         46.10         45.40         1.60 o                         
   6   8   9         40.41         44.64         2.10 o                         
   7   8   9          0.73          1.16         0.65 o                         
   8   8   9          4.69          3.87         0.84 o                         
   9   8   9          5.93          4.28         1.14 o                         
  -4   9   9          0.04         -0.91         0.91 o                         
  -3   9   9          3.08          3.45         1.49 o                         
  -2   9   9         14.96         18.14         1.22 o                         
  -1   9   9         51.10         49.11         1.44 o                         
   0   9   9        195.02        175.66         2.68 o                         
   1   9   9         71.81         74.47         1.59 o                         
   2   9   9          5.13          3.27         0.75 o                         
   3   9   9         15.91         14.24         0.83 o                         
   4   9   9        105.99         86.93         1.65 o                         
   5   9   9         57.45         53.99         1.48 o                         
   6   9   9          0.04          0.86         0.65 o                         
   7   9   9          7.61          9.54         0.98 o                         
   8   9   9          1.36          2.99         1.45 o                         
   9   9   9          0.88          2.11         0.90 o                         
  -4  10   9          5.59          7.38         1.86 o                         
  -3  10   9          3.99          2.08         1.33 o                         
  -2  10   9          1.00         -0.37         1.19 o                         
  -1  10   9          8.85          9.67         1.23 o                         
   0  10   9         20.28         28.04         1.22 o                         
   1  10   9          0.61          0.21         0.68 o                         
   2  10   9         36.79         30.03         1.35 o                         
   3  10   9         32.59         37.08         1.43 o                         
   4  10   9          0.66          2.28         0.67 o                         
   5  10   9          0.11         -0.09         0.79 o                         
   6  10   9          0.03          0.72         0.68 o                         
   7  10   9          2.89          1.53         0.54 o                         
   8  10   9          1.40          1.26         0.61 o                         
  -3  11   9          0.20          1.33         1.18 o                         
  -2  11   9         10.62         14.74         2.08 o                         
  -1  11   9          1.78          2.69         0.80 o                         
   0  11   9          0.33         -0.08         0.73 o                         
   1  11   9          4.19          6.61         0.82 o                         
   2  11   9         14.03         19.18         0.93 o                         
   3  11   9          5.11          6.55         0.75 o                         
   4  11   9          3.73          6.21         0.72 o                         
   5  11   9          0.35          0.42         0.67 o                         
   6  11   9          0.23          0.88         0.69 o                         
   7  11   9          0.19          0.56         0.84 o                         
   8  11   9          0.93          1.27         0.99 o                         
  -1  12   9          2.49          2.91         1.25 o                         
   0  12   9          9.31         11.86         2.08 o                         
   1  12   9          8.25         12.67         1.06 o                         
   2  12   9          5.14          1.53         0.51 o                         
   3  12   9         16.13         19.83         1.22 o                         
   4  12   9          2.11          2.00         1.30 o                         
   5  12   9          1.73          1.08         1.59 o                         
   6  12   9          0.07          0.26         1.92 o                         
   7  12   9          4.56          5.10         2.26 o                         
   1  13   9          0.04          0.57         0.83 o                         
   2  13   9          2.85          2.40         0.52 o                         
   3  13   9          0.13         -0.01         1.18 o                         
   4  13   9          0.83         -1.57         1.57 o                         
   5  13   9          0.02         -0.02         2.07 o                         
  -2  -5  10          0.13          0.75         0.78 o                         
  -1  -5  10         12.09         13.17         1.24 o                         
   0  -5  10         15.29         14.69         2.39 o                         
   1  -5  10          2.18          0.64         0.74 o                         
   2  -5  10          0.08          1.06         0.99 o                         
   3  -5  10          1.31          0.16         0.81 o                         
   4  -5  10          8.64         12.62         1.54 o                         
  -4  -4  10          1.76          1.68         0.95 o                         
  -3  -4  10         11.82         13.12         1.68 o                         
  -2  -4  10          0.73          0.06         0.48 o                         
  -1  -4  10          1.15          0.50         0.75 o                         
   0  -4  10          8.41          4.59         0.81 o                         
   1  -4  10         14.65         17.67         1.11 o                         
   2  -4  10         15.82         21.01         1.70 o                         
   3  -4  10          0.08          0.69         1.01 o                         
   4  -4  10         27.69         42.99         3.25 o                         
   5  -4  10          5.09          5.03         1.86 o                         
  -4  -3  10         18.42         19.66         2.18 o                         
  -3  -3  10          0.19          0.19         0.74 o                         
  -2  -3  10         49.32         46.45         1.86 o                         
  -1  -3  10          0.26          0.23         0.95 o                         
   0  -3  10          0.82          0.95         0.75 o                         
   1  -3  10          0.43         -0.31         0.91 o                         
   2  -3  10          1.41          1.78         0.96 o                         
   3  -3  10          4.76          8.38         1.64 o                         
   4  -3  10          1.67          1.30         1.39 o                         
   5  -3  10          1.06         -0.05         1.38 o                         
   6  -3  10         10.70         18.80         2.01 o                         
  -5  -2  10         10.52         10.75         1.44 o                         
  -4  -2  10          2.03          0.02         0.30 o                         
  -3  -2  10          0.96          0.67         0.69 o                         
  -2  -2  10          5.25          3.15         0.87 o                         
  -1  -2  10         11.33         10.24         0.98 o                         
   0  -2  10         24.87         18.80         1.06 o                         
   1  -2  10         11.22          8.84         0.96 o                         
   2  -2  10         61.01         58.12         1.75 o                         
   3  -2  10         30.14         30.75         1.91 o                         
   4  -2  10         12.73         14.54         1.69 o                         
   5  -2  10         14.76         13.36         1.43 o                         
   6  -2  10         21.10         23.28         2.17 o                         
   7  -2  10          2.66          0.52         1.09 o                         
  -5  -1  10         16.52         15.39         1.59 o                         
  -4  -1  10         40.91         44.20         1.34 o                         
  -3  -1  10          5.68          7.26         0.86 o                         
  -2  -1  10         32.21         34.78         1.65 o                         
  -1  -1  10         54.82         55.18         1.80 o                         
   0  -1  10        124.55        111.38         2.20 o                         
   1  -1  10          9.72         10.00         1.00 o                         
   2  -1  10         19.23         18.31         1.16 o                         
   3  -1  10          0.47          0.14         1.05 o                         
   4  -1  10          0.46         -0.05         0.65 o                         
   5  -1  10         27.33         25.82         1.62 o                         
   6  -1  10          0.02          3.07         1.26 o                         
   7  -1  10          0.08         -0.62         0.62 o                         
   8  -1  10         12.41         13.68         1.50 o                         
  -6   0  10          1.69          3.04         1.37 o                         
  -5   0  10          0.30         -0.17         0.79 o                         
  -4   0  10         14.46         13.52         1.10 o                         
  -3   0  10         46.39         46.49         1.65 o                         
  -2   0  10         39.99         37.94         1.24 o                         
  -1   0  10         21.00         23.98         1.43 o                         
   0   0  10          1.52          1.92         0.90 o                         
   1   0  10        180.19        174.20         2.58 o                         
   2   0  10        292.19        263.90         3.41 o                         
   3   0  10         41.98         41.51         1.70 o                         
   4   0  10          8.21         12.09         1.17 o                         
   5   0  10         15.70         15.62         1.20 o                         
   6   0  10          6.74          9.56         1.16 o                         
   7   0  10          1.86          2.22         1.19 o                         
   8   0  10          0.11          0.65         0.89 o                         
  -6   1  10          3.19          4.88         0.95 o                         
  -5   1  10          0.01          0.77         0.91 o                         
  -4   1  10         19.12         19.26         1.22 o                         
  -3   1  10         93.30         89.14         2.88 o                         
  -2   1  10         10.40         16.51         1.52 o                         
  -1   1  10          1.94          2.57         0.68 o                         
   0   1  10        124.27        120.69         2.64 o                         
   1   1  10         16.39         15.94         1.02 o                         
   2   1  10        179.90        173.43         2.52 o                         
   3   1  10          1.44          3.45         1.01 o                         
   4   1  10        597.48        583.51         6.43 o                         
   5   1  10         83.58         97.01         3.24 o                         
   6   1  10          0.77          1.40         0.99 o                         
   7   1  10          0.10         -0.39         0.97 o                         
   8   1  10          0.01         -0.32         0.82 o                         
   9   1  10          0.09          1.63         0.89 o                         
  -6   2  10          0.96          0.04         1.07 o                         
  -5   2  10         67.06         67.72         3.07 o                         
  -4   2  10          3.35          4.87         1.01 o                         
  -3   2  10          8.02          8.63         1.06 o                         
  -2   2  10         26.85         27.10         1.88 o                         
  -1   2  10         57.04         62.66         2.06 o                         
   0   2  10        357.34        351.84         5.00 o                         
   1   2  10        200.48        189.93         3.27 o                         
   2   2  10        257.40        249.83         3.59 o                         
   3   2  10        340.42        339.29         4.54 o                         
   4   2  10         11.83         14.89         1.36 o                         
   5   2  10         75.34         83.45         2.22 o                         
   6   2  10        147.18        158.75         3.17 o                         
   7   2  10         37.98         39.63         1.63 o                         
   8   2  10         24.90         24.30         1.29 o                         
   9   2  10          0.50          0.23         1.40 o                         
  -6   3  10          5.02          7.27         1.27 o                         
  -5   3  10          4.47          6.91         1.04 o                         
  -4   3  10          0.02          1.60         0.97 o                         
  -3   3  10         12.72         14.13         1.19 o                         
  -2   3  10         32.50         38.90         2.32 o                         
  -1   3  10         87.10         79.94         1.95 o                         
   0   3  10          4.06          4.63         0.90 o                         
   1   3  10        308.94        290.07         4.15 o                         
   2   3  10          6.54          9.31         0.88 o                         
   3   3  10         17.97         17.14         1.16 o                         
   4   3  10        130.36        146.53         2.37 o                         
   5   3  10        187.04        197.71         4.37 o                         
   6   3  10        124.09        118.27         2.42 o                         
   7   3  10          2.74          3.15         1.07 o                         
   8   3  10          0.66         -0.04         0.88 o                         
   9   3  10         10.16          9.02         1.06 o                         
  -6   4  10          0.55         -0.94         1.31 o                         
  -5   4  10          0.00          1.58         0.74 o                         
  -4   4  10         15.50         15.37         0.94 o                         
  -3   4  10          1.43          2.50         1.07 o                         
  -2   4  10        129.61        130.70         2.64 o                         
  -1   4  10        179.06        175.75         3.15 o                         
   0   4  10          5.42          3.77         0.80 o                         
   1   4  10         23.10         25.52         1.21 o                         
   2   4  10        171.66        158.57         2.55 o                         
   3   4  10        158.56        157.40         2.99 o                         
   4   4  10         43.36         46.25         1.89 o                         
   5   4  10          0.06         -0.73         0.77 o                         
   6   4  10          2.01          2.80         1.16 o                         
   7   4  10          9.20         10.95         1.14 o                         
   8   4  10          7.68          5.22         1.08 o                         
   9   4  10         12.49         15.41         1.52 o                         
  -6   5  10          1.07          2.93         1.25 o                         
  -5   5  10          0.19          0.76         0.99 o                         
  -4   5  10         14.12         13.53         1.39 o                         
  -3   5  10        115.09        116.13         2.30 o                         
  -2   5  10         88.49         87.66         2.22 o                         
  -1   5  10         46.31         43.06         1.95 o                         
   0   5  10        136.20        138.38         2.37 o                         
   1   5  10        208.77        205.65         2.84 o                         
   2   5  10         47.74         36.04         1.14 o                         
   3   5  10         66.00         60.53         1.63 o                         
   4   5  10         23.26         17.71         1.68 o                         
   5   5  10         89.36         89.56         1.97 o                         
   6   5  10          0.26         -0.83         0.83 o                         
   7   5  10         14.03         18.77         1.20 o                         
   8   5  10          8.36         15.99         1.90 o                         
   9   5  10          2.52          1.54         0.84 o                         
  -5   6  10         19.68         19.01         1.50 o                         
  -4   6  10         35.42         41.13         4.04 o                         
  -3   6  10          6.02          4.04         0.80 o                         
  -2   6  10          9.41         10.49         1.06 o                         
  -1   6  10         18.12         16.89         1.19 o                         
   0   6  10         17.56         16.03         1.03 o                         
   1   6  10         21.76         16.86         1.03 o                         
   2   6  10          1.36          3.63         0.68 o                         
   3   6  10        240.60        233.29         3.13 o                         
   4   6  10          2.12          0.81         1.04 o                         
   5   6  10         38.99         32.59         1.54 o                         
   6   6  10          0.04         -0.23         0.90 o                         
   7   6  10         43.42         41.46         1.68 o                         
   8   6  10          3.33          2.39         0.70 o                         
   9   6  10          4.13          3.73         1.01 o                         
  -5   7  10          9.13         12.66         1.82 o                         
  -4   7  10          1.45          4.34         1.11 o                         
  -3   7  10         10.86         12.63         1.19 o                         
  -2   7  10          2.34          0.21         0.91 o                         
  -1   7  10         16.84         11.09         1.02 o                         
   0   7  10         14.11         12.40         0.97 o                         
   1   7  10          0.92          0.16         0.73 o                         
   2   7  10          2.90          1.81         0.71 o                         
   3   7  10          2.25          1.59         0.73 o                         
   4   7  10         42.39         38.20         1.38 o                         
   5   7  10        189.19        169.92         3.13 o                         
   6   7  10          4.04          5.46         1.15 o                         
   7   7  10          6.78          6.64         1.02 o                         
   8   7  10          1.22          1.27         0.65 o                         
   9   7  10         13.40         15.26         1.73 o                         
  -4   8  10          2.04          3.54         1.40 o                         
  -3   8  10         13.12         10.62         1.19 o                         
  -2   8  10         41.73         40.63         1.76 o                         
  -1   8  10          0.80          1.19         0.96 o                         
   0   8  10         21.27         15.34         1.08 o                         
   1   8  10          1.28          0.40         0.81 o                         
   2   8  10         11.37         15.43         1.04 o                         
   3   8  10         52.38         46.97         1.46 o                         
   4   8  10         32.81         33.43         1.58 o                         
   5   8  10          6.89         11.64         1.10 o                         
   6   8  10         44.71         37.33         1.72 o                         
   7   8  10         34.94         35.28         1.67 o                         
   8   8  10         10.27         12.22         1.37 o                         
   9   8  10          0.12         -0.12         0.79 o                         
  -4   9  10          0.05          3.63         1.76 o                         
  -3   9  10          0.18          1.80         1.08 o                         
  -2   9  10          7.67          7.38         1.08 o                         
  -1   9  10          7.49         10.14         0.92 o                         
   0   9  10         11.81          9.33         1.07 o                         
   1   9  10          0.02          0.37         0.91 o                         
   2   9  10          3.06          1.18         0.75 o                         
   3   9  10          1.72          1.87         0.75 o                         
   4   9  10          7.02          8.41         1.03 o                         
   5   9  10         13.69         13.69         2.95 o                         
   6   9  10          9.22         12.58         0.98 o                         
   7   9  10          0.48          0.61         0.59 o                         
   8   9  10          0.47          0.11         0.65 o                         
   9   9  10          1.43          1.16         0.70 o                         
  -3  10  10          4.59          5.40         1.75 o                         
  -2  10  10          9.53         11.22         1.59 o                         
  -1  10  10          0.99          0.49         0.81 o                         
   0  10  10         17.21         20.56         1.04 o                         
   1  10  10          5.89          2.47         0.72 o                         
   2  10  10         15.42         13.61         1.03 o                         
   3  10  10         13.75         17.17         1.20 o                         
   4  10  10          4.04          6.22         1.38 o                         
   5  10  10          0.61          0.53         0.84 o                         
   6  10  10          0.00         -0.50         0.58 o                         
   7  10  10          0.77          0.79         1.02 o                         
   8  10  10          0.48          0.64         0.70 o                         
  -2  11  10          5.95         10.96         1.61 o                         
  -1  11  10          3.75          2.34         0.88 o                         
   0  11  10          0.88          0.79         0.63 o                         
   1  11  10          0.02          0.67         0.68 o                         
   2  11  10         60.88         63.99         2.03 o                         
   3  11  10          3.30          1.89         0.55 o                         
   4  11  10          3.32          0.38         0.48 o                         
   5  11  10          1.39          2.60         0.52 o                         
   6  11  10          0.40         -0.23         1.00 o                         
   7  11  10          4.17          3.30         1.32 o                         
  -1  12  10          0.46          0.85         1.46 o                         
   0  12  10          7.38          8.18         1.11 o                         
   1  12  10          2.23          0.84         0.91 o                         
   2  12  10          0.71         -0.89         0.89 o                         
   3  12  10          0.16          0.22         0.52 o                         
   4  12  10          5.36          5.31         0.72 o                         
   5  12  10          0.31          0.35         0.44 o                         
   6  12  10          7.74          6.74         2.01 o                         
   2  13  10          4.87         10.32         0.94 o                         
   3  13  10          0.02          0.50         1.38 o                         
   4  13  10          1.82          0.46         2.06 o                         
  -2  -4  11          7.65         12.54         2.12 o                         
  -1  -4  11         11.88         16.26         1.37 o                         
   0  -4  11          2.72          3.16         0.72 o                         
   1  -4  11          3.29          4.88         1.31 o                         
   2  -4  11          0.99          1.49         1.06 o                         
   3  -4  11         14.56         11.42         1.39 o                         
   4  -4  11          2.17          3.84         2.58 o                         
  -3  -3  11          4.83          3.94         1.43 o                         
  -2  -3  11         19.20         18.85         1.75 o                         
  -1  -3  11          4.04          5.49         0.97 o                         
   0  -3  11          0.63          1.56         0.78 o                         
   1  -3  11         10.27         13.28         1.08 o                         
   2  -3  11          3.91          2.91         1.34 o                         
   3  -3  11          0.43         -0.90         1.22 o                         
   4  -3  11          0.42         -1.45         1.87 o                         
   5  -3  11          0.58          1.13         0.80 o                         
  -4  -2  11          0.56          1.62         0.93 o                         
  -3  -2  11         20.69         17.50         1.47 o                         
  -2  -2  11         60.17         61.29         2.05 o                         
  -1  -2  11          3.05          3.46         0.94 o                         
   0  -2  11          7.31          7.36         0.93 o                         
   1  -2  11         59.29         56.20         1.75 o                         
   2  -2  11         12.51          9.78         1.24 o                         
   3  -2  11          2.11          3.62         1.69 o                         
   4  -2  11          1.09         -0.25         1.18 o                         
   5  -2  11          0.04          0.49         0.91 o                         
   6  -2  11          2.98          0.21         1.11 o                         
  -4  -1  11          7.31          8.01         1.50 o                         
  -3  -1  11         26.10         28.02         1.69 o                         
  -2  -1  11          0.27          0.66         0.76 o                         
  -1  -1  11          7.52          9.53         0.96 o                         
   0  -1  11          7.97          8.49         0.95 o                         
   1  -1  11         20.42         14.75         1.04 o                         
   2  -1  11         42.96         41.50         1.50 o                         
   3  -1  11         47.74         52.05         2.31 o                         
   4  -1  11          8.32         12.82         1.48 o                         
   5  -1  11          0.20          0.42         0.77 o                         
   6  -1  11          0.85          1.20         1.04 o                         
   7  -1  11          0.45          0.27         1.16 o                         
  -5   0  11         26.49         30.25         1.99 o                         
  -4   0  11         15.14         17.94         1.22 o                         
  -3   0  11         58.75         59.98         2.52 o                         
  -2   0  11         57.79         57.70         2.25 o                         
  -1   0  11        101.37         97.79         2.92 o                         
   0   0  11        234.83        220.73         4.37 o                         
   1   0  11          5.71          7.01         0.91 o                         
   2   0  11         20.87         19.77         1.08 o                         
   3   0  11          1.11          2.15         1.03 o                         
   4   0  11          5.23          3.35         1.24 o                         
   5   0  11          3.74          2.67         0.85 o                         
   6   0  11          3.13          3.18         1.08 o                         
   7   0  11          0.97          2.83         1.15 o                         
   8   0  11          4.81          3.69         1.28 o                         
  -5   1  11          9.88         12.49         1.18 o                         
  -4   1  11          2.50          4.00         0.98 o                         
  -3   1  11          2.89          3.88         1.04 o                         
  -2   1  11        258.37        257.18         4.74 o                         
  -1   1  11         17.41         22.23         1.25 o                         
   0   1  11        175.24        170.34         2.92 o                         
   1   1  11         74.26         80.62         1.85 o                         
   2   1  11         41.99         39.03         2.33 o                         
   3   1  11          2.29          1.61         1.48 o                         
   4   1  11         63.47         63.21         2.35 o                         
   5   1  11          3.10          1.95         0.91 o                         
   6   1  11          2.29          2.58         0.99 o                         
   7   1  11          0.33         -0.74         1.04 o                         
   8   1  11          0.64          0.57         1.05 o                         
  -5   2  11          2.53          4.78         1.13 o                         
  -4   2  11         68.85         65.02         1.88 o                         
  -3   2  11         16.73         15.15         1.25 o                         
  -2   2  11         36.69         34.47         2.00 o                         
  -1   2  11        206.06        197.13         5.38 o                         
   0   2  11         10.80         12.82         1.30 o                         
   1   2  11          1.78          1.46         0.99 o                         
   2   2  11         71.24         71.04         1.61 o                         
   3   2  11         74.17         75.61         2.03 o                         
   4   2  11         15.07         14.57         1.46 o                         
   5   2  11          4.35          5.84         1.01 o                         
   6   2  11          0.16          1.36         1.03 o                         
   7   2  11          0.68          1.95         1.05 o                         
   8   2  11          1.02          0.96         0.95 o                         
   9   2  11          2.90          5.04         1.58 o                         
  -5   3  11          3.64          5.99         1.05 o                         
  -4   3  11          9.52          8.59         1.20 o                         
  -3   3  11         11.39         10.59         1.13 o                         
  -2   3  11          4.18          4.81         1.48 o                         
  -1   3  11          0.08         -0.98         0.98 o                         
   0   3  11          9.64         10.13         0.89 o                         
   1   3  11          2.36          3.35         0.73 o                         
   2   3  11          3.09          3.42         0.70 o                         
   3   3  11         19.16         19.54         1.31 o                         
   4   3  11          2.22          0.35         1.04 o                         
   5   3  11          7.98          6.39         1.09 o                         
   6   3  11         51.10         46.14         1.77 o                         
   7   3  11          1.19          2.19         1.19 o                         
   8   3  11          0.00         -0.47         1.09 o                         
   9   3  11          4.07          8.60         1.33 o                         
  -5   4  11          1.49          1.06         0.87 o                         
  -4   4  11         14.97         17.46         1.09 o                         
  -3   4  11          0.21          0.23         1.04 o                         
  -2   4  11         52.24         50.92         1.86 o                         
  -1   4  11          4.30          7.43         1.31 o                         
   0   4  11        307.35        293.72         4.03 o                         
   1   4  11         84.69         74.85         1.80 o                         
   2   4  11         38.02         38.75         1.59 o                         
   3   4  11         34.94         32.44         1.74 o                         
   4   4  11          0.37          1.34         0.99 o                         
   5   4  11         58.78         51.44         2.16 o                         
   6   4  11         54.84         69.77         2.03 o                         
   7   4  11         20.14         23.13         1.33 o                         
   8   4  11          3.53          3.45         1.13 o                         
   9   4  11          8.82         11.87         2.32 o                         
  -5   5  11         10.38         16.22         1.22 o                         
  -4   5  11          5.02          5.50         0.87 o                         
  -3   5  11         20.85         27.16         1.34 o                         
  -2   5  11         74.26         68.61         2.12 o                         
  -1   5  11         72.97         68.03         2.47 o                         
   0   5  11          7.96          6.96         0.93 o                         
   1   5  11         14.71         14.08         0.98 o                         
   2   5  11        207.77        171.39         2.55 o                         
   3   5  11          1.32          2.17         1.12 o                         
   4   5  11         31.74         37.32         1.76 o                         
   5   5  11         61.72         67.30         1.90 o                         
   6   5  11          8.30         10.56         1.05 o                         
   7   5  11         43.33         39.47         2.71 o                         
   8   5  11         26.85         31.57         1.48 o                         
   9   5  11          1.11          1.84         1.04 o                         
  -5   6  11          1.31         -1.22         1.57 o                         
  -4   6  11          0.19          0.26         0.79 o                         
  -3   6  11          4.99          3.78         0.86 o                         
  -2   6  11         17.35         18.16         1.29 o                         
  -1   6  11          3.46          2.09         0.95 o                         
   0   6  11          0.05         -0.91         0.91 o                         
   1   6  11          5.34          5.04         0.91 o                         
   2   6  11         65.31         56.97         1.42 o                         
   3   6  11        131.38        121.30         3.08 o                         
   4   6  11          9.23          4.82         1.12 o                         
   5   6  11          0.16          1.75         0.93 o                         
   6   6  11          3.60          3.93         1.07 o                         
   7   6  11          5.85          5.84         1.00 o                         
   8   6  11          0.64          1.45         0.83 o                         
   9   6  11          1.13          6.18         3.84 o                         
  -4   7  11         16.83         14.66         2.06 o                         
  -3   7  11          3.12          4.22         0.71 o                         
  -2   7  11         18.33         15.51         1.27 o                         
  -1   7  11         62.42         62.53         1.83 o                         
   0   7  11         85.91         87.99         2.64 o                         
   1   7  11         41.66         41.55         1.90 o                         
   2   7  11          7.72          4.84         0.75 o                         
   3   7  11         33.20         28.87         1.13 o                         
   4   7  11          2.22          1.03         0.97 o                         
   5   7  11          0.78          1.20         1.08 o                         
   6   7  11          0.16         -0.21         1.32 o                         
   7   7  11          0.09          1.88         1.05 o                         
   8   7  11          3.78          1.35         1.35 o                         
   9   7  11          6.06          4.20         1.06 o                         
  -4   8  11          2.69          3.67         1.19 o                         
  -3   8  11          1.41          2.97         1.13 o                         
  -2   8  11          0.23         -0.52         0.97 o                         
  -1   8  11         11.48         12.36         1.21 o                         
   0   8  11          0.60          1.73         0.84 o                         
   1   8  11          1.20          1.22         0.73 o                         
   2   8  11          0.91          1.17         0.73 o                         
   3   8  11          5.31          3.71         0.77 o                         
   4   8  11         15.97         10.05         1.17 o                         
   5   8  11          0.55          0.35         1.28 o                         
   6   8  11          0.32          0.46         0.61 o                         
   7   8  11          3.28          2.88         0.90 o                         
   8   8  11          0.48          0.74         0.59 o                         
   9   8  11          0.64          0.60         0.90 o                         
  -3   9  11          1.07          2.38         0.91 o                         
  -2   9  11          0.38          1.64         0.73 o                         
  -1   9  11          1.84          2.52         0.89 o                         
   0   9  11          7.70          7.17         0.97 o                         
   1   9  11         12.16         11.68         1.11 o                         
   2   9  11          1.79          0.83         0.87 o                         
   3   9  11          0.02          0.30         0.53 o                         
   4   9  11          6.71          4.10         0.90 o                         
   5   9  11          2.36          3.17         0.69 o                         
   6   9  11          3.43          5.02         1.03 o                         
   7   9  11          0.86          0.18         0.89 o                         
   8   9  11          1.52          2.18         0.85 o                         
  -2  10  11          1.15          1.85         0.99 o                         
  -1  10  11          2.64          1.18         0.69 o                         
   0  10  11          1.61          0.91         0.66 o                         
   1  10  11          4.85          8.29         0.93 o                         
   2  10  11          0.97          1.74         0.71 o                         
   3  10  11          0.14          0.27         0.69 o                         
   4  10  11          7.28          7.49         1.03 o                         
   5  10  11          6.84          6.31         0.96 o                         
   6  10  11          4.06          1.57         0.95 o                         
   7  10  11          0.30          3.49         1.46 o                         
   8  10  11          0.19          0.63         0.95 o                         
  -1  11  11          0.01          0.10         0.73 o                         
   0  11  11          0.36          1.08         0.56 o                         
   1  11  11          0.24          1.98         1.05 o                         
   2  11  11          0.04          2.30         0.70 o                         
   3  11  11          3.06          3.15         0.72 o                         
   4  11  11          8.37          5.64         0.92 o                         
   5  11  11          0.02          0.59         0.83 o                         
   6  11  11          0.51          0.18         0.93 o                         
   7  11  11          0.88          1.72         0.77 o                         
   0  12  11          0.29          1.77         1.19 o                         
   1  12  11          0.02          0.42         0.66 o                         
   2  12  11         11.27         12.95         1.33 o                         
   3  12  11          6.02          9.13         1.04 o                         
   4  12  11          3.24          0.41         0.72 o                         
   5  12  11          0.28         -0.59         0.91 o                         
   6  12  11          0.03         -0.15         0.64 o                         
  -1  -3  12          0.08          1.05         0.69 o                         
   0  -3  12          7.69          8.41         1.31 o                         
   1  -3  12          0.19          1.18         0.74 o                         
   2  -3  12          0.60         -0.21         1.13 o                         
   3  -3  12          0.01         -1.43         1.43 o                         
  -2  -2  12          1.27          1.43         1.45 o                         
  -1  -2  12          2.08          0.92         0.88 o                         
   0  -2  12          3.48          3.90         0.92 o                         
   1  -2  12          2.71          2.96         0.90 o                         
   2  -2  12          4.11          3.30         1.15 o                         
   3  -2  12          1.67          1.39         1.18 o                         
   4  -2  12          0.92         -0.11         1.36 o                         
   5  -2  12          6.44          4.65         2.21 o                         
  -3  -1  12         10.42         10.27         1.51 o                         
  -2  -1  12          7.92          2.64         1.81 o                         
  -1  -1  12          9.47         10.78         1.06 o                         
   0  -1  12          4.45          5.15         0.91 o                         
   1  -1  12          7.18          6.26         1.39 o                         
   2  -1  12          8.87          7.20         1.37 o                         
   3  -1  12          2.96          3.90         1.24 o                         
   4  -1  12          0.00          0.76         1.80 o                         
   5  -1  12          1.23          3.07         1.67 o                         
   6  -1  12          6.43          9.40         1.65 o                         
  -4   0  12         15.51         13.93         1.30 o                         
  -3   0  12         11.84         12.96         1.47 o                         
  -2   0  12         67.96         62.99         2.70 o                         
  -1   0  12         26.31         27.98         1.45 o                         
   0   0  12          6.99          7.59         1.06 o                         
   1   0  12          0.00          0.43         0.70 o                         
   2   0  12          5.30          4.77         1.38 o                         
   3   0  12          6.35          4.36         1.31 o                         
   4   0  12          3.33          2.38         1.18 o                         
   5   0  12          0.13          0.63         1.23 o                         
   6   0  12          0.62          0.14         0.92 o                         
   7   0  12          2.10          1.87         1.16 o                         
  -4   1  12         32.15         26.41         1.46 o                         
  -3   1  12         32.48         33.27         1.57 o                         
  -2   1  12          0.00          1.94         1.21 o                         
  -1   1  12         11.88          8.75         1.11 o                         
   0   1  12         13.83         12.57         1.29 o                         
   1   1  12         11.21         15.57         1.08 o                         
   2   1  12         21.04         20.00         1.36 o                         
   3   1  12         31.78         30.73         1.90 o                         
   4   1  12         50.36         61.99         2.16 o                         
   5   1  12          5.82         11.51         1.38 o                         
   6   1  12          0.33          0.16         1.10 o                         
   7   1  12          0.02          0.81         1.21 o                         
  -4   2  12          3.73          4.71         1.09 o                         
  -3   2  12          3.42          5.73         1.21 o                         
  -2   2  12          0.02          0.44         1.42 o                         
  -1   2  12         41.01         42.95         2.19 o                         
   0   2  12          5.41          5.97         1.25 o                         
   1   2  12          3.86          4.37         0.84 o                         
   2   2  12         63.22         56.15         2.62 o                         
   3   2  12          0.99          1.59         1.07 o                         
   4   2  12         13.83         17.38         1.66 o                         
   5   2  12          0.34         -0.63         0.89 o                         
   6   2  12         11.78         11.40         1.11 o                         
   7   2  12          0.36         -0.28         1.07 o                         
   8   2  12          5.93          5.45         1.63 o                         
  -4   3  12          0.53          1.07         1.20 o                         
  -3   3  12          1.19          2.70         1.23 o                         
  -2   3  12          0.99          1.81         1.76 o                         
  -1   3  12          2.41          3.41         1.40 o                         
   0   3  12         17.78         20.34         1.48 o                         
   1   3  12         16.12         23.81         1.52 o                         
   2   3  12         95.55         92.22         2.29 o                         
   3   3  12        114.20        107.52         2.64 o                         
   4   3  12         10.32         12.90         1.44 o                         
   5   3  12          1.66          0.02         1.21 o                         
   6   3  12         52.65         59.83         1.86 o                         
   7   3  12          0.60          1.64         1.10 o                         
   8   3  12          0.23         -1.10         1.10 o                         
  -4   4  12         28.93         31.51         1.78 o                         
  -3   4  12         19.13         21.81         1.40 o                         
  -2   4  12         34.95         31.72         1.56 o                         
  -1   4  12          9.62          7.99         1.04 o                         
   0   4  12         40.99         40.92         1.54 o                         
   1   4  12        151.79        145.95         2.59 o                         
   2   4  12         51.01         64.04         2.47 o                         
   3   4  12         28.45         31.25         1.79 o                         
   4   4  12          9.25          9.83         1.34 o                         
   5   4  12         92.83         93.92         4.69 o                         
   6   4  12          0.84          0.75         0.94 o                         
   7   4  12          0.00          0.29         1.01 o                         
   8   4  12          5.43          6.33         1.35 o                         
  -4   5  12         15.77         13.23         1.05 o                         
  -3   5  12          0.03          0.41         0.90 o                         
  -2   5  12          0.71         -0.54         1.07 o                         
  -1   5  12          6.99          6.68         1.33 o                         
   0   5  12        135.62        124.74         2.30 o                         
   1   5  12         65.74         67.03         2.13 o                         
   2   5  12          4.00          3.84         0.74 o                         
   3   5  12          0.33          0.52         1.27 o                         
   4   5  12          0.82         -1.01         1.01 o                         
   5   5  12          1.41          2.51         1.13 o                         
   6   5  12          0.33         -0.05         0.94 o                         
   7   5  12         11.51         13.45         1.32 o                         
   8   5  12          0.65          2.99         1.14 o                         
   9   5  12          2.79         -3.25         3.77 o                         
  -4   6  12          0.41          1.87         1.18 o                         
  -3   6  12          0.68          0.42         0.83 o                         
  -2   6  12         17.62         18.85         1.86 o                         
  -1   6  12         23.25         18.20         1.38 o                         
   0   6  12          1.08          0.66         1.06 o                         
   1   6  12         40.97         38.21         1.50 o                         
   2   6  12         28.32         29.68         1.12 o                         
   3   6  12          0.59          0.23         0.91 o                         
   4   6  12          2.59          1.07         1.07 o                         
   5   6  12          5.44         10.21         1.37 o                         
   6   6  12          2.26          1.52         0.96 o                         
   7   6  12         18.49         17.39         1.53 o                         
   8   6  12         33.20         38.39         2.69 o                         
   9   6  12          1.56         -1.42         3.84 o                         
  -4   7  12          0.05         -0.02         1.14 o                         
  -3   7  12          0.01         -0.63         1.13 o                         
  -2   7  12          2.58          4.53         1.06 o                         
  -1   7  12          0.73          0.46         1.05 o                         
   0   7  12          1.63          2.54         0.98 o                         
   1   7  12          0.39          0.20         0.79 o                         
   2   7  12          0.00          0.44         0.98 o                         
   3   7  12          3.69          3.10         1.03 o                         
   4   7  12          8.59          6.75         1.17 o                         
   5   7  12         10.21         13.86         1.62 o                         
   6   7  12         55.89         49.34         2.10 o                         
   7   7  12         41.88         49.16         2.59 o                         
   8   7  12          0.30          0.46         0.88 o                         
  -3   8  12          0.56          0.47         1.08 o                         
  -2   8  12          0.11         -0.56         1.21 o                         
  -1   8  12          0.02         -0.85         1.02 o                         
   0   8  12          7.24          3.63         0.99 o                         
   1   8  12          9.24          7.93         0.93 o                         
   2   8  12         40.17         39.97         1.67 o                         
   3   8  12          7.05          9.85         0.92 o                         
   4   8  12         35.78         37.96         1.66 o                         
   5   8  12         14.20         12.83         1.35 o                         
   6   8  12          3.66          4.58         0.91 o                         
   7   8  12          0.63         -0.28         0.89 o                         
   8   8  12          2.01         -0.05         0.92 o                         
  -2   9  12          1.35          1.94         1.29 o                         
  -1   9  12         10.19         13.32         1.43 o                         
   0   9  12          9.40         10.56         1.14 o                         
   1   9  12         25.96         26.48         1.31 o                         
   2   9  12         42.91         38.80         1.40 o                         
   3   9  12          3.66          3.01         0.82 o                         
   4   9  12          3.23          1.19         0.83 o                         
   5   9  12          0.26         -0.05         0.93 o                         
   6   9  12          1.06          0.76         0.67 o                         
   7   9  12          0.01         -0.04         1.62 o                         
   8   9  12          3.22          1.22         0.76 o                         
  -2  10  12          0.01          1.04         1.32 o                         
  -1  10  12          2.68          1.36         0.89 o                         
   0  10  12         16.16         11.79         1.19 o                         
   1  10  12         15.58         17.02         1.22 o                         
   2  10  12          0.66          0.14         0.68 o                         
   3  10  12          0.48         -0.34         0.60 o                         
   4  10  12          0.41          1.43         0.90 o                         
   5  10  12          0.37          0.71         0.67 o                         
   6  10  12          0.95         -0.64         0.64 o                         
   7  10  12          0.18         -0.09         0.82 o                         
   0  11  12          0.18         -0.17         1.11 o                         
   1  11  12          0.35          1.37         1.13 o                         
   2  11  12          0.08         -0.88         0.88 o                         
   3  11  12          0.81          0.45         0.63 o                         
   4  11  12          1.22          1.96         0.73 o                         
   5  11  12          4.56         10.13         1.79 o                         
   6  11  12          0.21          0.07         0.74 o                         
   1  12  12          1.80          2.97         1.32 o                         
   2  12  12          0.25          1.28         0.79 o                         
   3  12  12          6.46          7.13         1.31 o                         
   4  12  12          0.43         -0.22         1.08 o                         
   5  12  12          0.87         -0.83         1.21 o                         
   0  -2  13         10.66         13.08         1.46 o                         
   1  -2  13         17.73         17.32         2.32 o                         
   2  -2  13          6.71          7.80         1.98 o                         
   3  -2  13          0.70         -0.34         1.48 o                         
  -1  -1  13          7.58          6.31         2.49 o                         
   0  -1  13          6.02         11.71         1.42 o                         
   1  -1  13          3.33          2.04         1.35 o                         
   2  -1  13          4.92          4.37         1.27 o                         
   3  -1  13          7.97          5.72         1.59 o                         
   4  -1  13          0.36          5.40         2.50 o                         
   5  -1  13          0.15         -1.49         1.82 o                         
  -2   0  13          0.43         -0.86         0.86 o                         
  -1   0  13          2.35          1.99         0.75 o                         
   0   0  13         10.33          8.70         1.25 o                         
   1   0  13          7.42          5.18         1.26 o                         
   2   0  13          6.27          1.27         1.40 o                         
   3   0  13          0.41          1.62         1.29 o                         
   4   0  13          7.58         11.48         1.97 o                         
   5   0  13          1.83          3.28         1.47 o                         
   6   0  13          2.19          3.72         1.74 o                         
  -3   1  13          0.07         -0.73         0.73 o                         
  -2   1  13         13.68         12.55         1.76 o                         
  -1   1  13         12.15         11.20         1.19 o                         
   0   1  13          5.09          2.94         1.02 o                         
   1   1  13          0.45          0.58         0.60 o                         
   2   1  13          4.51          5.42         1.37 o                         
   3   1  13          0.02          1.98         1.82 o                         
   4   1  13          0.78          1.45         1.19 o                         
   5   1  13          2.47          3.58         1.44 o                         
   6   1  13          0.87          2.13         1.49 o                         
  -3   2  13          4.35          1.43         1.14 o                         
  -2   2  13         11.79          8.25         1.58 o                         
  -1   2  13          4.28          7.79         1.14 o                         
   0   2  13          0.91          0.49         1.02 o                         
   1   2  13          4.73          2.36         1.23 o                         
   2   2  13          1.59          3.47         1.36 o                         
   3   2  13          0.19          0.06         1.09 o                         
   4   2  13         20.04         19.15         1.89 o                         
   5   2  13         42.08         37.78         1.94 o                         
   6   2  13         12.87         10.25         1.24 o                         
   7   2  13          1.49          3.16         1.15 o                         
  -3   3  13          0.29          1.21         1.58 o                         
  -2   3  13          1.69          2.32         1.54 o                         
  -1   3  13          1.39          2.25         1.44 o                         
   0   3  13          1.20          1.30         1.20 o                         
   1   3  13          0.12         -1.01         1.11 o                         
   2   3  13          6.44          4.74         1.27 o                         
   3   3  13         22.89         21.19         1.85 o                         
   4   3  13         60.73         66.97         2.19 o                         
   5   3  13         22.78         25.40         1.73 o                         
   6   3  13          8.43         10.75         1.18 o                         
   7   3  13         26.98         32.72         1.82 o                         
  -3   4  13         25.09         24.38         1.61 o                         
  -2   4  13          4.10          5.67         1.33 o                         
  -1   4  13          2.25          1.95         0.92 o                         
   0   4  13          0.04          0.39         0.82 o                         
   1   4  13          8.28          7.31         1.71 o                         
   2   4  13          2.45          0.94         0.75 o                         
   3   4  13         23.19         19.80         1.82 o                         
   4   4  13         23.67         26.58         1.68 o                         
   5   4  13         13.13         13.71         1.58 o                         
   6   4  13         16.42         22.13         1.40 o                         
   7   4  13          0.11          1.23         1.28 o                         
   8   4  13          1.50          0.72         1.35 o                         
  -3   5  13          0.25          1.81         0.82 o                         
  -2   5  13         25.11         24.06         1.80 o                         
  -1   5  13         80.14         77.16         2.63 o                         
   0   5  13          1.86          2.26         0.73 o                         
   1   5  13          1.55          1.44         0.60 o                         
   2   5  13          1.07         -0.10         0.70 o                         
   3   5  13          0.50          1.39         1.37 o                         
   4   5  13          0.11          0.03         1.10 o                         
   5   5  13         21.92         22.41         1.46 o                         
   6   5  13          0.59          1.73         1.19 o                         
   7   5  13          0.05          0.16         1.15 o                         
   8   5  13          0.01          0.78         1.01 o                         
  -3   6  13         23.14         23.21         1.45 o                         
  -2   6  13          6.96         14.05         1.30 o                         
  -1   6  13          4.05          5.80         1.05 o                         
   0   6  13          2.17          4.30         1.31 o                         
   1   6  13          1.31          0.77         1.01 o                         
   2   6  13          0.00          0.78         0.70 o                         
   3   6  13         50.17         46.21         2.59 o                         
   4   6  13         23.92         27.25         1.65 o                         
   5   6  13          6.45          8.02         1.21 o                         
   6   6  13          3.44          2.15         1.25 o                         
   7   6  13          6.04          2.71         1.39 o                         
   8   6  13          2.88          1.21         1.10 o                         
  -3   7  13          8.33         12.00         1.14 o                         
  -2   7  13         12.25         12.45         1.42 o                         
  -1   7  13          3.36          1.40         0.88 o                         
   0   7  13          0.02          1.36         0.92 o                         
   1   7  13          0.11          0.95         0.94 o                         
   2   7  13         35.69         37.82         1.43 o                         
   3   7  13          0.00          0.45         0.86 o                         
   4   7  13          0.12         -0.86         1.07 o                         
   5   7  13          3.14          3.00         1.04 o                         
   6   7  13          1.45          2.24         1.02 o                         
   7   7  13          0.05          0.68         1.16 o                         
   8   7  13          0.82          1.82         1.13 o                         
  -2   8  13          6.07          9.73         1.29 o                         
  -1   8  13          1.05          2.86         1.12 o                         
   0   8  13          2.83          0.95         0.97 o                         
   1   8  13          0.64          0.46         0.86 o                         
   2   8  13          0.46          0.03         0.71 o                         
   3   8  13         10.94          7.11         0.80 o                         
   4   8  13          4.93          3.84         1.24 o                         
   5   8  13         11.30          9.93         1.53 o                         
   6   8  13          4.82          3.90         1.38 o                         
   7   8  13          0.05          1.41         1.31 o                         
  -1   9  13          0.78          3.85         1.35 o                         
   0   9  13          2.61          1.49         0.84 o                         
   1   9  13          0.36          1.77         0.80 o                         
   2   9  13          6.27          2.12         0.67 o                         
   3   9  13          2.86          2.32         0.80 o                         
   4   9  13          1.34          0.55         0.97 o                         
   5   9  13          2.42          2.32         1.36 o                         
   6   9  13          0.76          1.35         1.78 o                         
   7   9  13          0.28          0.94         0.75 o                         
  -1  10  13          2.02          4.55         1.17 o                         
   0  10  13          0.14          2.26         0.84 o                         
   1  10  13          2.05          4.76         1.27 o                         
   2  10  13          5.62          5.56         0.84 o                         
   3  10  13          2.70          3.22         0.98 o                         
   4  10  13          1.30          2.30         1.31 o                         
   5  10  13          2.58          1.21         1.99 o                         
   6  10  13          1.20          1.71         1.32 o                         
   1  11  13          1.89          2.51         1.01 o                         
   2  11  13          0.91          2.43         1.31 o                         
   3  11  13          8.25          9.14         1.32 o                         
   4  11  13          6.38          3.75         1.00 o                         
   5  11  13          1.87          2.40         1.00 o                         
   0   0  14         17.78         27.16         3.87 o                         
   1   0  14         13.27         16.55         1.77 o                         
   2   0  14         27.01         29.75         1.74 o                         
   3   0  14         25.92         28.45         1.87 o                         
   4   0  14          2.00          3.10         1.65 o                         
  -1   1  14          3.40          8.83         1.93 o                         
   0   1  14          4.68          4.46         1.27 o                         
   1   1  14          1.60          0.47         1.11 o                         
   2   1  14          8.08          9.00         1.29 o                         
   3   1  14          0.40          0.31         1.38 o                         
   4   1  14          1.87          2.76         1.54 o                         
   5   1  14          0.03          0.51         1.35 o                         
  -2   2  14          1.02          1.49         2.45 o                         
  -1   2  14          0.56         -0.98         1.56 o                         
   0   2  14          4.13          3.76         1.36 o                         
   1   2  14          0.36          1.81         1.33 o                         
   2   2  14          0.86          2.00         1.00 o                         
   3   2  14          1.93          2.09         1.19 o                         
   4   2  14          8.26         10.61         1.68 o                         
   5   2  14          0.13         -1.10         1.32 o                         
   6   2  14          0.01         -1.44         1.44 o                         
  -2   3  14          1.52          5.00         1.72 o                         
  -1   3  14          0.54          1.13         1.47 o                         
   0   3  14          0.19          1.91         1.25 o                         
   1   3  14          0.21          0.57         1.08 o                         
   2   3  14          8.08         15.11         2.47 o                         
   3   3  14          5.50          9.02         1.30 o                         
   4   3  14          0.59          3.84         1.46 o                         
   5   3  14          3.13          1.64         1.35 o                         
   6   3  14         18.33         22.79         2.05 o                         
  -2   4  14          5.39          4.04         1.34 o                         
  -1   4  14          0.00         -0.93         0.93 o                         
   0   4  14          6.61          5.95         1.65 o                         
   1   4  14          6.86          6.67         1.45 o                         
   2   4  14          5.74          5.56         1.33 o                         
   3   4  14          2.83          4.41         1.36 o                         
   4   4  14         13.34         19.31         1.63 o                         
   5   4  14          7.02         11.79         1.96 o                         
   6   4  14          6.01          6.77         1.58 o                         
   7   4  14         12.96         14.79         1.56 o                         
  -2   5  14          6.64          4.71         1.97 o                         
  -1   5  14          1.57          3.53         1.59 o                         
   0   5  14          2.81          0.87         1.17 o                         
   1   5  14          3.84          5.14         1.38 o                         
   2   5  14         16.28         20.07         1.69 o                         
   3   5  14          5.71          6.06         1.30 o                         
   4   5  14          0.64          1.10         1.22 o                         
   5   5  14         10.18         13.06         1.50 o                         
   6   5  14         26.74         34.43         3.81 o                         
   7   5  14          1.42          1.92         1.26 o                         
  -2   6  14          2.64          2.48         1.97 o                         
  -1   6  14          0.54          0.29         1.12 o                         
   0   6  14         14.15         18.90         3.55 o                         
   1   6  14          0.19         -0.02         0.61 o                         
   2   6  14          3.54          5.11         1.31 o                         
   3   6  14          1.63          2.00         1.21 o                         
   4   6  14          0.55          0.24         1.14 o                         
   5   6  14          0.15         -0.13         1.37 o                         
   6   6  14          0.92          1.21         1.38 o                         
   7   6  14          1.07          1.20         1.13 o                         
  -1   7  14          0.01          1.22         0.89 o                         
   0   7  14          2.40          2.11         1.34 o                         
   1   7  14          0.30         -0.23         0.74 o                         
   2   7  14          0.48          0.96         0.62 o                         
   3   7  14          1.16          0.96         0.73 o                         
   4   7  14         11.36          9.07         1.50 o                         
   5   7  14          0.02          0.43         0.98 o                         
   6   7  14          2.81          2.36         1.76 o                         
   7   7  14          1.54          0.86         1.41 o                         
  -1   8  14          0.73          0.42         1.30 o                         
   0   8  14         13.63         11.61         1.18 o                         
   1   8  14          2.00          5.67         1.19 o                         
   2   8  14          2.81          2.02         0.81 o                         
   3   8  14          4.31          4.47         1.14 o                         
   4   8  14          5.01          4.28         1.54 o                         
   5   8  14          5.50          3.44         0.98 o                         
   6   8  14          7.42          4.75         1.16 o                         
   7   8  14          0.47          5.63         2.52 o                         
   0   9  14          4.55         12.56         2.25 o                         
   1   9  14          0.57         -0.05         0.98 o                         
   2   9  14          0.00          0.57         0.79 o                         
   3   9  14          0.37          3.26         1.18 o                         
   4   9  14          4.31          2.49         0.91 o                         
   5   9  14          1.48          0.90         0.86 o                         
   6   9  14          0.59         -0.14         0.98 o                         
   1  10  14          0.30          1.00         0.87 o                         
   2  10  14          1.50          3.76         0.93 o                         
   3  10  14          0.58          0.72         0.80 o                         
   4  10  14          0.25          0.65         1.14 o                         
   5  10  14          2.83          1.26         0.82 o                         
   1   2  15          0.33          1.93         0.99 o                         
   2   2  15          5.72          6.20         1.57 o                         
   3   2  15         12.08         13.59         1.68 o                         
   0   3  15         23.01         25.56         1.71 o                         
   1   3  15          0.79          0.47         0.84 o                         
   2   3  15         17.93         22.12         1.72 o                         
   3   3  15          0.03          1.92         1.40 o                         
   4   3  15          5.29          4.80         1.47 o                         
   5   3  15          2.81          3.27         3.48 o                         
   0   4  15          0.00          0.44         1.33 o                         
   1   4  15          2.86          1.80         0.94 o                         
   2   4  15         12.23         10.81         1.53 o                         
   3   4  15         10.73         14.89         1.76 o                         
   4   4  15          0.84          0.45         1.52 o                         
   5   4  15          1.46          1.15         1.63 o                         
   0   5  15          0.00         -0.33         0.60 o                         
   1   5  15          7.93          5.85         1.67 o                         
   2   5  15          1.44          2.99         1.34 o                         
   3   5  15          0.26          0.14         1.33 o                         
   4   5  15          0.07         -0.05         1.47 o                         
   5   5  15          0.26          3.65         1.93 o                         
   0   6  15          0.48          1.03         0.71 o                         
   1   6  15          2.13          0.42         1.27 o                         
   2   6  15          0.10          0.39         1.40 o                         
   3   6  15          0.23         -1.49         1.49 o                         
   4   6  15          0.56          0.39         1.34 o                         
   5   6  15          0.47         -0.13         1.53 o                         
   6   6  15          0.40         -3.20         3.20 o                         
   0   7  15          0.00          1.53         1.25 o                         
   1   7  15          0.03          3.55         1.35 o                         
   2   7  15          0.09          0.53         0.57 o                         
   3   7  15          0.00         -0.46         1.38 o                         
   4   7  15          0.09          1.23         1.24 o                         
   5   7  15          0.15         -1.01         1.01 o                         
   1   8  15          0.44          0.44         0.91 o                         
   2   8  15          3.12          2.67         1.60 o                         
   3   8  15          0.62          0.94         0.78 o                         
   4   8  15          0.60          1.34         0.99 o                         
   5   8  15          1.76         -0.65         1.69 o                         
   2   9  15          1.22          4.80         1.68 o                         
   3   9  15          0.81          0.59         0.99 o                         
   4   9  15          3.29          5.21         1.07 o                         
                                                                                
